# Supplementary material for: In Vitro Skeletal Muscle Model of PGM1 Deficiency Reveals Altered Energy Homeostasis
Source: Int J Mol Sci. 2023 May 4;24(9):8247. doi: 10.3390/ijms24098247 (PMC10179458; doi:10.3390/ijms24098247)
Supplement: Supplementary file 1 [file ijms-24-08247-s001.zip]

Archive with 3 entries (3 files):
- Supplementary Figures & Tables.pdf
- Supplementary_File_S1.xlsx
- Supplementary_File_S2.xlsx
