# Supplementary material for: In Vitro Skeletal Muscle Model of PGM1 Deficiency Reveals Altered Energy Homeostasis
Source: Int J Mol Sci. 2023 May 4;24(9):8247. doi: 10.3390/ijms24098247 (PMC10179458; doi:10.3390/ijms24098247)
Supplement: Supplementary file 1 [file ijms-24-08247-s001.zip › Supplementary_File_S1.xlsx]

## Sheet: Proteomics - Raw data
		C2C12_MB_WT_BR1					C2C12_MB_WT_BR2					C2C12_MB_KO1_BR1					C2C12_MB_KO1_BR2					C2C12_MB_KO2_BR1					C2C12_MB_KO2_BR2					C2C12_MT_WT_C1_BR1					C2C12_MT_WT_C1_BR2					C2C12_MT_KO1_C1_BR1					C2C12_MT_KO1_C1_BR2
ACCESSION	DESCRIPTION	C2C12_MB_WT_BR1_TR1	C2C12_MB_WT_BR1_TR2	C2C12_MB_WT_BR1_TR3	C2C12_MB_WT_BR1_TR4	C2C12_MB_WT_BR1_TR5	C2C12_MB_WT_BR2_TR1	C2C12_MB_WT_BR2_TR2	C2C12_MB_WT_BR2_TR3	C2C12_MB_WT_BR2_TR4	C2C12_MB_WT_BR2_TR5	C2C12_MB_KO1_BR1_TR1	C2C12_MB_KO1_BR1_TR2	C2C12_MB_KO1_BR1_TR3	C2C12_MB_KO1_BR1_TR4	C2C12_MB_KO1_BR1_TR5	C2C12_MB_KO1_BR2_TR1	C2C12_MB_KO1_BR2_TR2	C2C12_MB_KO1_BR2_TR3	C2C12_MB_KO1_BR2_TR4	C2C12_MB_KO1_BR2_TR5	C2C12_MB_KO2_BR1_TR1	C2C12_MB_KO2_BR1_TR2	C2C12_MB_KO2_BR1_TR3	C2C12_MB_KO2_BR1_TR4	C2C12_MB_KO2_BR1_TR5	C2C12_MB_KO2_BR2_TR1	C2C12_MB_KO2_BR2_TR2	C2C12_MB_KO2_BR2_TR3	C2C12_MB_KO2_BR2_TR4	C2C12_MB_KO2_BR2_TR5	C2C12_MT_WT_C1_BR1_TR1	C2C12_MT_WT_C1_BR1_TR2	C2C12_MT_WT_C1_BR1_TR3	C2C12_MT_WT_C1_BR1_TR4	C2C12_MT_WT_C1_BR1_TR5	C2C12_MT_WT_C1_BR2_TR1	C2C12_MT_WT_C1_BR2_TR2	C2C12_MT_WT_C1_BR2_TR3	C2C12_MT_WT_C1_BR2_TR4	C2C12_MT_WT_C1_BR2_TR5	C2C12_MT_KO1_C1_BR1_TR1	C2C12_MT_KO1_C1_BR1_TR2	C2C12_MT_KO1_C1_BR1_TR3	C2C12_MT_KO1_C1_BR1_TR4	C2C12_MT_KO1_C1_BR1_TR5	C2C12_MT_KO1_C1_BR2_TR1	C2C12_MT_KO1_C1_BR2_TR2	C2C12_MT_KO1_C1_BR2_TR3
Q8K224	RNA cytidine acetyltransferase OS=Mus musculus OX=10090 GN=Nat10 PE=1 SV=1	54449	173238	99331	53803	93595	190410	113892	86185	115005	83966	92454	191221	402077	299009	475058	271993	132179	167238	191315	643236	129912	124595	136690	84348	78987	221650	120869	113726	147661	112930	32358	0	184259	38555	28044	0	192800	33415	287451	0	28978	28310	0	0	69735	0	0	0
Q9WU40	Inner nuclear membrane protein Man1 OS=Mus musculus OX=10090 GN=Lemd3 PE=1 SV=2	0	0	0	0	0	0	0	0	0	0	0	0	0	0	0	0	0	0	0	0	0	24129	0	0	0	0	0	0	24690	60912	0	0	0	0	0	0	0	0	0	0	0	0	0	0	0	0	0	0
Q8BV49	Pyrin and HIN domain-containing protein 1 OS=Mus musculus OX=10090 GN=Pyhin1 PE=1 SV=1	0	0	0	56414	0	0	0	0	0	0	0	0	0	0	0	0	0	0	0	0	0	0	0	0	0	0	0	0	0	0	0	0	0	0	0	0	0	0	0	0	0	0	0	0	0	0	0	0
Q8K221	Arfaptin-2 OS=Mus musculus OX=10090 GN=Arfip2 PE=1 SV=2	0	0	0	18830	0	0	0	0	0	0	0	0	0	0	0	0	0	0	0	0	0	0	0	0	0	0	0	0	0	0	0	0	0	0	0	0	0	0	0	0	0	0	0	0	0	0	0	0
Q62193	Replication protein A 32 kDa subunit OS=Mus musculus OX=10090 GN=Rpa2 PE=1 SV=1	33959	18404	62992	0	38520	0	0	0	0	0	0	40153	46931	39463	0	141384	59136	174132	62571	89854	0	0	0	0	0	0	0	0	0	0	20994	15690	22492	27687	0	0	19702	0	38848	0	0	0	0	0	0	0	0	0
Q91VJ5	Polyglutamine-binding protein 1 OS=Mus musculus OX=10090 GN=Pqbp1 PE=1 SV=1	0	0	0	0	0	0	0	0	0	0	14369	0	0	0	0	0	0	15439	0	35566	0	0	0	0	0	0	0	0	0	39430	0	0	0	0	0	0	0	0	0	0	0	0	0	0	0	0	0	0
Q91VJ4	Serine/threonine-protein kinase 38 OS=Mus musculus OX=10090 GN=Stk38 PE=1 SV=1	0	0	0	0	0	0	0	0	0	0	0	0	0	0	0	0	0	0	0	0	0	0	0	0	0	0	0	0	0	0	0	0	0	0	0	0	0	0	0	0	0	0	0	0	0	0	0	0
Q91VJ2	Caveolae-associated protein 3 OS=Mus musculus OX=10090 GN=Cavin3 PE=1 SV=1	0	0	0	0	0	0	0	0	0	0	0	0	0	0	0	0	0	0	0	0	0	0	0	0	0	0	0	0	0	0	0	0	0	0	0	0	0	0	0	0	274756	58696	109019	119256	93596	0	48411	0
P98197	Phospholipid-transporting ATPase IH OS=Mus musculus OX=10090 GN=Atp11a PE=1 SV=1	0	0	0	0	0	0	0	0	0	0	0	0	0	0	0	0	0	0	0	0	0	0	0	0	0	0	0	0	0	0	0	0	0	0	0	0	0	0	0	0	0	0	0	0	0	0	98638	0
P61759	Prefoldin subunit 3 OS=Mus musculus OX=10090 GN=Vbp1 PE=1 SV=2	92566	98595	329800	337859	87761	124527	171404	357501	365940	353521	446860	308374	297912	344587	328791	294150	79858	83283	57607	193443	164375	270299	265434	328246	345156	105505	272408	288233	280766	285172	285179	309850	255128	344539	248943	276541	523001	265511	283042	265344	339611	315611	324945	340291	340793	285091	287122	329866
P98192	Dihydroxyacetone phosphate acyltransferase OS=Mus musculus OX=10090 GN=Gnpat PE=1 SV=1	0	0	0	0	0	0	0	0	0	0	0	0	0	0	0	0	0	0	0	0	0	0	0	0	0	0	0	0	0	0	0	0	0	0	0	0	0	0	0	0	0	0	0	0	0	0	0	0
Q812A2	SLIT-ROBO Rho GTPase-activating protein 3 OS=Mus musculus OX=10090 GN=Srgap3 PE=1 SV=1	0	0	0	0	0	0	0	0	0	0	0	0	0	0	0	0	0	0	0	0	0	0	0	0	0	0	0	0	0	0	0	0	0	20800	0	0	0	0	0	0	0	0	0	0	0	0	0	0
P61750	ADP-ribosylation factor 4 OS=Mus musculus OX=10090 GN=Arf4 PE=1 SV=2	1781404	1505475	1584324	1512252	1472920	1500103	1618596	1453582	1202549	1529871	1399646	1440945	1638767	1467394	1496194	1729541	1706271	1498071	1314836	1407501	1821020	1804411	1536146	1125719	1254694	1413950	1423889	1361958	1435479	1621063	659560	602278	535111	617552	543814	677928	686394	785200	794038	729744	342932	380404	640025	344026	454274	1306957	1219109	1249922
Q9JKB3-2	Isoform 2 of Y-box-binding protein 3 OS=Mus musculus OX=10090 GN=Ybx3	1492459	1664973	1566027	1799096	1730611	1535269	1877703	1992272	1796203	1664161	2038550	2003316	1908386	1794606	2008260	1847673	1930455	1999357	1778598	1848773	1686883	1762656	1678427	1703609	1853493	1721134	1829412	1796439	1662678	1685176	1156053	1170466	1216183	1307512	1241161	1226356	1247093	1166364	1208773	1154637	2022490	1631696	1690056	1710777	1790951	824459	766826	871799
Q9WTR5	Cadherin-13 OS=Mus musculus OX=10090 GN=Cdh13 PE=1 SV=2	0	0	0	0	0	0	0	0	0	0	0	0	0	0	0	0	0	0	0	0	0	0	0	0	0	0	0	0	0	0	314318	239074	396104	412561	299934	305103	295479	250624	489385	299413	138816	128819	164824	180972	131531	247561	366660	266255
Q8K215	LYR motif-containing protein 4 OS=Mus musculus OX=10090 GN=Lyrm4 PE=1 SV=1	0	0	0	0	0	0	0	0	0	0	0	0	0	0	0	0	0	0	0	0	0	0	0	0	0	0	0	0	0	0	0	0	0	0	0	0	0	0	0	0	0	0	0	0	0	0	0	0
Q62189	U1 small nuclear ribonucleoprotein A OS=Mus musculus OX=10090 GN=Snrpa PE=1 SV=3	277173	242277	247863	338737	325570	221128	227352	195971	223635	239920	266339	428197	388963	224974	302038	451393	212577	317106	299385	303409	235121	202913	204133	178722	200679	216268	64036	186034	252318	100241	179066	207756	113554	263595	136829	172726	288922	188221	166993	183025	247271	212167	221087	138608	234939	177216	192500	166487
Q64362	AKT-interacting protein OS=Mus musculus OX=10090 GN=Aktip PE=1 SV=1	0	0	189417	176408	0	0	0	0	0	0	0	0	0	0	0	0	0	0	244727	0	0	192211	0	0	0	0	403373	0	0	0	0	0	0	0	45645	0	0	0	0	0	321965	0	301452	0	303851	869701	372716	483704
Q8BHY2	Nucleolar complex protein 4 homolog OS=Mus musculus OX=10090 GN=Noc4l PE=2 SV=1	0	0	0	0	0	9972	0	75282	0	62558	0	0	0	0	0	0	0	0	0	0	0	0	0	0	0	0	0	0	0	0	0	0	0	0	0	0	0	0	0	0	0	0	0	0	0	0	0	0
Q62188	Dihydropyrimidinase-related protein 3 OS=Mus musculus OX=10090 GN=Dpysl3 PE=1 SV=1	2952970	2873985	2703704	2801416	2850536	2549948	2916475	3586701	2597242	2669840	1620914	1828567	1780103	1915229	1616001	2134736	2111665	2069257	2030927	2173850	3154626	3306973	3945882	3192264	3079457	3969418	3012314	2954811	3342086	3248840	3219481	3383249	3481617	3484179	3171419	3615831	3315692	3374159	3276565	3432993	2081060	2244358	1658045	1561306	1591981	2179137	2515685	2294740
Q62186	Translocon-associated protein subunit delta OS=Mus musculus OX=10090 GN=Ssr4 PE=1 SV=1	0	0	0	0	0	0	0	0	44441	0	0	0	36762	0	44036	0	35858	0	39565	0	41483	37760	0	0	0	0	0	0	0	0	58612	57166	0	102331	94957	107630	62522	112134	132878	108695	41318	0	0	0	0	159746	143612	138741
P55096	ATP-binding cassette sub-family D member 3 OS=Mus musculus OX=10090 GN=Abcd3 PE=1 SV=2	124866	91789	61016	71024	120071	0	98375	0	0	0	676297	282372	283809	449871	202516	56366	297867	246273	278157	285241	0	0	0	0	0	17656	0	0	0	0	246143	234608	33691	43438	209329	41398	0	35597	0	261126	51889	51460	60073	53296	0	339800	212113	232404
Q62181	Semaphorin-3C OS=Mus musculus OX=10090 GN=Sema3c PE=1 SV=2	0	0	0	0	0	0	0	0	0	0	0	0	0	0	0	0	79807	0	0	0	0	0	0	0	0	0	0	0	0	0	0	0	0	0	0	0	0	0	0	0	0	0	0	0	0	0	0	0
Q91VI7	Ribonuclease inhibitor OS=Mus musculus OX=10090 GN=Rnh1 PE=1 SV=1	1200532	1096727	1286099	950287	981864	506516	877242	635643	826953	609407	1756247	1974078	1794666	1572535	1503853	2044010	2226420	1986966	2049943	1908223	876454	847919	911995	872252	901561	923085	972189	794211	830251	925498	922260	888973	895954	957172	1020428	1190974	782950	644564	932572	879571	946674	782884	786891	806653	750937	1085781	1401004	1070293
Q3TWW8	Serine/arginine-rich splicing factor 6 OS=Mus musculus OX=10090 GN=Srsf6 PE=1 SV=1	80405	831453	246116	78355	79541	450623	58049	540059	55051	547201	0	90814	54211	60366	50486	276630	54738	68658	69376	71238	137613	995225	301829	121234	974494	257492	89515	833027	222207	85912	40152	0	0	47083	209332	156986	33657	175736	0	0	0	0	0	0	0	0	0	0
Q60996-3	Isoform 3 of Serine/threonine-protein phosphatase 2A 56 kDa regulatory subunit gamma isoform OS=Mus musculus OX=10090 GN=Ppp2r5c	0	0	27964	0	101560	0	24047	28225	36605	0	93755	86525	0	31155	0	30177	0	0	28220	26555	130505	131252	0	26830	0	24167	99098	88297	58351	148973	0	0	0	0	0	0	0	0	0	0	0	0	0	0	0	0	0	0
Q8C854-3	Isoform 2 of Myelin expression factor 2 OS=Mus musculus OX=10090 GN=Myef2	166442	162650	154296	151519	144266	216917	169035	205196	166719	183946	160193	127563	110021	120275	140409	101339	94456	105983	129024	111001	164798	164664	161196	169433	171287	147754	163158	175813	164323	159929	43449	72751	40364	38639	36507	39983	39206	40613	32956	77182	225124	42392	42955	40581	36577	22344	198629	23561
Q8C854-2	Isoform 4 of Myelin expression factor 2 OS=Mus musculus OX=10090 GN=Myef2	166442	233595	220494	240238	216399	299768	263234	349512	245355	254796	160193	127563	110021	120275	140409	101339	94456	105983	129024	111001	233210	243211	237474	257813	289688	233231	250035	286379	253939	159929	43449	72751	40364	38639	36507	39983	39206	40613	32956	77182	225124	42392	42955	40581	36577	22344	198629	23561
P08752	Guanine nucleotide-binding protein G(i) subunit alpha-2 OS=Mus musculus OX=10090 GN=Gnai2 PE=1 SV=5	224932	684644	645188	555220	227453	228390	208380	479607	94656	138328	241094	220688	350367	174821	188853	380525	411642	386981	240255	329828	104964	85237	129310	599741	467177	107504	528567	140075	256918	478485	116769	168195	126174	114470	94237	115500	139939	187742	146497	32623	54924	407328	161239	126165	409013	98894	128972	211283
Q8CCK0	Core histone macro-H2A.2 OS=Mus musculus OX=10090 GN=Macroh2a2 PE=1 SV=3	27530	65268	33858	30492	28170	45311	58691	95306	46786	40068	0	0	0	0	29559	0	0	0	0	0	39745	40493	35864	30075	31623	37971	34936	34884	35335	27158	0	0	0	0	0	0	0	26803	209212	0	0	0	0	0	0	37125	0	0
Q9WTQ8	Mitochondrial import inner membrane translocase subunit Tim23 OS=Mus musculus OX=10090 GN=Timm23 PE=1 SV=1	0	0	33144	0	0	0	0	0	0	0	34590	38560	39823	36804	37647	43457	0	0	36564	0	0	0	0	0	0	43485	0	0	0	32917	0	0	0	0	0	0	41189	0	0	0	0	0	0	0	0	43115	42126	42937
Q9WU28	Prefoldin subunit 5 OS=Mus musculus OX=10090 GN=Pfdn5 PE=1 SV=1	240925	316874	121032	0	132494	54555	142607	128610	130681	61319	0	50828	65738	168938	47722	156072	150885	149716	146535	148040	210407	205903	0	59769	59471	128680	319912	88174	96265	180598	42953	30747	44581	46015	44768	49959	0	54850	0	47561	0	0	82096	0	43772	0	0	64653
Q9WTQ5	A-kinase anchor protein 12 OS=Mus musculus OX=10090 GN=Akap12 PE=1 SV=1	229260	306067	327288	431816	274029	106748	296078	172178	224514	285435	0	0	0	0	0	0	0	0	0	0	273805	159584	0	189285	220458	127816	188108	154159	376380	110368	0	0	0	0	0	0	0	0	0	0	0	0	0	0	0	0	0	0
O35495-3	Isoform 3 of Cyclin-dependent kinase 14 OS=Mus musculus OX=10090 GN=Cdk14	0	0	0	0	0	0	0	0	0	0	0	0	0	0	0	0	0	0	0	0	0	0	0	0	0	0	0	0	0	0	0	0	0	0	0	0	0	0	0	0	0	0	0	0	0	0	0	0
P28301	Protein-lysine 6-oxidase OS=Mus musculus OX=10090 GN=Lox PE=1 SV=1	0	0	0	0	0	0	0	0	0	47988	38307	49491	57304	81580	0	0	0	0	0	75803	0	0	0	0	0	0	0	0	0	0	0	0	0	0	0	0	0	0	0	0	0	0	0	0	0	0	0	0
Q62172	RalA-binding protein 1 OS=Mus musculus OX=10090 GN=Ralbp1 PE=1 SV=4	0	0	0	0	0	0	0	0	0	0	0	0	0	0	0	0	0	0	0	0	0	0	0	0	0	0	0	0	0	0	0	0	0	0	0	0	0	0	0	0	0	0	0	0	0	0	0	0
Q91VH6	Protein MEMO1 OS=Mus musculus OX=10090 GN=Memo1 PE=1 SV=1	63621	122029	101954	67252	102168	105212	132738	133786	119971	89159	151054	104077	96678	123389	1338520	89123	46571	69681	103083	113848	81722	77504	118592	83976	161251	72090	82255	117601	76840	117649	58562	33274	0	69798	35670	23356	42137	62322	0	61944	35802	0	0	26391	0	125548	95448	158815
Q91VH2	Sorting nexin-9 OS=Mus musculus OX=10090 GN=Snx9 PE=1 SV=1	209819	203445	133630	220458	125261	260511	225057	251657	196964	228437	299681	294419	229973	272933	250287	355303	247577	385846	319853	313566	281360	210535	225200	228091	225413	141196	355372	167394	141704	217450	243863	301279	259245	353564	308571	316900	244217	265034	304159	219925	255699	295355	444553	227502	391998	158133	117338	247451
Q9R087	Glypican-6 OS=Mus musculus OX=10090 GN=Gpc6 PE=1 SV=1	0	0	0	0	0	0	0	0	0	0	0	0	0	0	0	0	0	0	0	0	0	0	0	0	0	0	0	0	0	0	0	0	0	0	0	0	0	0	0	0	0	0	0	0	0	0	46720	38384
Q8CCJ3	E3 UFM1-protein ligase 1 OS=Mus musculus OX=10090 GN=Ufl1 PE=1 SV=2	0	0	0	0	0	0	0	0	0	0	0	0	0	0	0	0	0	0	0	0	0	0	0	0	0	0	0	0	0	0	0	0	0	0	0	0	0	0	0	0	0	0	0	0	0	0	0	0
P27546-4	Isoform 4 of Microtubule-associated protein 4 OS=Mus musculus OX=10090 GN=Map4	230391	176856	299791	297992	209361	366410	224298	300799	311506	252836	117127	212451	127790	168845	167063	141317	110538	105173	151703	133535	207114	147247	207942	270456	260638	274606	219155	294029	412113	377903	290654	377024	338256	294489	398835	274336	304484	412720	295595	390475	266407	232526	259308	236576	227247	176424	223785	298232
P27546-2	Isoform 2 of Microtubule-associated protein 4 OS=Mus musculus OX=10090 GN=Map4	1756871	1704843	1801667	1725840	1731804	1648694	1477453	1607631	1730120	1566753	1556709	1376851	1549617	1888883	1677098	1763498	1593192	1797383	1899250	1767335	1249671	1285894	1248100	1310894	1290460	1435007	1320199	1417090	1467005	1459966	2277642	2379910	2343377	2340753	2410456	2284325	2379874	2283921	2274641	2404736	3040553	2876856	2776794	2797369	2851171	1533869	1836805	1941947
A2RSY6	TRMT1-like protein OS=Mus musculus OX=10090 GN=Trmt1l PE=1 SV=1	0	0	10015	11501	0	0	0	0	0	0	0	0	0	0	0	0	0	0	0	0	0	0	0	0	0	0	0	0	0	0	0	0	0	0	0	0	0	0	0	0	0	0	0	0	0	0	0	0
Q9WTP7	GTP:AMP phosphotransferase AK3, mitochondrial OS=Mus musculus OX=10090 GN=Ak3 PE=1 SV=3	0	0	0	0	0	0	0	0	0	0	0	0	0	0	0	0	0	0	0	0	0	0	0	0	0	0	0	0	0	0	103595	63965	112664	80716	70082	76159	74205	64913	89704	63731	0	0	0	0	0	0	36347	0
Q8BI84	Transport and Golgi organization protein 1 homolog OS=Mus musculus OX=10090 GN=Mia3 PE=1 SV=2	0	168565	0	0	0	0	0	0	0	0	0	0	0	0	0	128987	0	0	0	0	0	0	0	0	0	0	0	0	0	0	0	0	0	62333	0	0	0	0	89941	0	0	0	0	0	0	71287	0	55977
Q9WTP6	Adenylate kinase 2, mitochondrial OS=Mus musculus OX=10090 GN=Ak2 PE=1 SV=5	407471	406647	565598	478922	482271	399932	377789	411573	401206	414328	201031	175412	233960	262319	202361	148703	158466	155377	190484	198679	552786	440811	458669	546282	578392	491359	489885	578002	459654	538732	269148	246719	277090	258415	199501	153708	278681	293192	144681	285676	0	172969	0	0	0	189586	165880	167283
Q9CZY3	Ubiquitin-conjugating enzyme E2 variant 1 OS=Mus musculus OX=10090 GN=Ube2v1 PE=1 SV=1	461127	593574	466049	382474	487122	315480	466624	343642	363292	319797	228579	434383	456190	311878	256858	381368	418012	413135	300870	343016	482023	474638	400995	430714	406499	472442	366955	360136	456150	418387	527877	675843	603835	495426	495024	184041	707224	727814	573103	740428	775977	796091	713243	810612	697869	256429	622404	512485
Q8K1N4	Spermatogenesis-associated serine-rich protein 2 OS=Mus musculus OX=10090 GN=Spats2 PE=1 SV=1	181454	57253	83150	200027	162931	238104	257484	232244	246335	53399	51220	238829	101655	180792	214685	182239	0	167321	113386	214100	77834	196842	95534	129452	168217	190740	106279	182009	209693	143899	311709	365118	277438	0	304573	389396	283996	0	280984	294178	0	0	0	0	905734	28558	0	0
Q62167	ATP-dependent RNA helicase DDX3X OS=Mus musculus OX=10090 GN=Ddx3x PE=1 SV=3	1517837	1563736	1567045	1520054	1427658	1895242	1612196	1842121	2143287	1866742	1824381	1678089	1706158	1624136	1792262	1659745	1496291	1511924	1636834	1827697	1672642	1521102	1512247	1573486	2076140	1353503	1578959	1647767	1762749	1536648	390742	442885	442820	438412	358124	522178	467868	502640	520797	498905	329887	292286	297504	171933	187244	620707	662789	697929
Q8K1N2	Pleckstrin homology-like domain family B member 2 OS=Mus musculus OX=10090 GN=Phldb2 PE=1 SV=2	0	0	0	0	0	0	41668	0	0	0	0	0	0	0	0	0	0	0	0	0	397613	0	0	47292	0	41444	0	26736	0	0	0	0	0	0	0	0	0	0	0	0	0	0	0	0	0	0	0	0
Q62165	Dystroglycan 1 OS=Mus musculus OX=10090 GN=Dag1 PE=1 SV=4	92081	99556	77015	95921	98392	83026	57718	90828	95308	88651	82295	105203	204041	100621	101470	94020	123137	201175	94582	69592	46275	79487	69416	76362	82364	69843	78517	68573	0	73891	238799	251634	362593	235123	223628	248878	237622	236772	226618	223187	466382	474799	409995	492279	505257	193043	160990	189045
Q8K1N1	Calcium-independent phospholipase A2-gamma OS=Mus musculus OX=10090 GN=Pnpla8 PE=1 SV=1	0	0	0	0	0	0	0	0	0	0	0	0	0	0	0	0	0	0	0	0	0	0	0	0	0	0	0	0	0	0	0	0	0	0	0	0	0	0	0	0	0	0	0	0	0	0	0	0
Q9D868-2	Isoform 2 of Peptidyl-prolyl cis-trans isomerase H OS=Mus musculus OX=10090 GN=Ppih	0	0	0	0	0	0	0	0	0	0	0	0	0	0	0	0	0	0	0	0	0	0	0	0	0	0	0	33692	0	0	0	0	0	0	0	0	0	0	0	0	0	0	0	0	0	0	0	0
Q8C6P8	Zinc finger protein 57 OS=Mus musculus OX=10090 GN=Zfp57 PE=1 SV=1	0	0	0	0	0	0	0	0	0	0	0	0	0	0	0	0	0	0	0	0	0	0	0	0	0	0	0	0	0	0	0	0	0	0	0	0	0	0	0	0	0	0	0	0	0	0	0	0
Q8BV13	COP9 signalosome complex subunit 7b OS=Mus musculus OX=10090 GN=Cops7b PE=1 SV=1	26085	0	0	0	82955	38349	0	70119	0	65793	0	55355	123741	29754	108769	68525	32945	43092	81588	77658	28725	27073	0	0	0	23034	30008	90884	26034	33561	0	44364	0	0	84199	52739	54224	0	81322	55419	0	0	34230	0	57824	123245	0	121052
Q3UMG5-3	Isoform 3 of Leucine-rich repeat and calponin homology domain-containing protein 2 OS=Mus musculus OX=10090 GN=Lrch2	0	0	0	15462	0	0	0	20546	0	0	0	0	0	0	0	0	0	0	15522	18457	0	0	0	0	0	0	0	0	0	0	0	0	0	0	0	0	0	0	0	0	0	0	0	0	0	0	0	0
P39876	Metalloproteinase inhibitor 3 OS=Mus musculus OX=10090 GN=Timp3 PE=1 SV=1	0	0	0	0	0	0	0	0	0	0	0	0	0	0	0	0	0	0	0	0	0	0	0	0	0	0	0	0	0	0	0	0	0	0	0	0	0	0	0	0	0	0	0	0	0	0	0	0
Q3U962	Collagen alpha-2(V) chain OS=Mus musculus OX=10090 GN=Col5a2 PE=1 SV=1	28628	17252	0	17333	54601	0	15374	0	256729	0	38652	129930	28427	0	73027	35066	25445	0	15883	0	497883	15668	0	0	0	40186	0	0	52577	12380	0	0	0	0	0	0	0	0	0	0	80580	79002	83724	78076	50199	0	340333	62322
Q9R078	5'-AMP-activated protein kinase subunit beta-1 OS=Mus musculus OX=10090 GN=Prkab1 PE=1 SV=2	245373	238957	237431	241461	233212	239387	245376	280053	206939	204457	172747	132201	234875	307452	318829	263313	209409	254817	371823	326823	135052	126467	158312	105411	78629	92020	100635	206660	63095	63049	203785	130040	117258	172781	162978	236291	211612	240360	207019	108943	176785	95880	194929	97735	201421	111164	147193	144335
P16332	Methylmalonyl-CoA mutase, mitochondrial OS=Mus musculus OX=10090 GN=Mmut PE=1 SV=2	0	0	0	0	0	0	0	0	0	0	0	0	0	0	0	0	0	0	0	0	0	0	0	0	0	0	0	0	0	0	0	0	0	0	0	0	0	0	0	0	117448	60164	204700	199090	131718	0	0	125084
Q6NZN0-3	Isoform 3 of RNA-binding protein 26 OS=Mus musculus OX=10090 GN=Rbm26	0	0	58185	0	0	0	76662	0	121606	0	0	0	106500	0	0	0	0	63861	0	0	168550	134459	252066	101269	56007	90975	59203	294377	64112	70711	0	10467	0	0	0	0	0	0	0	0	0	0	0	0	0	0	0	0
Q8CCI5	RING1 and YY1-binding protein OS=Mus musculus OX=10090 GN=Rybp PE=1 SV=1	0	0	0	0	0	0	0	0	10204	0	0	0	0	0	0	0	0	0	0	0	0	0	0	0	0	0	0	0	0	0	0	0	0	0	0	0	0	0	0	0	0	0	0	19819	0	0	0	0
Q64339	Ubiquitin-like protein ISG15 OS=Mus musculus OX=10090 GN=Isg15 PE=1 SV=4	0	0	0	0	0	0	0	0	0	0	0	0	0	0	0	0	0	0	0	0	0	0	0	0	0	0	0	0	0	0	0	0	0	0	0	0	0	0	0	0	0	0	0	0	0	0	0	0
P14152	Malate dehydrogenase, cytoplasmic OS=Mus musculus OX=10090 GN=Mdh1 PE=1 SV=3	449708	354846	461580	468388	465452	614322	638716	578799	445010	582910	552380	622248	511978	504570	494047	320730	363154	312022	390368	357489	527904	640251	495046	511828	606187	459316	559945	408293	534655	487300	450856	438419	432387	370261	455722	474807	414269	656529	551112	447815	486560	482774	615455	448616	507987	1176570	1084947	1205469
Q9CZX9	ER membrane protein complex subunit 4 OS=Mus musculus OX=10090 GN=Emc4 PE=1 SV=1	0	0	0	0	0	0	0	0	0	0	0	0	0	0	0	0	0	0	0	0	0	0	0	103847	0	0	0	0	0	0	0	0	0	0	0	0	0	0	0	0	0	0	0	0	0	0	0	0
Q64337	Sequestosome-1 OS=Mus musculus OX=10090 GN=Sqstm1 PE=1 SV=1	1100539	1023853	1079337	1215400	1130795	1425075	1022249	1293673	1182385	1232901	2531126	2759289	2486558	2407413	2564071	2247666	2165437	2273461	2408876	2601662	978388	1068365	1104137	1088247	1049400	1159401	1169473	1112139	1103596	1097494	140326	248594	197368	271236	181949	239544	218820	266614	223244	166081	194864	341282	70192	113373	67229	231164	249679	250806
Q9CZX8	40S ribosomal protein S19 OS=Mus musculus OX=10090 GN=Rps19 PE=1 SV=3	1513519	1406818	1218831	1430808	1429611	1804794	1567374	1542214	1721742	1456905	1857731	1768157	1610466	1586380	2256015	1851675	1771877	1884988	2408331	1832952	1258640	1290906	1342957	1367909	1358001	1212995	1342093	1357957	1374969	1294612	778396	743535	994230	821269	828543	1114529	800616	831132	843200	822973	1164920	1158881	1115340	1156473	1253224	1275751	891587	913369
P53564-4	Isoform 4 of Homeobox protein cut-like 1 OS=Mus musculus OX=10090 GN=Cux1	38482	0	131502	35396	244542	17544	14146	18690	81839	41420	50603	659926	14398	91647	48113	16430	149851	125736	95486	21952	10787	39746	38497	11724	13018	12087	34536	13513	12608	83330	0	0	0	0	20593	0	101822	0	31851	0	0	0	0	0	0	0	0	0
P51949	CDK-activating kinase assembly factor MAT1 OS=Mus musculus OX=10090 GN=Mnat1 PE=1 SV=2	18812	0	0	0	0	0	0	0	0	0	0	0	0	0	0	0	0	0	0	0	0	0	0	0	0	0	0	0	0	0	0	0	0	0	0	0	0	0	0	0	0	0	0	0	0	0	0	0
P53564-3	Isoform 3 of Homeobox protein cut-like 1 OS=Mus musculus OX=10090 GN=Cux1	38482	0	131502	35396	244542	276228	14146	83588	16111	51636	606656	637844	14398	91647	48113	16430	149851	15604	95486	21952	10787	39746	90025	11724	13018	12087	34536	13513	151913	83330	0	0	0	0	20593	0	101822	0	122809	0	0	0	0	0	0	0	0	0
Q8K1M6	Dynamin-1-like protein OS=Mus musculus OX=10090 GN=Dnm1l PE=1 SV=2	202052	219529	242600	205595	194104	163596	473227	506703	563965	157498	373516	468022	379848	487872	479655	531447	856158	544108	507367	318017	428440	389082	560015	503762	427804	277681	294725	563869	369183	585343	320993	456362	425908	411743	417371	392629	358566	445904	388540	326859	290324	336802	380455	370947	328858	621433	629397	468329
Q62159	Rho-related GTP-binding protein RhoC OS=Mus musculus OX=10090 GN=Rhoc PE=1 SV=2	187300	231416	212098	221481	287471	165674	183880	177012	178096	188168	224810	242586	258459	228544	225061	272627	315149	306374	253078	276422	262604	203131	194220	230069	190811	171314	191449	202018	174875	190648	308998	274018	287567	273898	296801	226748	236218	237358	254656	229263	408278	521167	369820	498638	436847	204579	268051	265553
Q8BI72	CDKN2A-interacting protein OS=Mus musculus OX=10090 GN=Cdkn2aip PE=1 SV=1	0	6283	29525	0	0	51409	60448	54008	6817	8068	0	0	32480	48232	112053	0	5479	0	0	0	6414	0	7250	25984	45928	20153	6164	50873	7938	36544	9380	10773	7191	8373	7908	11143	11391	10659	10052	10660	0	0	9360	0	0	7681	6158	7755
Q8R1X6	Spartin OS=Mus musculus OX=10090 GN=Spart PE=1 SV=1	68975	54015	52789	158480	54422	49491	94985	58735	65651	59421	126847	61223	32129	31578	33926	39484	89927	0	51567	60126	192633	102259	81700	93266	58242	177010	81246	82915	56477	94800	521576	66944	0	0	35870	439719	434695	0	0	0	0	1249227	1320091	172253	173306	0	0	421857
Q64331	Unconventional myosin-VI OS=Mus musculus OX=10090 GN=Myo6 PE=1 SV=2	0	0	0	0	0	0	0	0	0	0	0	0	0	0	0	0	0	0	0	0	0	0	0	0	0	0	0	0	0	0	0	0	0	0	0	0	0	0	0	0	0	0	0	0	0	0	0	92475
Q9CZX0	Elongator complex protein 3 OS=Mus musculus OX=10090 GN=Elp3 PE=1 SV=1	0	0	0	0	0	0	0	0	0	0	0	0	0	0	0	0	0	0	0	0	0	0	0	0	0	0	0	0	0	0	0	0	0	0	0	0	0	0	0	0	0	0	0	0	0	0	0	0
P55065	Phospholipid transfer protein OS=Mus musculus OX=10090 GN=Pltp PE=1 SV=1	0	0	0	0	0	0	0	0	0	0	0	0	0	0	0	0	0	0	0	0	0	0	0	0	0	0	0	0	0	0	0	0	0	0	0	0	0	0	0	0	0	0	0	0	0	0	0	0
P20801	Troponin C, skeletal muscle OS=Mus musculus OX=10090 GN=Tnnc2 PE=1 SV=2	0	0	0	0	0	0	0	0	0	0	0	0	0	0	0	0	0	0	0	0	0	0	0	0	0	0	0	0	0	0	264231	347349	245920	186223	200866	265407	274508	308289	223487	253044	125711	125211	81402	117047	44247	56761	40708	89267
P14148	60S ribosomal protein L7 OS=Mus musculus OX=10090 GN=Rpl7 PE=1 SV=2	1211871	1387718	1694028	1200628	1121294	1636863	1257715	1705398	1432839	1335938	1720964	1442341	1326494	1501993	1903800	1294748	1234965	1322335	1655145	1424185	1118459	1465888	1362044	1105982	1126372	1197676	1168214	1385392	1284788	1121788	888061	760477	827151	947355	755217	793237	713514	708889	912767	750821	1071727	1262834	815319	953592	1212112	1009490	727836	609755
Q9R062	Glycogenin-1 OS=Mus musculus OX=10090 GN=Gyg1 PE=1 SV=3	30949	32372	32698	32869	31521	27330	32281	0	32254	31178	32051	42934	40917	39919	38716	37828	39145	41164	40212	39067	34889	36255	34702	33293	33869	36553	34653	31248	34183	127700	246191	83392	177204	208013	218458	213538	202493	220063	235999	220637	165692	74853	72911	158505	195854	203521	195396	232771
Q9R061	Cytosolic Fe-S cluster assembly factor NUBP2 OS=Mus musculus OX=10090 GN=Nubp2 PE=1 SV=1	25184	0	85880	28509	29110	83822	0	0	0	0	39213	34184	35252	34564	35173	35332	32304	32766	39224	112388	31024	32298	30877	31945	30823	27825	34306	33729	86803	35678	0	0	0	0	0	0	0	0	0	0	0	0	0	0	0	0	0	30210
Q9R060	Cytosolic Fe-S cluster assembly factor NUBP1 OS=Mus musculus OX=10090 GN=Nubp1 PE=1 SV=1	0	0	0	0	0	0	0	0	0	0	0	0	0	0	23922	31099	0	0	21808	0	0	0	0	0	0	157923	0	0	0	0	0	0	0	0	0	0	0	0	0	0	0	0	0	0	0	0	0	0
Q6IMF0	Keratin, type II cuticular 87 OS=Mus musculus OX=10090 GN=Krt87 PE=2 SV=2	0	0	0	0	0	0	0	0	0	0	0	0	0	0	0	0	0	0	0	0	0	0	0	0	0	0	0	0	0	0	0	0	0	0	0	0	0	0	0	0	0	0	0	0	0	0	0	0
Q9CZW5	Mitochondrial import receptor subunit TOM70 OS=Mus musculus OX=10090 GN=Tomm70 PE=1 SV=2	308086	250562	331942	231390	367786	231424	305293	226911	275213	244287	304711	280422	312384	202087	278855	348933	300337	226765	271904	387941	467987	360796	421939	361612	416630	350750	357362	354273	365986	374759	443665	364212	447841	270737	402848	335927	383566	484150	371744	351222	335177	349204	401953	374710	341466	418804	517287	536819
Q64323	Phosphatidylinositol N-acetylglucosaminyltransferase subunit A OS=Mus musculus OX=10090 GN=Piga PE=2 SV=1	0	0	0	0	0	0	0	0	0	0	0	0	0	0	0	0	0	0	0	0	0	0	0	0	0	0	0	0	0	0	0	0	0	0	0	0	0	0	0	0	0	0	0	0	0	0	0	0
Q9CZW4	Fatty acid CoA ligase Acsl3 OS=Mus musculus OX=10090 GN=Acsl3 PE=1 SV=2	86302	95725	83879	90856	81429	127736	102391	148007	177622	130671	299483	303890	326831	283124	309996	189483	289115	221556	268535	296917	138123	145122	160582	154706	165316	145100	169705	141456	195977	150490	442494	457491	453980	445559	472473	993796	427900	491255	401357	487554	1377924	1210907	959557	1128918	924124	1347866	1507126	1491468
Q8K1L5	E3 ubiquitin-protein ligase PPP1R11 OS=Mus musculus OX=10090 GN=Ppp1r11 PE=1 SV=1	67770	64969	62619	54457	71964	83638	68857	79887	74026	75337	114020	71447	61452	75156	97600	62120	57074	63224	72787	74333	53544	53076	52019	55706	53657	54338	56124	63895	59386	55873	0	63211	64903	15508	66609	68165	62242	0	70985	67209	0	0	0	0	0	55509	0	50753
Q3TJZ6	Protein FAM98A OS=Mus musculus OX=10090 GN=Fam98a PE=1 SV=1	452135	441948	456743	480959	467848	417373	440325	290528	558051	319139	305484	237313	444966	433663	295395	325308	386704	378717	224719	305179	301425	228403	362858	427144	457693	496347	301601	318422	484532	537315	465770	1192023	246881	521768	482347	312104	406661	493361	391792	490216	0	593148	137853	0	0	509926	88736	265759
Q9JJW6-2	Isoform 2 of Aly/REF export factor 2 OS=Mus musculus OX=10090 GN=Alyref2	914177	963363	1139820	885632	922517	774157	876999	685326	486050	652962	926347	1162148	1019495	1118860	948734	933927	464381	1048858	958954	817667	999902	999296	814227	922144	1048305	548537	552697	1028683	981472	1092659	256897	438711	463223	314367	321440	415596	305392	423473	451964	413710	147684	171007	153899	225145	198194	337184	390993	176210
Q91VE6	MKI67 FHA domain-interacting nucleolar phosphoprotein OS=Mus musculus OX=10090 GN=Nifk PE=1 SV=1	213353	181767	310922	137079	167936	153007	143389	157048	151593	145821	141109	432715	179885	189857	301082	119210	183130	174916	156814	142469	249595	234416	212445	227455	202092	209360	329413	218704	231501	256802	56352	0	0	0	0	163896	0	0	0	0	0	0	0	0	0	0	0	0
Q91VE0	Long-chain fatty acid transport protein 4 OS=Mus musculus OX=10090 GN=Slc27a4 PE=1 SV=1	0	0	0	0	0	0	0	0	0	0	0	0	0	0	0	0	0	0	0	0	0	0	0	0	0	0	0	0	0	0	62000	0	124523	0	0	38897	0	0	0	0	63388	51875	26615	0	49515	0	0	0
Q9R059	Four and a half LIM domains protein 3 OS=Mus musculus OX=10090 GN=Fhl3 PE=1 SV=2	61387	0	0	0	0	0	0	0	0	80585	0	0	0	0	0	0	0	0	0	0	199793	75115	170192	198149	158110	140472	166888	221572	174905	129789	153547	156195	135006	137707	131475	138694	104458	119192	134821	119930	353279	351844	372952	387233	359456	201790	180141	188838
B2RSH2	Guanine nucleotide-binding protein G(i) subunit alpha-1 OS=Mus musculus OX=10090 GN=Gnai1 PE=1 SV=1	0	0	0	0	0	0	0	0	0	0	0	0	0	0	0	0	0	0	0	0	0	0	0	0	0	0	0	0	0	0	0	0	0	0	0	0	0	0	0	0	0	0	0	0	0	0	0	0
Q64318	Zinc finger E-box-binding homeobox 1 OS=Mus musculus OX=10090 GN=Zeb1 PE=1 SV=1	0	0	0	0	0	0	0	0	0	0	0	0	0	0	0	0	0	0	0	0	0	0	0	0	0	0	0	0	0	0	0	0	0	0	0	0	0	0	0	0	0	9268	0	0	0	0	0	0
P14131	40S ribosomal protein S16 OS=Mus musculus OX=10090 GN=Rps16 PE=1 SV=4	0	33579	70590	0	0	0	0	0	0	0	0	0	0	0	0	0	0	0	0	0	163446	196064	110300	132340	124661	78425	90285	71589	0	0	0	0	0	0	0	0	0	0	0	0	0	0	0	0	0	0	0	0
Q8BHT6	Beta-1,3-glucosyltransferase OS=Mus musculus OX=10090 GN=B3glct PE=1 SV=3	0	0	0	0	0	0	0	0	0	0	0	27893	0	0	0	0	0	0	0	0	0	0	0	0	0	0	0	0	0	0	0	0	0	0	0	0	0	29867	0	0	0	0	0	31985	0	0	0	0
A2AJ77	PR domain zinc finger protein 12 OS=Mus musculus OX=10090 GN=Prdm12 PE=2 SV=1	0	0	0	0	0	0	0	0	0	0	0	0	0	0	0	0	0	0	0	0	0	70865	0	0	0	0	0	0	0	0	0	0	0	0	0	0	0	0	0	0	0	0	0	0	0	0	0	0
Q64314	Hematopoietic progenitor cell antigen CD34 OS=Mus musculus OX=10090 GN=Cd34 PE=1 SV=1	0	0	0	0	0	0	0	0	0	0	236817	206100	251852	183543	268900	176317	139572	144282	217888	172798	0	0	0	0	0	0	0	0	0	0	0	0	0	0	0	0	0	0	0	0	282690	360905	304035	286533	275383	211754	174229	220974
Q9D4H8-2	Isoform 2 of Cullin-2 OS=Mus musculus OX=10090 GN=Cul2	46754	42984	46456	39384	46683	0	41463	20317	30038	25898	42340	67672	64702	67083	55932	70986	72712	78464	50848	59528	29759	31027	26032	25608	21383	36205	25002	18202	28916	26976	42120	57541	61227	58652	56701	49318	64361	63914	37293	52137	96243	89938	77386	80927	89299	19889	57326	70743
Q9WTM5	RuvB-like 2 OS=Mus musculus OX=10090 GN=Ruvbl2 PE=1 SV=3	406397	372104	272295	491044	468105	337848	320424	454928	563095	530129	465964	405359	287027	407687	398371	452105	214932	268550	264273	274597	437519	360199	544454	424806	325531	276351	438781	347178	541034	458471	71990	112644	70240	55846	78928	30395	31125	32106	99212	33778	91753	97155	85783	98572	122624	28039	33540	207819
Q91WG2-2	Isoform 3 of Rab GTPase-binding effector protein 2 OS=Mus musculus OX=10090 GN=Rabep2	0	0	0	0	0	0	0	0	0	0	0	0	0	0	0	0	0	0	0	0	0	0	0	0	0	0	0	0	0	0	0	0	0	0	0	0	0	0	0	0	0	0	0	0	0	0	0	0
Q64311	Protein N-terminal asparagine amidohydrolase OS=Mus musculus OX=10090 GN=Ntan1 PE=1 SV=3	0	0	0	0	0	0	0	0	0	0	0	0	0	0	0	0	0	0	10283	0	0	0	0	0	0	0	0	0	0	0	0	0	0	0	0	0	0	0	0	0	0	0	0	0	0	0	0	0
Q8R1V4	Transmembrane emp24 domain-containing protein 4 OS=Mus musculus OX=10090 GN=Tmed4 PE=1 SV=1	0	0	0	0	0	0	0	0	0	0	0	0	0	0	0	0	0	0	0	0	0	0	0	0	0	0	0	0	0	0	0	0	0	0	0	0	0	0	0	0	0	0	0	0	0	0	0	0
A2AIV2	Protein virilizer homolog OS=Mus musculus OX=10090 GN=Virma PE=1 SV=1	0	0	0	0	49315	0	0	0	0	0	0	0	0	0	0	0	52067	0	0	0	0	94524	0	0	41974	44759	0	0	0	0	0	0	0	0	0	0	0	0	0	0	0	0	42050	0	0	0	0	0
Q8BUM9	Ubiquitin carboxyl-terminal hydrolase 43 OS=Mus musculus OX=10090 GN=Usp43 PE=1 SV=2	0	0	0	0	0	0	0	0	0	0	0	0	0	0	0	0	0	0	0	0	0	0	0	0	0	0	0	0	0	0	0	0	0	0	0	0	0	0	0	34081	0	0	0	0	0	0	0	0
Q91VD9	NADH-ubiquinone oxidoreductase 75 kDa subunit, mitochondrial OS=Mus musculus OX=10090 GN=Ndufs1 PE=1 SV=2	265210	520197	313123	359525	287053	267039	330333	404205	417527	321413	638938	334832	367965	554373	324908	479522	555379	440050	375228	461032	232786	201117	284223	320822	238211	242969	234847	192672	305859	257300	554530	820326	982777	552563	896485	767134	910007	517805	555724	496094	1026925	1113693	1182652	786937	728789	458251	701112	662933
Q3URE1	Malonate--CoA ligase ACSF3, mitochondrial OS=Mus musculus OX=10090 GN=Acsf3 PE=1 SV=2	0	0	0	0	0	0	0	0	0	0	0	0	0	0	0	0	0	0	0	0	0	0	0	0	0	0	0	0	0	0	0	0	0	0	0	0	0	0	0	0	0	0	0	0	0	0	0	0
P55041	GTP-binding protein GEM OS=Mus musculus OX=10090 GN=Gem PE=1 SV=2	0	0	0	0	0	0	0	0	0	0	0	0	0	0	0	0	0	0	0	0	0	0	0	0	0	0	0	0	0	0	0	0	0	0	0	0	0	0	0	0	0	0	0	0	0	0	0	0
O35375-3	Isoform A5 of Neuropilin-2 OS=Mus musculus OX=10090 GN=Nrp2	0	0	0	0	0	0	0	0	0	0	0	59106	49720	55547	54370	1300991	50223	1289804	48005	52159	20910	0	0	0	0	0	0	0	0	0	0	0	0	0	0	0	0	0	0	0	0	0	0	0	0	0	0	0
Q9R045	Angiopoietin-related protein 2 OS=Mus musculus OX=10090 GN=Angptl2 PE=2 SV=2	0	0	0	0	25052	0	0	0	0	0	0	37853	34964	0	0	38898	36641	39835	0	33779	0	0	0	0	0	0	0	0	0	0	0	0	0	0	0	0	0	0	0	0	0	0	0	0	0	0	0	0
Q8CCF0	U4/U6 small nuclear ribonucleoprotein Prp31 OS=Mus musculus OX=10090 GN=Prpf31 PE=1 SV=3	58673	40708	79245	38218	96218	62377	95502	109721	62739	25345	70112	116440	114121	146918	72230	98172	44538	86211	45056	89115	91524	61347	101975	114016	58042	108298	59197	128956	69715	86304	0	0	72801	26166	26051	64737	61599	68595	0	75790	0	0	0	0	0	27823	30574	0
Q8BHS6	Armadillo repeat-containing X-linked protein 3 OS=Mus musculus OX=10090 GN=Armcx3 PE=1 SV=1	0	0	0	0	0	0	0	0	0	0	0	0	0	0	0	0	0	0	0	0	0	0	0	0	0	0	0	0	0	0	0	0	0	0	0	0	0	0	0	0	0	0	0	0	0	0	0	0
Q9CZU6	Citrate synthase, mitochondrial OS=Mus musculus OX=10090 GN=Cs PE=1 SV=1	701688	569741	757926	595480	567715	517676	503721	470823	503081	497372	407597	424631	435738	479087	397191	483736	534172	507840	484021	394805	588006	589430	577336	600056	589936	696443	625126	616079	674995	640802	1090372	1015226	1100113	1132700	1292488	1041676	1109402	1014407	915346	968764	1459563	1219439	1185222	1220014	1266580	1033630	1050394	1057239
Q9WTL7	Acyl-protein thioesterase 2 OS=Mus musculus OX=10090 GN=Lypla2 PE=1 SV=1	0	0	0	0	0	0	0	0	0	0	0	0	0	0	0	38432	36692	39729	34163	36695	0	0	0	0	0	0	0	0	0	0	0	0	0	0	0	0	0	0	0	0	0	0	0	0	0	0	0	0
P35487	Pyruvate dehydrogenase E1 component subunit alpha, testis-specific form, mitochondrial OS=Mus musculus OX=10090 GN=Pdha2 PE=1 SV=1	79300	0	0	0	0	0	0	0	0	0	0	0	0	0	0	0	0	0	0	0	0	0	65469	0	74138	73096	60785	0	0	0	0	0	0	0	0	0	0	0	0	0	0	0	0	0	0	0	0	0
P35486	Pyruvate dehydrogenase E1 component subunit alpha, somatic form, mitochondrial OS=Mus musculus OX=10090 GN=Pdha1 PE=1 SV=1	79300	0	0	0	0	0	0	0	0	0	0	0	0	0	0	0	0	0	0	0	69760	57473	132807	64201	138764	141203	132174	70413	63048	76681	35153	45400	38041	64972	40271	36295	0	0	0	0	188176	320468	165883	173590	155878	145318	115477	0
Q8BHS3	Pre-mRNA-splicing factor RBM22 OS=Mus musculus OX=10090 GN=Rbm22 PE=1 SV=1	0	0	0	0	0	0	0	0	0	80219	0	0	0	0	0	0	0	0	0	0	0	0	0	0	0	0	0	0	0	0	0	0	0	0	0	0	0	0	0	0	0	0	0	0	0	0	0	0
Q8K1J6	CCA tRNA nucleotidyltransferase 1, mitochondrial OS=Mus musculus OX=10090 GN=Trnt1 PE=1 SV=1	27840	30874	39553	0	0	0	0	186310	31749	0	40986	26781	0	0	128618	64037	25208	66454	0	35700	163531	69389	33937	87946	88363	88255	90707	93126	103207	137392	194826	186543	190445	193571	180322	198954	185720	205211	132506	113629	132054	0	136935	133262	165988	65947	39840	88944
Q9CZU3	Exosome RNA helicase MTR4 OS=Mus musculus OX=10090 GN=Mtrex PE=1 SV=1	305704	321656	220688	278272	278339	0	0	50335	38610	120313	0	392937	288489	385404	0	426119	574298	530249	375202	0	37884	48568	63532	0	0	0	184740	60236	0	0	0	0	0	0	0	0	0	0	0	0	0	0	0	0	0	0	0	0
P51912	Neutral amino acid transporter B(0) OS=Mus musculus OX=10090 GN=Slc1a5 PE=1 SV=2	0	0	0	0	0	0	0	0	0	0	0	0	0	33805	0	0	0	0	0	0	0	0	0	0	0	0	0	0	0	0	0	0	0	0	0	0	0	0	0	0	0	0	0	0	0	0	0	0
P49615	Cyclin-dependent kinase 5 OS=Mus musculus OX=10090 GN=Cdk5 PE=1 SV=1	0	0	0	0	0	0	0	0	0	0	0	0	0	0	0	0	0	0	0	0	0	0	0	0	0	0	0	0	0	0	0	0	0	0	0	0	0	0	0	0	0	0	0	0	0	0	0	0
Q8R1U1	Conserved oligomeric Golgi complex subunit 4 OS=Mus musculus OX=10090 GN=Cog4 PE=1 SV=1	0	0	0	0	0	58467	0	0	0	0	0	0	0	0	0	0	0	0	0	0	0	0	0	0	0	0	0	0	0	0	0	0	0	0	0	0	0	0	0	0	146952	0	0	0	0	0	0	18941
Q3URD3	Sarcolemmal membrane-associated protein OS=Mus musculus OX=10090 GN=Slmap PE=1 SV=2	0	0	0	0	0	0	0	0	0	0	0	0	0	0	0	0	0	0	0	0	0	0	0	0	0	0	0	0	0	0	0	0	0	0	16030	0	40299	0	0	27250	0	0	0	0	0	0	0	0
Q62120	Tyrosine-protein kinase JAK2 OS=Mus musculus OX=10090 GN=Jak2 PE=1 SV=3	0	0	0	0	0	0	0	0	0	0	0	0	0	0	0	0	0	0	0	0	0	0	0	0	0	0	0	0	0	0	0	0	0	0	0	0	0	0	0	0	0	0	0	0	0	0	0	0
Q91VC4	Plasmalemma vesicle-associated protein OS=Mus musculus OX=10090 GN=Plvap PE=1 SV=1	0	0	0	0	0	0	0	0	0	0	0	0	0	0	0	0	0	0	0	0	0	0	0	0	0	0	0	0	0	0	0	0	0	0	0	0	0	0	0	0	0	0	0	0	0	0	0	0
Q91VC3	Eukaryotic initiation factor 4A-III OS=Mus musculus OX=10090 GN=Eif4a3 PE=1 SV=3	435424	308570	287770	333462	375306	251217	206771	255436	191139	227553	174062	207135	188015	265435	164660	159997	259012	288894	207611	145600	372864	375673	418756	406778	398768	443508	391453	404730	429620	398169	85801	80378	80550	54642	78406	85934	86388	91462	117841	100143	76768	86407	81310	68517	242455	0	65406	59607
Q6NXJ0	Protein WWC2 OS=Mus musculus OX=10090 GN=Wwc2 PE=1 SV=1	7393	9827	0	0	208448	0	0	39925	0	11196	61650	0	86752	317896	0	13150	0	12884	36392	26879	0	0	11126	9520	0	0	10770	14058	11241	35217	0	0	0	0	0	0	0	0	0	0	0	0	0	0	0	0	0	0
Q9D824-4	Isoform 4 of Pre-mRNA 3'-end-processing factor FIP1 OS=Mus musculus OX=10090 GN=Fip1l1	40596	33930	33629	38162	34410	45713	45845	53328	43830	50281	41615	43259	130292	128918	38773	41266	37144	49178	45434	38962	34730	41834	36244	239047	40050	92273	37136	33656	29669	85795	0	0	0	0	0	0	0	0	0	0	0	0	0	0	0	0	0	0
Q9D824-3	Isoform 3 of Pre-mRNA 3'-end-processing factor FIP1 OS=Mus musculus OX=10090 GN=Fip1l1	40596	33930	33629	38162	34410	45713	45845	127533	43830	50281	41615	43259	130292	128918	168223	110788	37144	49178	45434	38962	34730	41834	36244	77273	40050	92273	37136	33656	337502	85795	0	0	0	0	0	0	0	0	0	0	0	0	0	0	0	0	0	0
P14115	60S ribosomal protein L27a OS=Mus musculus OX=10090 GN=Rpl27a PE=1 SV=5	718374	737281	688014	721435	675106	1049437	1216031	1062050	1104420	1057795	649248	729166	766369	711848	679613	358430	462223	409810	420440	412480	1252988	1294971	1220303	1259719	1267859	1412040	1336789	1355506	1396222	1419325	0	0	0	0	0	0	0	0	0	0	0	0	0	0	98221	312465	320393	351205
Q9WTK7	Serine/threonine-protein kinase STK11 OS=Mus musculus OX=10090 GN=Stk11 PE=1 SV=1	0	0	0	0	0	0	0	0	0	0	0	0	0	0	0	0	0	0	0	0	0	0	0	0	0	0	0	0	0	0	0	0	0	0	0	0	0	0	0	0	0	0	0	0	0	0	0	0
Q9CZT6	Protein CMSS1 OS=Mus musculus OX=10090 GN=Cmss1 PE=2 SV=1	0	0	0	0	0	0	0	78664	45162	0	0	0	0	29698	0	0	0	0	0	0	137610	125572	56692	0	52315	95720	86099	0	0	111653	0	0	0	0	0	0	0	0	0	0	0	0	0	0	0	0	0	0
Q9WTK5	Nuclear factor NF-kappa-B p100 subunit OS=Mus musculus OX=10090 GN=Nfkb2 PE=1 SV=1	0	0	0	0	0	0	0	0	0	0	0	0	0	0	21550	0	15505	24598	0	0	0	0	0	0	0	0	0	0	0	0	942476	49102	40872	40124	54119	915988	359618	0	705043	272932	0	39816	104026	0	1314668	0	1036474	869625
Q9WTK3	Glycosylphosphatidylinositol anchor attachment 1 protein OS=Mus musculus OX=10090 GN=Gpaa1 PE=1 SV=3	0	0	0	0	0	0	0	0	0	0	0	0	0	0	0	0	0	0	0	0	0	0	0	0	0	0	0	0	0	0	0	0	0	0	0	0	0	0	0	0	0	0	0	0	0	0	0	0
B9EKI3	TATA element modulatory factor OS=Mus musculus OX=10090 GN=Tmf1 PE=1 SV=2	0	0	0	0	0	0	0	0	0	0	0	0	0	0	0	0	0	0	0	0	0	0	0	0	0	0	0	0	0	0	0	0	0	0	0	0	0	0	0	0	0	0	0	0	0	0	0	0
Q5SXY1	Cytospin-B OS=Mus musculus OX=10090 GN=Specc1 PE=1 SV=2	55554	85381	81046	108702	0	66399	58108	70561	69193	0	96928	90304	85801	125891	91930	82083	122009	251212	192404	88409	39044	0	0	0	60542	59186	58567	61234	101112	63957	0	0	0	0	0	0	86233	0	0	0	113991	117488	108345	94003	77953	176546	0	45953
Q8R1T1	Charged multivesicular body protein 7 OS=Mus musculus OX=10090 GN=Chmp7 PE=1 SV=1	0	0	0	0	0	0	0	0	0	0	0	0	0	0	0	0	0	0	0	0	0	0	0	0	0	0	0	0	0	0	0	0	0	0	0	0	0	0	0	0	0	0	0	0	0	0	0	0
Q8BUK6	Protein Hook homolog 3 OS=Mus musculus OX=10090 GN=Hook3 PE=1 SV=2	0	0	0	0	0	0	0	0	0	0	0	714283	0	0	0	0	0	0	0	0	0	0	267747	0	0	0	0	0	0	0	0	0	0	0	0	0	0	0	0	0	414400	114837	234958	118378	464568	653077	599568	408725
Q6NXI6	Regulation of nuclear pre-mRNA domain-containing protein 2 OS=Mus musculus OX=10090 GN=Rprd2 PE=1 SV=1	0	0	0	0	0	0	0	0	0	0	0	0	0	0	74597	0	0	0	0	0	0	0	0	0	0	0	0	0	0	0	0	0	0	0	0	0	0	0	0	0	0	0	0	0	0	0	0	0
Q9EP97	Sentrin-specific protease 3 OS=Mus musculus OX=10090 GN=Senp3 PE=1 SV=1	0	0	0	0	0	0	0	0	0	0	0	0	0	0	0	0	0	0	0	0	0	0	0	6816	0	0	0	0	0	0	0	0	0	0	0	0	0	0	0	0	0	0	0	0	0	0	0	0
contaminant_GR78_PLAFO	owl|Q05866| 78 KD GLUCOSE REGULATED PROTEIN HOMOLOG PRECURSOR (GRP 78) (IMMUNOGLOBULIN...	0	0	0	0	0	0	0	0	0	0	0	0	0	0	0	0	0	0	0	0	0	0	0	0	0	0	0	0	0	0	0	0	0	0	0	0	0	0	0	0	0	0	0	0	0	0	0	0
P27870	Proto-oncogene vav OS=Mus musculus OX=10090 GN=Vav1 PE=1 SV=1	0	0	0	0	0	0	0	0	0	0	0	0	0	0	0	0	0	0	0	0	0	0	0	0	0	0	0	0	0	0	0	0	0	0	0	0	0	0	0	0	0	0	0	0	0	0	0	0
P04223-2	Isoform 2 of H-2 class I histocompatibility antigen, K-K alpha chain OS=Mus musculus OX=10090 GN=H2-K1	0	0	0	0	0	0	0	0	0	0	65381	97795	137873	114882	78703	153657	106730	141659	0	117583	0	0	0	0	0	0	0	0	0	0	31014	31658	0	0	0	27008	25846	25334	22034	28095	0	150616	159324	0	155603	45221	145400	153351
Q8CBW3-3	Isoform 3 of Abl interactor 1 OS=Mus musculus OX=10090 GN=Abi1	58420	155019	53163	0	47673	202323	75817	79127	73378	74349	71564	64762	65428	75925	76255	53722	53576	52336	60588	99344	59163	186044	43667	53343	57067	0	110224	54014	54322	55622	0	0	0	0	0	0	0	92230	93896	0	0	0	0	0	0	59596	53726	201490
Q9R020	Zinc finger Ran-binding domain-containing protein 2 OS=Mus musculus OX=10090 GN=Zranb2 PE=1 SV=2	0	0	0	0	0	0	0	0	0	0	0	0	0	0	0	0	0	0	0	0	0	0	0	0	0	0	5757	0	0	0	0	40311	35898	39317	66502	0	49089	0	0	18915	44666	0	0	0	43732	0	0	0
G5E870	E3 ubiquitin-protein ligase TRIP12 OS=Mus musculus OX=10090 GN=Trip12 PE=1 SV=1	313833	68276	126221	74078	276932	124151	193690	299405	134349	210176	142704	87818	192375	106172	138238	94728	117746	443880	153457	90532	175939	258544	164779	136504	192924	185867	216798	280217	267775	140871	142529	719916	411838	157346	123935	281736	55287	181002	185262	180651	128471	113833	179100	156710	267175	174575	118769	244936
Q8BI22	Centrosomal protein of 128 kDa OS=Mus musculus OX=10090 GN=Cep128 PE=1 SV=2	0	0	0	0	0	0	0	0	0	0	0	0	0	0	0	0	0	0	0	0	0	0	0	0	0	0	0	0	0	0	0	0	0	0	0	0	0	0	0	0	0	0	0	0	0	0	0	0
Q8R242	Di-N-acetylchitobiase OS=Mus musculus OX=10090 GN=Ctbs PE=1 SV=2	0	0	0	0	0	0	0	0	0	0	0	0	0	0	0	0	0	0	0	0	0	0	0	0	0	0	0	0	0	0	0	0	0	0	0	0	0	0	0	0	0	0	0	0	0	0	0	0
Q8K1H1	Tudor domain-containing protein 7 OS=Mus musculus OX=10090 GN=Tdrd7 PE=1 SV=1	0	0	58530	0	0	0	0	0	0	0	0	0	0	0	0	0	0	0	0	0	18445	0	0	0	128409	0	0	0	0	0	0	0	0	0	0	0	0	0	0	0	0	0	0	0	0	0	0	0
Q6NXH9	Keratin, type II cytoskeletal 73 OS=Mus musculus OX=10090 GN=Krt73 PE=1 SV=1	0	0	0	0	0	0	0	0	0	0	0	0	0	0	0	0	0	0	0	0	0	0	0	0	0	0	0	0	0	0	0	0	0	0	0	0	0	0	0	0	0	0	0	0	0	0	0	0
Q9EP89	Serine beta-lactamase-like protein LACTB, mitochondrial OS=Mus musculus OX=10090 GN=Lactb PE=1 SV=1	0	0	0	0	0	0	0	0	0	0	0	0	0	0	0	0	0	0	0	0	0	71906	0	0	0	0	44926	0	0	0	0	102300	38403	42558	37609	36369	33059	29055	0	38522	0	0	35951	0	177306	0	0	0
Q91VA6	Polymerase delta-interacting protein 2 OS=Mus musculus OX=10090 GN=Poldip2 PE=1 SV=1	0	0	0	32610	0	0	0	38010	0	0	0	0	0	0	0	0	0	0	37442	0	42659	0	0	46829	39802	39450	43284	46005	45049	42859	0	0	46431	0	48438	0	0	0	61804	0	70255	184993	0	74435	55892	76320	68797	68284
Q3TX08	tRNA (guanine(26)-N(2))-dimethyltransferase OS=Mus musculus OX=10090 GN=Trmt1 PE=1 SV=2	466848	686294	0	0	0	0	0	0	0	306138	526521	212548	538586	264416	344593	475511	354960	364223	544154	502307	0	0	607016	0	0	0	0	663392	0	430498	0	0	0	0	0	0	0	0	0	0	448704	357502	267572	0	286439	0	338207	0
Q9JLC8-3	Isoform 3 of Sacsin OS=Mus musculus OX=10090 GN=Sacs	0	0	0	0	0	0	0	0	0	0	0	0	0	0	0	0	0	0	0	0	0	0	0	0	0	0	0	0	0	0	0	0	0	0	0	0	0	0	0	0	0	0	0	0	0	0	0	0
Q9EP82	tRNA (guanine-N(7)-)-methyltransferase non-catalytic subunit WDR4 OS=Mus musculus OX=10090 GN=Wdr4 PE=1 SV=2	0	0	0	0	0	0	0	0	0	0	31341	0	0	0	0	26992	0	0	0	0	0	0	0	0	0	0	0	0	0	0	0	0	0	0	0	0	0	0	0	0	0	0	0	0	0	0	0	0
Q9R016	Baculoviral IAP repeat-containing protein 1e OS=Mus musculus OX=10090 GN=Naip5 PE=1 SV=3	0	0	0	0	0	0	0	0	0	86160	0	0	0	0	0	0	0	0	0	0	0	0	0	0	0	91171	0	0	0	0	0	0	0	0	0	0	0	0	0	0	0	0	0	0	0	0	0	0
Q9CZR8	Elongation factor Ts, mitochondrial OS=Mus musculus OX=10090 GN=Tsfm PE=1 SV=1	0	0	0	0	0	0	0	63900	0	0	0	0	0	0	0	0	0	0	92268	0	100483	0	0	169375	0	106566	103996	79984	70211	116233	155494	154704	146163	150730	106476	152512	176053	149551	135642	229504	0	56687	0	0	0	0	75742	0
Q6P3Y9	Podocan-like protein 1 OS=Mus musculus OX=10090 GN=Podnl1 PE=1 SV=3	0	0	0	0	0	0	0	0	0	0	0	0	0	0	0	0	0	0	0	0	0	0	0	0	0	0	0	0	0	0	0	0	0	0	0	0	0	0	0	0	0	0	0	0	0	0	0	0
P35456	Urokinase plasminogen activator surface receptor OS=Mus musculus OX=10090 GN=Plaur PE=1 SV=1	27309	29286	30045	32006	29767	0	0	0	28940	0	32821	55835	37776	36013	32552	44566	41605	43001	40188	92340	0	0	0	0	0	22287	0	0	0	0	0	0	0	0	0	0	0	0	0	0	0	0	0	0	0	0	0	0
Q9CZR2	N-acetylated-alpha-linked acidic dipeptidase 2 OS=Mus musculus OX=10090 GN=Naalad2 PE=1 SV=2	0	0	0	0	0	0	0	0	0	0	0	0	0	0	0	0	0	0	0	0	0	0	0	0	0	0	0	0	0	0	0	0	0	0	0	0	0	0	0	0	0	0	0	0	0	0	125714	372510
Q3V3A7	RING finger protein 207 OS=Mus musculus OX=10090 GN=Rnf207 PE=2 SV=2	0	0	0	0	0	0	0	0	0	0	0	0	0	0	0	0	0	0	0	0	0	0	0	0	0	0	0	0	0	0	0	0	0	0	0	0	0	0	0	0	0	0	0	0	0	0	0	0
Q8K1G2	Limbin OS=Mus musculus OX=10090 GN=Evc2 PE=1 SV=1	0	0	0	0	0	0	0	0	236408	0	0	0	0	0	0	0	0	0	0	0	0	0	0	0	0	0	0	0	0	0	0	0	0	0	0	0	0	0	0	0	0	0	0	0	0	0	0	0
Q6GYP7-6	Isoform 1S of Ral GTPase-activating protein subunit alpha-1 OS=Mus musculus OX=10090 GN=Ralgapa1	0	0	0	0	0	0	0	0	0	0	0	0	0	0	0	0	0	128464	0	0	0	0	0	0	0	0	0	0	0	0	0	0	0	0	0	0	0	0	0	0	0	0	0	0	0	0	0	0
Q8BUI3	Leucine-rich repeat and WD repeat-containing protein 1 OS=Mus musculus OX=10090 GN=LRWD1 PE=2 SV=1	0	0	0	0	0	0	0	0	0	0	0	0	0	0	0	0	0	0	0	0	0	0	0	0	0	0	0	12753	0	0	0	0	0	0	0	0	0	0	0	0	0	0	0	0	0	0	0	0
Q8C6I2	Succinate dehydrogenase assembly factor 2, mitochondrial OS=Mus musculus OX=10090 GN=Sdhaf2 PE=1 SV=1	0	0	0	0	47879	0	53454	0	0	0	40226	44004	0	0	0	0	0	0	0	0	0	0	0	0	43727	41893	0	44935	37833	0	0	0	0	0	0	0	0	0	0	0	0	0	0	0	0	0	0	0
Q9EP71	Ankycorbin OS=Mus musculus OX=10090 GN=Rai14 PE=1 SV=1	626006	612045	334805	545569	545688	626309	526228	770380	687428	860499	501368	540108	476551	573726	525968	222442	527918	515701	467915	319876	358667	305415	384106	296215	242798	356905	416981	208677	363562	382718	253397	212825	115301	109144	197242	205235	278113	403149	218736	476225	489326	799486	609900	142876	720698	334884	340927	155658
Q9R008	Mevalonate kinase OS=Mus musculus OX=10090 GN=Mvk PE=1 SV=1	0	0	0	25368	0	0	0	0	0	0	0	34319	0	41670	0	0	42104	0	0	0	0	0	0	0	0	0	0	0	0	0	0	0	0	0	0	0	0	0	0	0	0	0	0	0	0	0	0	0
Q8CCB4	Vacuolar protein sorting-associated protein 53 homolog OS=Mus musculus OX=10090 GN=Vps53 PE=1 SV=1	0	0	0	0	0	0	0	0	0	0	0	0	0	0	0	0	0	0	0	0	0	0	0	0	0	0	0	0	0	0	0	0	0	0	0	0	0	0	0	0	0	0	0	0	0	0	0	0
P23492	Purine nucleoside phosphorylase OS=Mus musculus OX=10090 GN=Pnp PE=1 SV=2	236519	242551	246020	249400	243068	54632	89490	59886	279973	60321	229846	130268	112904	128298	129253	109540	108183	115658	95393	104247	163089	209610	168347	152549	199172	180365	186072	51859	182319	204935	59109	60981	61252	72160	53741	65659	38332	64291	51660	59807	92139	96451	81083	93921	0	127504	176206	167364
Q3UEG6	Alanine--glyoxylate aminotransferase 2, mitochondrial OS=Mus musculus OX=10090 GN=Agxt2 PE=1 SV=1	0	0	0	0	0	0	0	35793	0	0	0	0	0	0	0	0	0	0	0	0	0	0	0	0	0	0	0	0	0	0	0	0	0	0	0	0	0	0	0	0	0	0	0	0	0	0	0	0
Q9R001	A disintegrin and metalloproteinase with thrombospondin motifs 5 OS=Mus musculus OX=10090 GN=Adamts5 PE=2 SV=2	0	0	0	0	0	0	0	0	0	0	0	0	0	0	0	0	0	0	0	0	0	0	0	0	0	0	0	0	0	0	0	0	0	0	0	0	0	0	0	0	0	0	0	0	0	0	0	0
Q9CZQ9	Bardet-Biedl syndrome 5 protein homolog OS=Mus musculus OX=10090 GN=Bbs5 PE=1 SV=1	0	0	0	0	0	0	0	0	0	0	0	0	0	0	0	0	0	0	0	0	0	0	0	0	0	0	0	0	0	0	0	0	0	0	0	0	0	0	0	0	0	0	0	0	0	0	0	0
Q8R0S4-2	Isoform 2 of Voltage-dependent L-type calcium channel subunit beta-4 OS=Mus musculus OX=10090 GN=Cacnb4	0	0	0	0	0	0	0	0	0	0	0	0	0	0	0	0	0	0	0	0	0	0	0	0	0	0	0	0	0	0	0	0	0	0	0	0	0	0	0	0	0	0	0	0	0	0	0	0
Q9R000	Integrin beta-1-binding protein 2 OS=Mus musculus OX=10090 GN=Itgb1bp2 PE=1 SV=1	0	0	0	0	0	0	0	0	0	0	0	0	0	0	0	0	0	0	0	0	0	0	0	0	0	0	0	0	0	0	0	0	0	0	0	0	43417	19040	0	0	0	0	0	0	0	0	0	0
Q5SRX1-4	Isoform 4 of TOM1-like protein 2 OS=Mus musculus OX=10090 GN=Tom1l2	0	0	0	0	0	0	0	0	0	0	0	0	0	0	0	0	0	0	0	0	0	0	0	0	0	0	0	0	0	0	29520	0	31714	39745	27763	28752	26939	26364	25140	29061	65893	56707	56100	54242	72286	24089	22947	25147
Q9CZQ6	Retinoic acid early-inducible protein 1-epsilon OS=Mus musculus OX=10090 GN=Raet1e PE=1 SV=1	0	0	0	0	0	35402	0	0	0	0	19142	0	0	0	0	0	0	0	0	36551	0	0	214266	0	0	204550	0	191968	0	206436	0	0	0	0	0	0	0	0	0	0	0	0	0	0	0	0	0	0
Q5SRX1-3	Isoform 3 of TOM1-like protein 2 OS=Mus musculus OX=10090 GN=Tom1l2	0	0	0	0	0	0	0	0	0	0	0	0	0	0	0	0	0	0	0	0	0	0	0	0	0	0	0	0	0	0	29520	0	31714	39745	27763	28752	26939	26364	25140	82871	65893	56707	56100	54242	72286	41372	26929	57809
Q8R1Q8	Cytoplasmic dynein 1 light intermediate chain 1 OS=Mus musculus OX=10090 GN=Dync1li1 PE=1 SV=1	473815	431135	465661	490210	326933	565055	523108	471922	662520	588020	537622	574548	456457	629969	703761	372236	434904	336654	513569	454836	311428	380752	334715	384746	438087	393286	420321	340118	368308	535470	442209	464838	458549	463986	451731	476332	470926	524110	506208	424729	523131	613082	578597	553574	662537	826245	831001	718898
P35441	Thrombospondin-1 OS=Mus musculus OX=10090 GN=Thbs1 PE=1 SV=1	252399	293249	391384	393562	365858	267816	40839	175021	205922	310583	459757	599669	615787	635327	673773	715120	786347	746900	789544	675949	67959	104608	70092	73610	91885	114891	138072	123424	121446	118791	0	0	0	0	0	128702	0	0	0	0	1201596	1075592	1013509	973016	1023051	758363	893043	981308
Q8BUH8	Sentrin-specific protease 7 OS=Mus musculus OX=10090 GN=Senp7 PE=1 SV=1	0	0	0	0	0	0	0	0	0	0	0	0	0	0	0	0	0	0	0	0	0	0	0	0	0	0	0	0	0	0	0	0	0	0	0	0	0	0	0	0	0	0	0	0	0	0	0	0
P33267	Cytochrome P450 2F2 OS=Mus musculus OX=10090 GN=Cyp2f2 PE=1 SV=1	0	0	0	0	0	0	0	0	0	0	0	0	0	0	0	0	0	0	0	0	0	0	0	0	0	0	0	0	0	0	0	0	0	0	0	0	0	0	0	0	0	0	0	0	0	0	0	0
Q9EP69	Phosphatidylinositol-3-phosphatase SAC1 OS=Mus musculus OX=10090 GN=Sacm1l PE=1 SV=1	70311	39558	42478	0	39357	32278	32418	30911	33812	34084	53304	147503	48489	51093	52729	60147	56411	56954	67563	63238	122917	34528	33901	31564	30365	28764	30255	0	33128	29555	123313	126836	127325	135101	340790	137657	159917	132252	138262	412507	273706	251188	172840	148232	220576	120353	137183	138886
Q8BUH1	Thioredoxin-like protein 4B OS=Mus musculus OX=10090 GN=Txnl4b PE=2 SV=2	0	0	0	0	0	0	0	0	0	0	0	0	0	0	0	0	0	0	0	0	0	0	0	0	0	0	0	0	0	0	0	0	0	0	0	0	0	0	0	0	0	0	0	0	0	0	0	0
O08796	Eukaryotic elongation factor 2 kinase OS=Mus musculus OX=10090 GN=Eef2k PE=1 SV=1	0	0	0	0	0	0	0	0	0	0	0	0	0	0	0	0	0	0	0	0	0	0	0	0	0	0	0	0	0	0	0	0	0	0	0	0	0	0	0	0	0	0	0	0	0	0	0	0
Q8BHN7	Uncharacterized protein C12orf29 homolog OS=Mus musculus OX=10090 PE=2 SV=1	0	0	0	0	0	0	0	0	0	0	0	0	0	0	0	0	0	0	0	0	0	0	0	0	0	29044	0	0	0	0	0	0	0	0	0	0	0	0	0	0	0	0	0	0	0	0	0	0
O08795	Glucosidase 2 subunit beta OS=Mus musculus OX=10090 GN=Prkcsh PE=1 SV=1	161680	166701	218189	240380	178876	129392	167211	193400	159475	220650	247618	255921	179932	231756	243145	271395	283035	215471	256165	261868	152322	204390	153200	166979	151014	157709	218445	168989	182818	173999	433625	462911	460896	443242	426646	332999	390456	451343	293563	296155	262633	281605	292602	319288	190642	267306	304676	396533
Q8BHN5	RNA-binding protein 45 OS=Mus musculus OX=10090 GN=Rbm45 PE=1 SV=1	0	0	0	0	0	64547	0	0	0	0	0	0	0	0	0	0	0	0	0	0	0	131238	0	0	0	0	0	0	0	0	0	0	0	0	0	0	0	0	0	0	0	0	0	0	0	0	0	0
Q9CZP5	Mitochondrial chaperone BCS1 OS=Mus musculus OX=10090 GN=Bcs1l PE=1 SV=1	0	0	0	0	0	0	0	0	0	0	0	0	0	0	0	0	0	0	0	0	0	0	0	0	0	0	0	0	0	0	0	0	0	0	0	0	0	0	0	0	0	0	0	0	0	0	0	0
Q566J8	Atypical kinase COQ8B, mitochondrial OS=Mus musculus OX=10090 GN=Coq8b PE=1 SV=1	0	0	0	0	0	0	0	0	0	0	0	0	0	0	0	0	0	0	0	0	0	0	0	0	0	0	0	0	0	0	0	0	0	0	0	0	0	0	0	0	0	0	0	0	0	0	0	0
Q8BHN3	Neutral alpha-glucosidase AB OS=Mus musculus OX=10090 GN=Ganab PE=1 SV=1	73811	233205	104192	137729	117580	27759	47059	0	114626	122571	54186	122222	69505	73000	103673	128615	164165	58505	304530	129073	119283	156719	150026	108746	142907	158880	152466	139987	153493	167711	49312	51040	154149	89112	149044	59766	56913	132819	107899	148848	153099	0	0	146278	133964	240588	130008	191090
Q8C6G8	WD repeat-containing protein 26 OS=Mus musculus OX=10090 GN=Wdr26 PE=1 SV=3	0	0	0	0	22208	0	0	0	0	0	0	0	0	0	0	0	0	0	16138	0	0	0	0	0	0	19700	0	100144	0	32712	0	31126	0	0	37482	0	0	0	0	0	0	0	0	0	0	0	0	0
Q8K1E0	Syntaxin-5 OS=Mus musculus OX=10090 GN=Stx5 PE=1 SV=3	0	0	0	0	0	0	0	0	0	0	0	0	34338	27216	0	30628	56271	25176	0	0	0	18098	0	0	0	0	0	0	0	0	0	0	0	22528	23046	22628	22227	0	496471	0	0	25594	0	31835	0	0	31423	30859
Q8VIK5-3	Isoform 3 of Platelet endothelial aggregation receptor 1 OS=Mus musculus OX=10090 GN=Pear1	0	0	0	0	0	0	0	0	0	0	0	0	0	0	0	0	0	0	0	0	0	0	0	0	0	0	0	0	0	0	0	0	0	0	0	0	0	0	0	0	0	0	0	0	0	0	0	0
Q8C6G1	Cilia- and flagella-associated protein 410 OS=Mus musculus OX=10090 GN=Cfap410 PE=1 SV=1	0	0	0	0	0	0	0	0	0	0	0	0	0	0	0	0	0	0	0	0	0	0	0	0	0	0	0	0	0	0	0	0	0	0	0	0	0	0	0	0	0	0	0	0	0	0	0	0
P23475	X-ray repair cross-complementing protein 6 OS=Mus musculus OX=10090 GN=Xrcc6 PE=1 SV=5	419946	145937	133683	15622	143542	182706	20709	172011	206093	138034	21617	14187	20476	21199	18007	127739	47986	13887	236781	20329	136324	120273	130300	164130	95836	135208	148810	361829	185600	114105	0	9767	40349	9749	10007	26743	10316	10474	11045	17443	0	9059	0	0	11889	10768	10002	9544
Q64012-2	Isoform 1 of RNA-binding protein Raly OS=Mus musculus OX=10090 GN=Raly	238273	256247	247451	239285	237515	227397	280309	245629	291224	268116	256566	253898	226251	246166	249074	211804	195614	223279	257025	240780	249252	257214	258848	265671	232679	251479	256870	222599	267856	192906	52266	53147	47976	50338	50834	89512	88102	177391	86990	83265	0	0	0	0	0	66110	90539	89576
P43029	Growth/differentiation factor 7 OS=Mus musculus OX=10090 GN=Gdf7 PE=2 SV=2	0	0	0	0	0	0	0	0	0	0	0	0	0	0	0	0	0	0	0	0	0	0	0	0	0	0	0	0	0	0	0	0	0	0	0	0	0	0	0	0	0	0	0	0	0	0	0	0
O08788	Dynactin subunit 1 OS=Mus musculus OX=10090 GN=Dctn1 PE=1 SV=3	285595	229111	137713	254320	328735	337494	545615	148369	167344	273230	454244	156980	500393	367032	287725	291907	510570	407053	566792	622790	504961	122089	137809	278096	173141	249278	140810	115030	732070	369865	421651	430105	429448	474395	311958	431978	309123	1151242	388855	319822	935317	812742	640325	923415	855525	459492	393120	1003570
P43024	Cytochrome c oxidase subunit 6A1, mitochondrial OS=Mus musculus OX=10090 GN=Cox6a1 PE=1 SV=2	0	0	0	0	0	61712	182033	76338	189114	0	0	0	0	29511	0	0	0	0	0	0	0	0	177009	78554	115638	0	0	102115	0	0	0	0	0	0	0	88974	0	104143	140202	98782	0	0	0	0	0	47148	0	0
O08784	Treacle protein OS=Mus musculus OX=10090 GN=Tcof1 PE=1 SV=1	84641	76385	130460	170113	198432	163723	135231	172166	171425	122728	140358	182729	153622	158039	235322	225568	166245	239153	152319	155869	131059	80167	70564	84486	47727	103018	0	36642	107216	31109	75156	49398	51248	50054	30212	144979	74444	42727	134187	75309	290086	293231	295666	324328	292759	0	122065	119866
Q61699	Heat shock protein 105 kDa OS=Mus musculus OX=10090 GN=Hsph1 PE=1 SV=2	1639877	1634708	1431576	1628549	1439875	1650742	1605529	1865153	1599699	1537492	1508769	1357675	967372	1588077	1643829	1245194	1255839	1380149	1107115	1501249	1983162	1771846	1589144	1775893	1755390	1792243	1641123	1741659	1840866	1589986	560415	758628	443024	489006	6365499	650818	653007	768784	479065	541446	755253	536224	500099	585420	477292	540810	720601	555347
Q63871	DNA-directed RNA polymerases I, II, and III subunit RPABC4 OS=Mus musculus OX=10090 GN=Polr2k PE=3 SV=2	0	0	0	0	0	0	0	0	0	0	0	0	0	0	0	0	0	0	15210	0	0	0	0	0	0	0	0	0	0	0	0	0	0	0	0	0	0	0	0	0	0	0	0	0	0	0	0	0
Q6PA06	Atlastin-2 OS=Mus musculus OX=10090 GN=Atl2 PE=1 SV=1	0	0	0	0	0	0	0	0	0	0	0	0	0	0	0	0	0	0	0	0	0	0	0	0	0	0	0	0	0	0	49639	0	0	0	0	0	0	0	0	0	0	0	0	0	0	0	0	0
Q61696	Heat shock 70 kDa protein 1A OS=Mus musculus OX=10090 GN=Hspa1a PE=1 SV=2	1999235	1265280	1351828	1371616	1636943	605312	1010716	725614	862917	748225	1351559	1627053	1768527	1292895	1044624	2407766	2669730	2063284	1249454	1811538	1670812	1581193	1357278	928534	791217	1618580	1563702	1536676	1104055	1620297	2535455	2565737	2650669	2911307	2879636	1987719	2005822	2049871	1538884	2444988	2460474	2554873	3566402	1859135	2654667	856197	1345192	1168211
Q8VBT9-3	Isoform 3 of Tether containing UBX domain for GLUT4 OS=Mus musculus OX=10090 GN=Aspscr1	0	0	0	0	0	0	0	0	0	0	0	0	0	0	0	0	0	0	0	0	0	0	0	0	0	0	0	0	0	0	0	0	0	0	0	0	0	0	0	0	0	0	0	0	0	0	0	0
G5E829	Plasma membrane calcium-transporting ATPase 1 OS=Mus musculus OX=10090 GN=Atp2b1 PE=1 SV=1	271327	250839	313468	297292	291574	242830	318962	277991	327703	287415	295881	179687	148182	210011	158380	209025	217803	192590	146338	191836	442561	314210	438526	457439	383451	357358	292824	278926	456069	340072	290906	371399	353941	403553	398840	459381	408633	441907	281816	287585	153811	162704	232788	148509	125015	297183	269066	212483
Q5U4F6	Cytoplasmic dynein 2 intermediate chain 2 OS=Mus musculus OX=10090 GN=Dync2i2 PE=1 SV=3	0	0	0	0	0	0	0	0	0	0	0	0	0	0	0	0	0	0	0	0	0	0	0	0	0	0	0	0	0	0	0	0	0	0	0	0	0	0	0	0	0	0	0	0	0	0	0	0
A2A863-3	Isoform 3 of Integrin beta-4 OS=Mus musculus OX=10090 GN=Itgb4	0	0	0	0	0	0	0	0	0	0	0	0	0	0	0	0	0	0	0	0	0	0	0	0	0	0	0	0	0	0	0	0	0	0	0	0	630786	0	0	0	0	0	350498	0	0	0	275322	0
P15864	Histone H1.2 OS=Mus musculus OX=10090 GN=H1-2 PE=1 SV=2	73365	79062	65338	73178	0	0	73371	63401	0	61151	0	0	0	0	0	0	0	0	0	0	612740	614527	611714	615797	646934	734952	733254	700791	714520	626458	0	0	0	0	0	0	0	0	0	0	0	0	0	0	0	0	0	0
Q8BHL8	Proteasome inhibitor PI31 subunit OS=Mus musculus OX=10090 GN=Psmf1 PE=1 SV=1	0	0	0	0	0	0	0	0	0	0	0	0	0	0	0	0	0	0	0	0	0	0	0	0	0	0	0	0	0	0	0	0	0	0	0	0	0	0	0	0	0	0	0	0	0	0	0	0
Q9CZN8	Glutamyl-tRNA(Gln) amidotransferase subunit A, mitochondrial OS=Mus musculus OX=10090 GN=Qrsl1 PE=1 SV=1	0	0	0	0	0	0	0	0	0	0	0	0	0	0	0	0	0	0	0	0	0	0	0	0	0	0	0	0	0	0	0	0	0	0	0	0	0	0	0	0	0	0	0	0	0	0	0	0
Q8K1C9	Leucine-rich repeat-containing protein 41 OS=Mus musculus OX=10090 GN=Lrrc41 PE=1 SV=3	0	0	0	0	0	0	0	0	0	0	0	0	0	0	0	0	0	0	0	0	0	0	0	0	0	0	0	0	0	0	0	0	0	0	0	0	0	0	0	0	0	0	0	0	0	0	0	0
Q9CZN7	Serine hydroxymethyltransferase, mitochondrial OS=Mus musculus OX=10090 GN=Shmt2 PE=1 SV=1	684764	630302	1043711	963369	1044748	791866	772607	765534	1144387	717941	708759	673055	681866	607959	643309	514086	595601	505993	618795	638860	1256020	1336630	1252008	1289079	1206634	1365906	1501528	1293353	1409971	1375965	0	0	0	0	0	0	0	0	0	0	0	0	0	0	0	0	236265	0
Q8BHL5	Engulfment and cell motility protein 2 OS=Mus musculus OX=10090 GN=Elmo2 PE=1 SV=1	29842	27489	0	27987	29039	0	0	0	23475	0	0	27361	0	0	26573	0	0	0	0	31309	25220	28269	0	31984	29898	25654	28067	29659	0	30474	0	0	36185	35239	36863	0	33930	34709	0	26036	58254	60759	53533	59212	51637	0	28366	0
Q8BHL3	TBC1 domain family member 10B OS=Mus musculus OX=10090 GN=Tbc1d10b PE=1 SV=2	0	95988	0	0	0	0	0	0	0	0	0	0	0	0	0	0	0	0	0	0	0	0	0	0	0	0	0	0	0	0	0	0	0	0	0	0	0	0	0	0	0	0	0	0	0	0	0	0
Q8R1N4	NudC domain-containing protein 3 OS=Mus musculus OX=10090 GN=Nudcd3 PE=1 SV=3	113426	0	62762	68795	130676	46585	103238	165862	31562	0	34666	91223	46969	127223	0	239135	91811	180478	194082	232002	0	66077	0	72822	17093	99647	87674	16261	61414	44232	84951	147859	58106	51519	50943	89272	98721	73700	55879	143417	86434	156029	160825	141322	145925	98089	47939	82630
Q8R1N0	Zinc finger protein 830 OS=Mus musculus OX=10090 GN=Znf830 PE=1 SV=1	0	0	0	0	0	0	0	0	0	352775	0	0	0	0	0	0	0	0	0	0	0	20495	0	0	0	0	0	0	0	0	0	0	0	0	0	0	0	0	0	0	0	0	0	0	0	0	0	0
P62196	26S proteasome regulatory subunit 8 OS=Mus musculus OX=10090 GN=Psmc5 PE=1 SV=1	861833	1022474	722364	1048987	913434	973485	891175	921230	911891	814968	953600	1756584	1505876	1628393	902026	747323	596559	718742	905719	1556762	878342	947002	1058704	838794	1009155	1261651	922638	936673	1020561	995758	1016167	759609	530933	1385819	1163097	1095385	1084848	718422	1042216	760110	746940	621225	711164	682760	702793	806534	831074	707424
Q61687	Transcriptional regulator ATRX OS=Mus musculus OX=10090 GN=Atrx PE=1 SV=3	0	228846	66921	0	0	74356	0	0	136195	265765	614428	338335	457294	570220	504048	0	0	0	179895	172256	0	0	0	0	0	0	0	0	12357	114612	0	0	0	0	0	0	0	0	38156	0	105845	35082	0	0	0	0	0	0
Q61686	Chromobox protein homolog 5 OS=Mus musculus OX=10090 GN=Cbx5 PE=1 SV=1	359201	345104	420573	341444	376772	650693	569690	359419	823427	369697	304161	303164	364918	431188	466573	401917	240246	247546	273281	311964	541096	1207196	725449	863230	553989	664512	556701	1751432	1389982	531081	107091	340280	103872	834324	493613	110379	109969	115687	108224	402821	42019	0	0	0	50556	222161	351738	185475
Q8BUE1	Sodium/hydrogen exchanger 4 OS=Mus musculus OX=10090 GN=Slc9a4 PE=2 SV=1	0	0	0	0	0	0	0	0	0	66411	0	0	0	0	0	0	0	0	0	0	0	0	0	0	0	0	0	0	0	0	0	0	0	0	0	0	0	0	0	0	0	0	0	0	0	0	0	0
Q8C6E0	Cilia- and flagella-associated protein 36 OS=Mus musculus OX=10090 GN=Cfap36 PE=1 SV=1	0	17158	0	0	0	0	0	0	0	0	10418	28908	35290	0	0	0	0	0	0	0	0	27553	36001	1244275	49154	0	0	14864	0	20417	0	0	0	0	0	0	0	0	0	0	0	0	0	0	0	0	0	0
P62192	26S proteasome regulatory subunit 4 OS=Mus musculus OX=10090 GN=Psmc1 PE=1 SV=1	1554954	1759094	1736402	1421008	1615755	1589830	1715045	1739512	1701661	1639760	1735197	1537644	1711127	1528426	1647743	1688765	1542376	1711448	1658419	2157166	1582776	1446630	1501012	1632783	1616942	1490310	1551793	1581874	1587681	1664139	1517248	1666200	1496638	1281925	1494212	1285225	1480020	1459138	1416323	1432297	1352590	1506133	1447820	1099635	1443279	924335	928109	1178259
Q8BHK9	DNA excision repair protein ERCC-6-like OS=Mus musculus OX=10090 GN=Ercc6l PE=1 SV=1	22200	105063	109287	22601	19659	24671	21039	25600	25874	24341	35053	29520	25767	31193	185408	26802	0	25081	34211	36540	0	0	186675	0	48595	0	53082	92042	0	0	0	0	0	0	0	0	0	0	0	0	0	0	0	0	0	0	0	0
P21271	Unconventional myosin-Vb OS=Mus musculus OX=10090 GN=Myo5b PE=1 SV=2	213453	0	228253	208969	190508	0	355833	0	264024	0	0	479627	345045	376520	348244	628052	292583	272635	569452	618668	227307	381194	209744	389295	143658	262099	437746	233337	318888	239145	0	0	0	0	0	0	0	0	0	0	0	0	0	0	0	0	0	0
Q9CZM2	60S ribosomal protein L15 OS=Mus musculus OX=10090 GN=Rpl15 PE=1 SV=4	637385	749971	621652	733905	746527	851442	971578	872002	851429	731363	887895	801257	592419	810408	709870	539704	539480	531976	642262	632796	831100	634614	594772	938423	916092	721679	613025	755292	821297	616036	150553	168879	125966	0	159601	181911	167824	0	148074	171157	190741	192121	119097	196188	170154	481784	395118	422326
P11499	Heat shock protein HSP 90-beta OS=Mus musculus OX=10090 GN=Hsp90ab1 PE=1 SV=3	30852290	28975846	27782103	28893715	29174424	25573660	28909718	29723125	28328350	29648014	28329614	27173635	27432525	28245353	26425587	28786140	29258512	31111208	26830127	28505300	27930039	28303865	29483340	29589790	28783753	30571465	29285528	30311545	32803561	32549436	11952304	12585990	12527975	12876332	12214015	12910601	11608942	11654404	11977398	11900279	11736088	11737380	11429800	11746154	11400053	16249994	17688009	14928147
Q8R1M0	Abasic site processing protein HMCES OS=Mus musculus OX=10090 GN=Hmces PE=1 SV=1	0	0	0	0	0	0	0	0	0	0	0	0	0	0	0	0	0	0	0	0	0	0	0	0	0	0	0	0	0	0	0	0	0	0	0	0	0	0	0	0	0	0	0	0	0	0	0	0
Q63850	Nuclear pore glycoprotein p62 OS=Mus musculus OX=10090 GN=Nup62 PE=1 SV=2	54859	154778	221514	158746	183681	188803	185352	186551	155729	58774	249988	258766	230709	239003	267271	221029	173101	234097	259530	263238	48351	160810	128831	44666	49868	144895	50357	155801	160985	159033	0	0	0	0	0	0	0	0	0	0	0	0	0	0	0	0	0	0
Q811Q9	Choline-phosphate cytidylyltransferase B OS=Mus musculus OX=10090 GN=Pcyt1b PE=1 SV=2	40078	82944	45466	43704	40858	50688	42157	3191988	1608870	41746	67721	1361451	94447	65776	57931	617461	63142	100443	71561	109426	43429	0	43906	43438	39205	38671	37364	1371604	44028	39414	164927	129887	1177917	129663	402818	118645	1581651	125520	117044	125567	93752	631323	110619	91477	90108	699492	102624	137625
Q2VPQ9-2	Isoform 2 of Chromatin modification-related protein MEAF6 OS=Mus musculus OX=10090 GN=Meaf6	18621	18125	125153	17516	19992	25166	125341	150570	133519	138640	125990	28977	25570	30378	28057	95347	74848	18425	115313	24013	120824	21552	22341	22674	124878	116030	126517	18312	132740	132965	0	0	0	0	0	0	0	0	0	0	0	0	0	0	0	0	0	0
O55091	Protein IMPACT OS=Mus musculus OX=10090 GN=Impact PE=1 SV=2	0	0	0	0	0	0	0	0	0	0	21466	0	41086	0	0	37670	47017	41325	0	0	0	0	32469	0	33770	0	66294	33304	41948	0	43785	45984	43519	48586	41800	39289	45979	0	37656	39083	0	0	0	0	0	0	0	0
Q811Q4	Disintegrin and metalloproteinase domain-containing protein 29 OS=Mus musculus OX=10090 GN=Adam29 PE=2 SV=1	0	0	0	0	0	0	0	0	0	0	0	0	0	0	0	0	0	0	0	0	0	0	0	0	0	0	0	0	0	0	0	0	0	0	0	0	0	41720	0	0	0	0	0	0	0	0	0	0
O08759	Ubiquitin-protein ligase E3A OS=Mus musculus OX=10090 GN=Ube3a PE=1 SV=2	142995	46081	33599	31771	29648	36642	28212	200907	200764	37154	342234	40013	31566	82917	41262	30127	30970	250308	41116	243067	36599	97077	110169	37635	35368	32004	33913	113990	40526	40965	70555	100847	548728	497950	133036	458868	64201	563069	551175	530997	0	1241994	0	35463	0	44589	483358	32106
Q8BHJ9	Pre-mRNA-splicing factor SLU7 OS=Mus musculus OX=10090 GN=Slu7 PE=1 SV=1	0	0	0	0	0	0	0	0	0	0	0	0	0	0	0	0	32767	0	0	0	0	0	0	0	0	0	0	0	0	0	0	0	0	0	0	0	0	0	0	0	0	0	0	0	0	0	0	0
O08756	3-hydroxyacyl-CoA dehydrogenase type-2 OS=Mus musculus OX=10090 GN=Hsd17b10 PE=1 SV=4	75291	74907	69419	76568	79439	81191	70303	101639	79356	102892	103966	97574	85103	101398	105042	82788	77130	90935	103770	98970	45188	44661	41125	48889	46236	49488	50077	46356	134627	49128	175679	175045	154967	150317	182817	175349	161548	187397	202414	168164	242717	237480	217162	248584	234116	283222	374944	347001
Q3UEB3	Poly(U)-binding-splicing factor PUF60 OS=Mus musculus OX=10090 GN=Puf60 PE=1 SV=2	504535	514569	474082	379578	369540	720590	587399	614621	573942	728208	457327	312979	434445	322001	424104	209506	202342	319129	357271	277963	563951	574752	534084	579668	578998	519012	519425	435299	771947	578472	0	0	0	0	70223	0	26668	0	51399	0	0	0	0	0	0	107696	69779	72389
Q8BHJ5	F-box-like/WD repeat-containing protein TBL1XR1 OS=Mus musculus OX=10090 GN=Tbl1xr1 PE=1 SV=1	0	0	0	0	70654	49917	42745	57762	0	0	0	0	0	0	0	0	0	0	0	0	50671	60295	62154	52862	0	48352	52469	205236	0	56876	0	0	0	0	0	0	0	0	0	0	0	0	0	0	0	0	0	0
contaminant_KERATIN22	no description	0	0	0	0	0	0	0	0	0	0	0	0	0	0	0	0	0	0	0	0	0	0	0	0	0	0	0	0	0	0	0	0	0	0	0	0	0	0	0	0	0	0	0	0	0	0	0	0
contaminant_KERATIN21	no description	0	0	0	0	0	0	0	0	0	0	0	0	0	0	0	0	0	0	0	0	0	0	0	0	0	0	0	0	0	0	0	0	0	0	0	0	0	0	0	0	0	0	0	0	0	0	0	0
Q8K1A6	Coiled-coil and C2 domain-containing protein 1A OS=Mus musculus OX=10090 GN=Cc2d1a PE=1 SV=2	0	0	0	0	0	0	0	0	0	0	610555	234192	0	255596	354377	74074	66137	202613	80025	300323	0	0	0	0	0	0	0	0	0	0	0	0	0	0	0	0	0	0	11932	0	0	0	0	0	0	46019	53291	175370
contaminant_KERATIN20	no description	354340	346201	383715	338217	334263	203998	188154	211684	191685	187353	139860	120113	124336	131665	110073	123948	93289	110100	226245	150431	833463	761857	733084	800646	796555	668812	723371	678232	693582	769434	0	0	0	0	0	0	0	0	0	0	0	0	0	0	0	188873	146977	145669
O08750	Nuclear factor interleukin-3-regulated protein OS=Mus musculus OX=10090 GN=Nfil3 PE=1 SV=1	0	0	0	0	0	0	0	0	0	0	0	0	0	0	0	0	0	0	0	0	0	0	0	0	0	0	0	0	0	0	0	0	0	0	0	0	0	0	0	0	0	0	0	0	0	0	0	0
Q8K1A0	rRNA N6-adenosine-methyltransferase METTL5 OS=Mus musculus OX=10090 GN=Mettl5 PE=1 SV=2	0	0	0	0	0	0	0	0	0	0	0	0	0	0	0	0	0	0	0	0	0	0	0	0	0	0	0	0	0	0	0	0	0	0	0	0	0	0	0	0	0	0	0	0	0	0	0	0
Q63844	Mitogen-activated protein kinase 3 OS=Mus musculus OX=10090 GN=Mapk3 PE=1 SV=5	153953	146162	219973	86324	245005	257729	163353	316241	155387	264458	400514	558502	459455	307220	478745	456235	432711	395103	465123	339995	285738	127106	227060	64973	225975	69566	242989	256145	233278	255148	0	33435	0	0	0	78694	80857	90833	119110	79540	113987	111639	112953	136546	132384	372170	390155	345340
P46978	Dolichyl-diphosphooligosaccharide--protein glycosyltransferase subunit STT3A OS=Mus musculus OX=10090 GN=Stt3a PE=1 SV=1	80171	21173	92991	75852	77648	21482	24996	29270	75393	15044	270356	70102	81808	76165	369711	36375	27099	23901	99744	475240	65686	259505	128476	81773	86734	79645	32280	64255	185272	89284	17278	293421	23878	18136	266143	70406	52333	340577	264781	70492	42476	27061	745038	810690	0	95136	126453	0
contaminant_KERATIN19	no description	354340	346201	383715	338217	334263	203998	188154	211684	191685	187353	139860	120113	124336	131665	110073	123948	93289	110100	191507	150431	769221	761857	733084	800646	796555	668812	723371	785548	683066	769434	0	0	0	0	0	0	0	0	0	0	0	0	0	0	0	188873	146977	145669
O08749	Dihydrolipoyl dehydrogenase, mitochondrial OS=Mus musculus OX=10090 GN=Dld PE=1 SV=2	0	0	0	0	0	0	0	0	0	0	0	0	0	0	0	0	0	0	0	175652	0	0	0	0	0	0	0	0	0	0	34442	34410	0	0	0	42429	46889	40838	0	44258	0	58187	0	0	128382	0	0	37116
Q5U4C3	Splicing factor, arginine/serine-rich 19 OS=Mus musculus OX=10090 GN=Scaf1 PE=1 SV=1	0	0	0	0	0	0	0	0	0	0	0	0	0	0	0	0	0	0	0	0	0	0	0	0	0	0	0	0	0	0	0	0	0	0	0	0	0	39804	0	0	90542	99226	0	0	96544	0	0	0
Q9DBR1-2	Isoform 2 of 5'-3' exoribonuclease 2 OS=Mus musculus OX=10090 GN=Xrn2	469328	494827	427900	403544	509131	520360	669207	398612	605753	396902	857485	534415	750710	804196	860537	669904	752354	796152	809850	474038	295125	258917	383574	308733	271632	313370	322856	262984	292762	285647	194236	199421	116934	187674	146237	149558	158955	115102	113314	146442	113448	102274	157181	110590	221906	78240	109768	96907
contaminant_KERATIN17	no description	0	0	0	0	0	0	0	0	0	0	0	0	0	0	0	0	0	0	0	0	0	0	0	0	0	0	0	0	0	0	0	0	0	0	0	0	0	0	0	0	0	0	0	0	0	0	0	0
O08746	Matrilin-2 OS=Mus musculus OX=10090 GN=Matn2 PE=2 SV=2	0	0	0	0	0	0	0	0	0	0	0	0	0	0	0	0	0	0	0	0	0	0	0	0	0	0	0	0	0	0	0	0	0	0	0	0	0	0	0	0	0	0	0	0	0	0	0	0
contaminant_KERATIN15	no description	0	0	0	0	0	0	0	0	0	0	12618	0	0	0	0	0	0	0	0	0	0	0	0	0	0	0	0	0	0	0	0	0	0	0	0	0	0	0	0	0	0	0	0	0	0	0	0	0
Q5XJE5	RNA polymerase-associated protein LEO1 OS=Mus musculus OX=10090 GN=Leo1 PE=1 SV=2	0	0	0	331344	0	0	0	0	0	0	0	0	0	0	0	0	0	0	0	0	0	0	0	0	0	0	0	0	0	0	0	0	0	0	0	0	0	0	0	0	0	0	0	0	0	0	0	0
contaminant_KERATIN13	no description	0	0	0	0	0	0	0	0	0	0	0	0	0	0	0	0	0	0	0	0	0	0	0	0	0	0	0	0	0	0	0	0	0	0	0	0	0	0	0	0	0	0	0	0	0	0	0	0
P58929	Glucocorticoid modulatory element-binding protein 2 OS=Mus musculus OX=10090 GN=Gmeb2 PE=2 SV=2	0	0	0	0	0	0	0	0	0	0	0	0	0	0	0	0	0	0	0	0	0	0	0	0	0	0	0	0	0	0	0	0	0	0	0	0	0	0	0	0	0	0	0	0	0	0	0	0
O08740	DNA-directed RNA polymerase II subunit RPB11 OS=Mus musculus OX=10090 GN=Polr2j PE=1 SV=1	26850	27286	22506	24738	21890	0	34763	29037	27341	22246	33027	29829	31997	36529	26122	26509	22395	26181	27581	26943	0	29325	19799	27642	26443	27039	0	23141	26037	0	0	16723	0	0	0	0	18491	0	0	0	0	0	0	0	0	0	0	0
O88398	Advillin OS=Mus musculus OX=10090 GN=Avil PE=1 SV=2	0	0	0	0	0	0	0	0	0	0	0	0	0	0	0	0	0	0	0	0	0	0	0	0	0	0	0	0	0	0	0	0	0	0	0	0	0	0	0	0	0	0	0	0	0	0	0	0
P48678-3	Isoform C2 of Prelamin-A/C OS=Mus musculus OX=10090 GN=Lmna	8213722	10106412	5841622	7230641	7738903	8762364	6688141	6923864	5770703	7735031	8794677	7103956	6938082	6961394	9380681	8186405	6040383	6576762	8055828	6651566	9045583	8088513	7674993	9733458	7484996	6740289	9864000	8130472	9389869	8185384	8131541	7475041	7720824	7834277	10101480	9358521	8077698	8145327	6769309	6954234	8643029	8450005	8380786	7621803	9488808	10259052	8985925	8793644
Q8C6B9	Active regulator of SIRT1 OS=Mus musculus OX=10090 GN=Rps19bp1 PE=1 SV=1	0	0	0	0	0	0	0	0	0	0	0	0	0	0	0	0	0	0	0	0	0	0	0	647417	0	0	0	0	0	0	0	0	0	0	0	0	0	0	573477	0	0	0	0	0	0	0	0	0
Q99PV0	Pre-mRNA-processing-splicing factor 8 OS=Mus musculus OX=10090 GN=Prpf8 PE=1 SV=2	692657	748290	629897	803946	1236958	1191668	1151901	1204523	1113245	876663	802163	589807	647989	826237	1267604	1164801	728988	891832	608190	890097	837133	839533	1023918	918701	755197	875336	816823	1040888	831980	944770	200059	274640	564607	134634	207286	589317	307520	222882	240692	212105	486200	1005409	962829	1010720	938009	1664968	421256	1648607
Q8C6B2	Rhotekin OS=Mus musculus OX=10090 GN=Rtkn PE=1 SV=3	0	0	0	0	0	0	0	0	0	0	0	0	0	0	0	0	0	0	0	0	0	0	0	0	0	0	0	0	0	0	0	0	0	0	0	0	0	0	0	0	0	0	0	0	0	0	0	0
Q61656	Probable ATP-dependent RNA helicase DDX5 OS=Mus musculus OX=10090 GN=Ddx5 PE=1 SV=2	801607	773251	735227	762835	801404	771927	840651	727788	608300	762048	737925	853483	841666	843758	622583	781669	830744	682211	688602	857858	1153053	1122409	1103402	978612	1060907	1232633	1122004	1068267	1121546	939698	157966	125813	157239	341117	459114	332853	176335	191880	116325	389784	307867	252149	317031	0	229082	309050	247384	259603
Q61655	ATP-dependent RNA helicase DDX19A OS=Mus musculus OX=10090 GN=Ddx19a PE=1 SV=2	398959	403532	331205	398197	388281	410085	217214	302701	107486	248850	280519	430975	370968	328564	247043	278846	389520	280373	218876	305751	333517	381828	337610	340088	295584	287181	341132	289940	388896	278768	84670	162974	66014	64671	121034	143601	138424	176333	251572	115543	0	0	0	0	0	130386	227978	95972
Q91V92	ATP-citrate synthase OS=Mus musculus OX=10090 GN=Acly PE=1 SV=1	1048790	1044563	935582	1036494	1135804	1466929	1177639	1594558	1323222	1354427	1267121	1172531	1291171	1224747	1274817	1208898	1125426	1071420	1157625	1433897	1096371	1349126	1235795	1209583	1278690	1259969	1333648	1333468	1406685	1492608	113338	156203	150073	74076	132895	111168	218095	180048	149008	159898	80781	250521	210055	65108	150777	178919	113135	99121
Q3UHK6-3	Isoform 3 of Teneurin-4 OS=Mus musculus OX=10090 GN=Tenm4	0	0	0	0	0	0	0	0	0	0	0	0	0	0	0	0	0	0	0	0	0	0	0	126330	0	0	0	0	0	0	0	0	0	0	0	0	0	0	0	0	0	0	0	0	0	0	0	0
O08739	AMP deaminase 3 OS=Mus musculus OX=10090 GN=Ampd3 PE=1 SV=2	0	0	0	0	0	0	0	0	0	0	0	0	0	0	0	0	0	0	0	0	0	0	0	0	0	0	0	0	0	0	0	0	0	0	0	0	0	0	0	0	0	0	0	0	0	0	0	0
O08738	Caspase-6 OS=Mus musculus OX=10090 GN=Casp6 PE=1 SV=1	0	0	0	0	0	0	0	0	0	0	0	0	0	0	0	0	0	0	0	0	0	0	0	0	0	0	0	0	0	0	0	0	0	0	0	0	0	0	0	0	0	0	0	0	0	0	0	0
O08734	Bcl-2 homologous antagonist/killer OS=Mus musculus OX=10090 GN=Bak1 PE=1 SV=3	0	0	0	0	0	0	0	0	0	0	0	0	0	0	0	24435	39450	26930	0	0	0	0	0	0	0	0	0	0	0	0	109672	188477	163048	181423	183387	100438	173049	107100	75297	110774	314082	312525	284958	330722	281138	0	66433	49521
contaminant_KERATIN03	no description	0	0	0	0	0	0	0	0	0	0	0	0	0	0	0	0	0	0	0	0	0	0	0	0	0	0	0	0	0	0	0	0	0	0	0	0	0	0	0	0	0	0	0	0	0	16551	0	0
contaminant_KERATIN02	no description	0	0	0	0	0	0	0	0	0	0	0	0	0	0	0	0	0	0	0	0	0	0	0	0	0	0	0	0	0	0	0	0	0	0	0	0	0	0	0	0	0	0	0	0	0	0	0	0
Q63829	COMM domain-containing protein 3 OS=Mus musculus OX=10090 GN=Commd3 PE=1 SV=1	0	0	25204	0	0	0	0	0	0	0	0	0	0	0	0	0	0	0	0	0	0	0	31557	0	0	0	0	31495	32537	0	0	0	0	0	0	0	0	0	0	0	0	0	0	0	0	0	0	0
Q9CZJ1	Probable U3 small nucleolar RNA-associated protein 11 OS=Mus musculus OX=10090 GN=Utp11 PE=2 SV=1	0	0	0	0	0	0	0	938829	0	0	44056	38075	0	91234	0	0	30815	0	32908	40141	0	0	0	0	0	0	0	0	0	0	0	0	0	0	0	0	0	0	0	0	0	0	0	0	0	0	0	0
O88384	Vesicle transport through interaction with t-SNAREs homolog 1B OS=Mus musculus OX=10090 GN=Vti1b PE=1 SV=1	0	0	0	0	0	0	0	0	0	0	0	0	0	0	0	0	0	0	0	0	0	0	0	0	0	0	0	0	0	0	0	0	0	0	0	0	0	0	0	0	105382	91543	90320	102514	93030	38973	0	0
Q91V83	TELO2-interacting protein 1 homolog OS=Mus musculus OX=10090 GN=Tti1 PE=1 SV=2	0	0	0	0	0	0	0	0	0	0	0	0	0	0	0	0	0	0	0	0	0	0	0	0	0	0	0	0	0	0	0	0	0	0	0	0	0	0	0	0	0	0	0	0	0	123348	0	0
Q9D8V0-4	Isoform 4 of Minor histocompatibility antigen H13 OS=Mus musculus OX=10090 GN=Hm13	39137	0	25159	0	53410	0	0	0	55974	0	0	43118	0	0	0	39274	0	37489	0	34639	0	41690	42492	0	0	0	0	0	0	0	56722	58404	35714	56184	56992	54202	54127	71596	58321	68340	0	0	0	0	0	190087	42741	48000
Q3TWF6	WD repeat-containing protein 70 OS=Mus musculus OX=10090 GN=Wdr70 PE=1 SV=1	64118	0	0	0	0	0	0	0	0	0	0	0	0	0	0	0	0	0	0	0	0	0	0	0	0	0	0	0	0	0	0	0	0	0	0	0	0	0	0	0	0	0	0	0	0	0	0	0
Q9D8V0-3	Isoform 3 of Minor histocompatibility antigen H13 OS=Mus musculus OX=10090 GN=Hm13	39137	0	25159	0	53410	0	0	0	55974	0	0	43118	0	0	0	39274	0	37489	0	34639	0	41690	42492	0	0	0	0	0	0	0	56722	58404	35714	56184	56992	54202	54127	71596	58321	68340	0	0	0	0	0	39904	42741	48000
Q91V81	RNA-binding protein 42 OS=Mus musculus OX=10090 GN=Rbm42 PE=1 SV=2	0	0	0	0	0	0	0	0	0	0	0	0	0	0	0	0	0	0	0	0	0	0	0	0	0	0	0	0	0	0	0	35044	0	0	0	0	0	0	0	0	0	0	44747	0	0	0	0	0
Q9D8V0-2	Isoform 2 of Minor histocompatibility antigen H13 OS=Mus musculus OX=10090 GN=Hm13	39137	0	25159	0	53410	0	0	0	55974	0	0	43118	0	0	0	39274	0	37489	0	34639	0	41690	42492	0	0	0	0	0	0	0	56722	58404	35714	56184	56992	54202	54127	71596	58321	68340	0	0	0	0	0	39904	42741	48000
Q8CBY8	Dynactin subunit 4 OS=Mus musculus OX=10090 GN=Dctn4 PE=1 SV=1	0	0	0	0	0	0	0	63656	0	132545	0	0	0	0	0	0	0	0	0	0	0	0	0	0	0	69789	19341	21146	0	0	51176	66577	114323	0	108263	104508	45537	43643	0	77802	64835	65780	113800	0	71743	81041	53490	0
O55060	Thiopurine S-methyltransferase OS=Mus musculus OX=10090 GN=Tpmt PE=1 SV=1	41518	45435	45393	44970	45841	0	61563	27079	31209	38901	0	32092	29704	0	0	38338	34324	32084	36229	31613	28567	33303	27439	32529	50493	37618	35047	28374	34095	32398	46079	0	0	0	0	0	51193	0	50273	0	0	0	0	0	53942	0	0	0
Q8BHG9	CGG triplet repeat-binding protein 1 OS=Mus musculus OX=10090 GN=Cggbp1 PE=1 SV=1	0	68150	0	0	0	0	0	0	0	0	0	0	0	0	0	0	0	0	0	0	18348	0	0	0	0	63252	0	0	0	0	0	0	0	0	0	0	0	0	0	0	0	0	0	0	0	0	0	0
Q91Z49-3	Isoform 3 of UAP56-interacting factor OS=Mus musculus OX=10090 GN=Fyttd1	0	0	0	0	0	0	0	0	0	0	0	0	0	0	0	0	0	0	0	0	0	0	0	0	0	0	0	0	0	0	0	0	0	0	0	0	0	0	0	0	0	0	0	0	0	0	0	0
Q91Z49-2	Isoform 2 of UAP56-interacting factor OS=Mus musculus OX=10090 GN=Fyttd1	0	0	0	0	0	0	0	0	0	0	0	0	0	0	0	0	0	0	0	0	0	0	0	0	0	0	0	0	0	0	0	0	0	0	0	0	0	0	0	0	0	0	0	0	0	0	0	0
O88379	Bromodomain adjacent to zinc finger domain protein 1A OS=Mus musculus OX=10090 GN=Baz1a PE=1 SV=3	0	0	0	0	0	0	0	0	0	174887	0	0	0	65203	0	0	0	0	0	0	0	0	0	0	0	0	0	0	0	0	0	0	0	0	0	0	0	0	0	0	0	0	0	0	0	0	0	0
Q8BHG2	CXXC motif containing zinc binding protein OS=Mus musculus OX=10090 GN=Czib PE=1 SV=1	0	0	0	27373	23723	32257	0	34824	0	26644	0	0	0	0	0	0	0	0	0	0	36411	35519	35009	37008	35465	0	34217	31510	35943	32506	0	0	0	0	0	0	0	0	0	0	0	0	0	0	0	0	0	0
Q8BHG1	Nardilysin OS=Mus musculus OX=10090 GN=Nrdc PE=1 SV=1	351000	337045	398413	357092	347898	326963	299946	408899	368486	274457	294090	229834	260567	310885	295274	221339	223814	216618	429420	282248	452289	295177	323517	355328	361429	462201	244051	309380	315716	319336	105290	323251	375478	281017	287258	301583	254984	268583	285356	287603	43905	0	111427	0	0	95124	135522	208677
Q8R1I1	Cytochrome b-c1 complex subunit 9 OS=Mus musculus OX=10090 GN=Uqcr10 PE=1 SV=1	277997	288758	278659	276976	267255	280797	272856	262650	274940	275252	409488	370253	347365	379258	397121	323779	288898	314764	363952	359375	243984	239906	243083	255625	237273	238146	246870	243877	252475	255343	971855	745821	750317	735869	972519	800545	751512	1024561	775419	747958	824871	807914	771020	771948	786067	1301703	925794	1204920
Q99PT1	Rho GDP-dissociation inhibitor 1 OS=Mus musculus OX=10090 GN=Arhgdia PE=1 SV=3	3798129	3767805	3823454	3829867	3735291	4107235	3949555	4106146	4164200	3925214	4404331	4369828	4166589	4310083	4451825	4035150	3910573	3943288	4451069	4462343	3851996	3827801	3796407	4003786	4103577	3780203	4052613	3929464	4132368	4153461	5694500	5706645	4568667	4249865	4551056	4168775	3931780	4323822	4351575	4230106	6656358	8566719	7716326	6515262	5971632	4535676	4168206	4420254
Q91V76	Ester hydrolase C11orf54 homolog OS=Mus musculus OX=10090 PE=1 SV=1	0	0	0	0	0	0	0	0	0	0	0	0	0	0	0	0	0	0	0	68848	0	0	0	0	0	0	0	0	0	0	142699	125006	117479	128074	88747	118593	242442	123594	95329	112770	105006	153991	102465	101986	211947	169120	262764	242035
Q63810	Calcineurin subunit B type 1 OS=Mus musculus OX=10090 GN=Ppp3r1 PE=1 SV=3	0	0	0	0	0	0	0	0	0	0	0	0	0	0	0	0	0	0	0	0	0	0	0	0	0	0	0	0	0	0	175075	258398	159524	239468	174583	158172	191303	156659	225413	213161	187371	231023	199394	673728	175802	142011	227270	0
O55057	Retinal rod rhodopsin-sensitive cGMP 3',5'-cyclic phosphodiesterase subunit delta OS=Mus musculus OX=10090 GN=Pde6d PE=1 SV=1	0	0	0	0	0	22100	0	0	0	0	0	0	0	0	0	0	0	0	0	0	0	0	0	0	0	0	0	0	0	0	0	0	0	0	0	0	0	0	0	0	0	0	0	0	0	0	0	0
E9PZQ0	Ryanodine receptor 1 OS=Mus musculus OX=10090 GN=Ryr1 PE=1 SV=1	0	0	0	0	0	0	0	0	0	0	0	0	0	0	0	0	0	0	0	0	0	0	0	0	0	0	0	0	0	0	730373	768289	846229	906551	863726	612616	738446	765566	1142449	1205494	166466	562046	543960	504492	511390	720915	683152	567850
P62141	Serine/threonine-protein phosphatase PP1-beta catalytic subunit OS=Mus musculus OX=10090 GN=Ppp1cb PE=1 SV=3	633473	613158	640208	618964	560129	746779	617795	756339	733189	692258	619467	576464	612033	635066	617960	570982	551130	592441	618315	613289	714737	736118	720760	752221	745167	704860	740150	735397	754774	907003	159421	125506	192224	162475	129357	166751	165588	173947	167173	173384	128377	37526	0	106154	69649	538920	519901	466990
P31001	Desmin OS=Mus musculus OX=10090 GN=Des PE=1 SV=3	5011551	4850755	4226172	4926229	5150227	3632492	4699311	3730171	4381867	4644139	2753564	2348449	2498148	2485474	2595503	2257139	2473231	2244166	1901861	2056819	8108868	7866929	8171917	8425948	8433340	8061131	8059157	7814189	7824252	7513322	10835798	12135451	12422753	12470343	10770718	10805575	12493971	13472780	11491700	11820471	9907866	9124378	9655035	9307349	9135315	10350797	10809971	10591808
O08715	A-kinase anchor protein 1, mitochondrial OS=Mus musculus OX=10090 GN=Akap1 PE=1 SV=4	0	0	0	0	0	251638	0	0	0	0	0	0	0	0	0	0	0	26628	0	0	0	0	0	0	0	0	0	0	0	0	39725	39338	40895	384372	36328	36124	40574	39288	407048	35832	0	51221	0	0	0	0	0	20721
Q9CZH7	Matrix-remodeling-associated protein 7 OS=Mus musculus OX=10090 GN=Mxra7 PE=1 SV=2	0	0	0	0	0	0	0	0	0	0	0	10971	0	0	0	0	0	0	0	0	0	0	0	0	0	0	0	0	0	0	96401	95066	58385	66504	105081	76634	0	49743	60800	78860	0	104660	0	128571	61683	0	0	36402
Q9CZH3	Proteasome assembly chaperone 3 OS=Mus musculus OX=10090 GN=Psmg3 PE=1 SV=1	0	0	0	0	0	0	0	0	0	0	0	0	0	0	0	0	0	0	0	0	0	0	0	0	0	0	0	0	0	0	0	0	0	0	0	0	0	0	0	0	0	0	0	0	0	0	0	0
Q3UQV5	Kelch repeat and BTB domain-containing protein 8 OS=Mus musculus OX=10090 GN=Kbtbd8 PE=2 SV=1	0	0	0	0	0	0	0	0	0	0	0	0	0	0	0	0	0	0	0	0	0	0	0	0	0	0	0	0	0	0	0	0	0	0	0	0	0	0	0	0	0	0	0	0	0	0	0	0
Q8R1H0	Homeodomain-only protein OS=Mus musculus OX=10090 GN=Hopx PE=1 SV=1	0	0	0	0	0	0	0	0	0	0	0	0	0	0	0	0	0	0	0	0	0	0	0	0	0	0	0	0	0	0	0	0	0	0	0	0	0	0	0	0	122118	126602	120921	111289	107738	172216	160719	192302
P56716	Oxygen-regulated protein 1 OS=Mus musculus OX=10090 GN=Rp1 PE=1 SV=2	0	0	0	0	0	0	0	0	0	0	0	0	0	0	0	0	0	0	0	0	0	0	0	0	0	0	0	123247	223129	0	0	0	0	0	0	0	0	0	0	0	0	0	0	0	0	0	0	0
O35493	Dual specificity protein kinase CLK4 OS=Mus musculus OX=10090 GN=Clk4 PE=1 SV=1	0	0	0	0	0	0	0	0	0	0	0	0	0	0	0	0	0	0	0	0	0	0	0	0	0	0	0	0	0	0	37896	0	0	0	0	0	0	0	0	0	0	0	0	0	0	0	0	0
P62137	Serine/threonine-protein phosphatase PP1-alpha catalytic subunit OS=Mus musculus OX=10090 GN=Ppp1ca PE=1 SV=1	884611	860906	823618	840576	781814	756099	708057	879370	926721	808975	844019	824315	883130	881125	952038	916479	898075	899999	916425	904965	855639	909000	861529	902530	910663	901300	811068	876813	923889	1027411	250491	248579	232552	215634	298742	187969	416546	435070	199365	206122	177259	37526	38839	222689	232982	764585	568447	560358
O35492	Dual specificity protein kinase CLK3 OS=Mus musculus OX=10090 GN=Clk3 PE=1 SV=2	0	0	0	0	0	0	0	0	0	0	0	0	0	0	0	0	0	0	0	0	0	0	0	0	0	0	0	0	0	0	0	0	0	0	0	0	0	0	0	0	0	0	0	0	0	0	0	0
P11440	Cyclin-dependent kinase 1 OS=Mus musculus OX=10090 GN=Cdk1 PE=1 SV=3	1922678	2240537	1868465	2270272	2034454	2380684	3401040	2031265	1957605	2422156	1689304	1582988	1532313	1797196	1643593	1664337	1487454	1657696	1726538	1475399	2526692	2513290	1833097	2608646	2498914	1765885	3129061	2674760	2119943	3180163	0	0	0	0	0	0	0	0	0	0	0	0	0	0	0	0	0	0
Q91V61	Sideroflexin-3 OS=Mus musculus OX=10090 GN=Sfxn3 PE=1 SV=1	0	0	0	0	0	31257	0	0	26255	0	0	170697	105340	0	17788	0	0	0	0	0	0	0	0	36997	0	0	0	0	0	0	59220	186642	58124	0	49087	178800	51671	0	162520	0	865778	620215	911625	896400	1172540	177772	155752	232843
A2AVA0	Sushi, von Willebrand factor type A, EGF and pentraxin domain-containing protein 1 OS=Mus musculus OX=10090 GN=Svep1 PE=1 SV=1	0	0	0	0	0	0	0	0	0	0	45173	0	113582	0	0	0	0	0	0	0	0	0	0	0	0	0	0	0	0	0	0	0	0	0	0	0	0	0	0	0	0	0	0	0	0	0	0	0
Q8CC88	von Willebrand factor A domain-containing protein 8 OS=Mus musculus OX=10090 GN=Vwa8 PE=1 SV=2	0	0	0	0	0	0	0	0	0	0	0	0	0	0	0	0	0	0	0	0	0	0	0	0	0	0	0	0	0	0	0	0	0	0	24427	0	0	0	0	0	0	35642	44454	0	0	0	0	0
P46938	Transcriptional coactivator YAP1 OS=Mus musculus OX=10090 GN=Yap1 PE=1 SV=2	74891	0	0	0	0	0	0	0	0	0	0	0	241593	0	0	0	61735	222337	0	0	0	0	210092	0	0	0	0	0	331402	0	0	0	306947	0	16595	0	13057	0	0	0	379982	34978	31680	478516	77469	0	526308	1024846
Q811L6	Microtubule-associated serine/threonine-protein kinase 4 OS=Mus musculus OX=10090 GN=Mast4 PE=1 SV=3	0	0	0	207986	0	0	0	0	0	0	0	0	0	0	0	0	0	0	0	0	0	0	0	0	0	0	0	0	0	0	0	0	0	0	0	0	0	26953	43495	0	0	0	0	0	0	0	0	0
P46935	E3 ubiquitin-protein ligase NEDD4 OS=Mus musculus OX=10090 GN=Nedd4 PE=1 SV=3	1255373	1106003	1441511	1173751	1212971	1198782	860974	1387369	1035784	1397954	1166975	1254742	1433062	1160751	1273405	1513962	1310709	1649623	1444359	1409069	1831420	1588894	1620010	1645214	1613555	1462346	1613120	1513247	1586246	1670519	302095	281358	256388	257956	301995	327259	336415	229734	226582	221682	504973	559127	671268	578537	487139	565536	575241	471760
O08709	Peroxiredoxin-6 OS=Mus musculus OX=10090 GN=Prdx6 PE=1 SV=3	1532050	1577926	1539243	1632477	1589537	2035387	2238900	2056558	2098097	1921274	2427532	2561971	2110951	2497277	2681119	2086876	2017708	1905549	2230003	2078529	1057215	1039668	1023840	1019130	1047759	1150642	1121050	1012101	1191831	1161329	347554	514672	529104	307927	561935	643627	305261	621821	479177	610483	1236146	1337852	885068	983966	761287	1299209	1100259	1082502
Q8BHE8	m-AAA protease-interacting protein 1, mitochondrial OS=Mus musculus OX=10090 GN=Maip1 PE=1 SV=1	0	0	0	0	0	0	0	0	0	0	0	0	0	0	0	0	0	0	0	0	0	0	0	0	0	0	0	0	0	0	0	0	0	0	0	0	0	0	0	0	0	0	0	0	0	0	0	0
Q6Y685	Transforming acidic coiled-coil-containing protein 1 OS=Mus musculus OX=10090 GN=Tacc1 PE=1 SV=1	0	0	0	0	0	0	0	0	0	0	0	636049	460834	279146	0	307928	311758	317800	315382	418590	0	0	0	0	0	0	0	0	0	0	1175741	1159201	1147003	1236972	989638	1075906	865203	946722	1037385	909411	0	1685636	2420025	0	1710962	0	569660	0
A2AIG8	1-aminocyclopropane-1-carboxylate synthase-like protein 1 OS=Mus musculus OX=10090 GN=Accs PE=2 SV=1	0	0	0	0	0	0	0	27703	0	0	0	0	0	0	0	0	0	0	0	0	0	0	0	0	0	0	0	0	0	0	0	0	0	0	0	0	0	0	0	0	0	0	0	0	0	0	0	0
Q99PR8	Heat shock protein beta-2 OS=Mus musculus OX=10090 GN=Hspb2 PE=1 SV=2	0	0	0	0	0	0	0	0	0	0	0	0	0	0	0	0	0	0	0	0	0	0	0	0	0	0	0	0	0	0	28997	46031	45455	46695	37461	38509	31318	0	0	32249	0	0	0	0	0	0	0	0
Q8R1G6	PDZ and LIM domain protein 2 OS=Mus musculus OX=10090 GN=Pdlim2 PE=1 SV=1	242275	227449	219340	215958	271077	270576	259911	251591	250388	391975	88038	222097	97581	159868	109914	82977	113202	71339	0	121077	198960	162527	102584	188772	138608	87645	104999	95620	102130	376579	416994	495879	469584	455771	478789	441618	462783	439232	328795	432109	526316	586560	609685	540019	503340	484674	436744	381358
Q9CZG3	COMM domain-containing protein 8 OS=Mus musculus OX=10090 GN=Commd8 PE=1 SV=1	0	0	36629	0	0	0	0	0	0	0	0	0	0	0	17444	0	0	0	0	0	0	0	0	0	0	0	0	0	0	0	0	0	0	0	0	0	0	0	0	0	0	35898	0	0	0	0	0	0
Q9Z204-5	Isoform 5 of Heterogeneous nuclear ribonucleoproteins C1/C2 OS=Mus musculus OX=10090 GN=Hnrnpc	139077	136527	126927	139156	143881	135747	0	139215	132439	135117	78000	83731	0	0	74874	0	0	0	0	0	183188	191064	188058	195147	0	0	0	0	210467	203326	0	0	0	0	0	0	0	0	0	0	0	0	0	0	0	54418	53006	55049
P50171	(3R)-3-hydroxyacyl-CoA dehydrogenase OS=Mus musculus OX=10090 GN=Hsd17b8 PE=1 SV=2	0	0	0	0	0	0	0	0	0	0	0	0	0	0	0	0	0	66077	0	0	0	0	0	0	0	0	0	0	0	0	410927	11376	15572	0	0	106247	700607	410830	0	120866	216022	0	0	164739	616416	11618	125035	38705
Q8R1G2	Carboxymethylenebutenolidase homolog OS=Mus musculus OX=10090 GN=Cmbl PE=1 SV=1	0	0	0	0	0	0	0	0	0	0	0	0	0	0	0	0	0	0	0	0	0	0	0	0	0	0	0	0	0	0	0	0	0	0	0	0	0	0	0	0	0	0	0	0	0	0	0	0
P11438	Lysosome-associated membrane glycoprotein 1 OS=Mus musculus OX=10090 GN=Lamp1 PE=1 SV=2	96648	83266	95219	78890	101973	87786	83668	92240	110614	89110	113084	113960	117251	99635	118943	99483	108396	100502	109789	143450	102136	80694	99537	81434	83589	76405	91721	107388	90253	98065	123028	39485	98079	74337	43201	121322	101688	72529	76665	103257	0	0	0	0	0	109355	0	0
Q9Z204-4	Isoform 4 of Heterogeneous nuclear ribonucleoproteins C1/C2 OS=Mus musculus OX=10090 GN=Hnrnpc	664852	345893	339229	507707	349528	197925	159184	473986	147441	215393	240922	365692	396435	274183	297598	278220	378170	359158	214820	110705	326425	425439	406255	396064	113711	164910	138196	80564	379115	382231	28547	27005	0	9323	0	0	17974	0	0	244220	39268	0	11165	38526	0	155440	157273	173571
Q9Z204-3	Isoform 3 of Heterogeneous nuclear ribonucleoproteins C1/C2 OS=Mus musculus OX=10090 GN=Hnrnpc	664852	370516	339229	507707	349528	197925	159184	473986	147441	215393	240922	365692	396435	274183	297598	278220	378170	359158	214820	110705	326425	425439	349750	352178	113711	212574	138196	161658	379115	382231	28547	27005	0	9323	0	0	17974	0	0	244220	39268	0	174333	38526	0	155440	157273	173571
Q9Z204-2	Isoform C1 of Heterogeneous nuclear ribonucleoproteins C1/C2 OS=Mus musculus OX=10090 GN=Hnrnpc	748174	456532	419310	609025	433649	273146	234348	402702	221785	287484	240922	365692	396435	274183	297598	278220	378170	359158	214820	110705	467406	520748	449228	440066	230567	308386	242000	262598	483515	489596	28547	27005	0	9323	0	0	17974	0	0	244220	39268	0	11165	38526	0	155440	157273	173571
Q91V57	N-chimaerin OS=Mus musculus OX=10090 GN=Chn1 PE=1 SV=2	0	0	0	0	0	0	0	0	0	0	0	0	0	0	0	0	0	0	0	0	0	0	0	0	0	0	0	0	0	0	0	0	0	0	0	0	0	0	0	0	0	0	0	0	0	0	0	0
O88351	Inhibitor of nuclear factor kappa-B kinase subunit beta OS=Mus musculus OX=10090 GN=Ikbkb PE=1 SV=1	0	0	0	0	0	0	0	0	0	0	0	0	0	0	0	0	0	0	0	0	0	0	0	0	0	0	0	0	0	0	0	0	0	0	0	0	0	0	0	0	0	0	0	0	0	0	0	20917
O55033	Cytoplasmic protein NCK2 OS=Mus musculus OX=10090 GN=Nck2 PE=1 SV=1	0	0	0	0	0	0	0	0	0	0	0	0	0	0	0	0	0	0	0	0	0	0	0	0	0	0	0	0	0	0	0	0	0	0	0	0	0	0	0	0	0	0	0	0	0	0	0	0
Q6ZWR4-3	Isoform 3 of Serine/threonine-protein phosphatase 2A 55 kDa regulatory subunit B beta isoform OS=Mus musculus OX=10090 GN=Ppp2r2b	84524	87023	80725	89032	84061	81921	83360	87728	88948	80096	51401	44460	48256	50989	56345	55720	52704	53345	61075	63312	89117	88134	182137	114087	88312	76560	90712	91574	162876	91975	94176	94902	96939	91587	85025	115044	117532	115505	183202	104372	571636	0	0	0	0	110619	112941	168213
Q6ZWR4-2	Isoform 2 of Serine/threonine-protein phosphatase 2A 55 kDa regulatory subunit B beta isoform OS=Mus musculus OX=10090 GN=Ppp2r2b	84524	87023	80725	89032	84061	81921	83360	87728	88948	80096	51401	44460	48256	50989	56345	55720	52704	53345	61075	63312	89117	156074	182137	114087	88312	76560	90712	91574	85363	91975	94176	94902	96939	91587	85025	115044	146781	115505	209850	136875	58628	0	0	0	0	110619	145224	168213
Q2M2N2	Speckle-type POZ protein-like OS=Mus musculus OX=10090 GN=Spopl PE=2 SV=3	0	0	0	0	0	0	0	0	0	0	0	0	0	0	0	0	0	0	0	0	0	0	0	0	0	0	0	0	0	0	0	0	0	0	0	0	0	0	0	0	0	0	0	0	0	0	0	0
Q8BHD7	Polypyrimidine tract-binding protein 3 OS=Mus musculus OX=10090 GN=Ptbp3 PE=1 SV=1	143374	124789	122660	164395	165346	78730	58609	80117	862103	33244	0	297447	212623	1335411	46897	212490	231346	224102	132637	103790	79371	53905	80527	54130	95509	92923	83861	81819	126182	92348	0	0	0	0	0	0	53164	38293	0	0	0	0	0	0	0	104466	208736	228573
Q8K0Z7	Translational activator of cytochrome c oxidase 1 OS=Mus musculus OX=10090 GN=Taco1 PE=1 SV=1	0	0	0	0	0	0	0	0	0	0	0	0	0	0	0	0	0	0	0	0	0	0	0	0	0	0	0	0	0	0	0	0	0	0	0	0	0	0	0	0	0	0	0	0	0	0	148841	20678
P42567	Epidermal growth factor receptor substrate 15 OS=Mus musculus OX=10090 GN=Eps15 PE=1 SV=1	47336	347295	24407	123371	126733	0	98711	0	0	220218	31987	0	135736	97656	39384	66683	33647	56945	40718	92280	227130	164016	82513	220817	283231	128446	98259	133071	140802	104697	99311	105351	142313	150263	179274	580090	213812	87734	89996	137580	412105	94217	0	0	0	0	111702	0
Q8R1F1	Protein Niban 2 OS=Mus musculus OX=10090 GN=Niban2 PE=1 SV=2	645934	739351	779328	656640	734567	722353	585237	652961	643298	700233	781157	914067	797421	966704	874231	866885	772433	727399	910532	935947	701974	393034	652262	628968	564735	618102	678417	590608	670238	612650	271425	344084	120253	270163	93450	300772	88475	216722	378716	342253	82098	400565	305968	107768	443274	275279	284707	411401
Q8R1F0	Leydig cell tumor 10 kDa protein homolog OS=Mus musculus OX=10090 GN=D8Ertd738e PE=3 SV=1	0	0	0	0	0	0	0	0	0	0	0	0	0	0	0	0	0	0	43690	0	0	0	0	0	0	0	0	0	0	0	0	0	0	0	0	0	0	0	0	0	0	0	0	0	0	0	0	0
O88342	WD repeat-containing protein 1 OS=Mus musculus OX=10090 GN=Wdr1 PE=1 SV=3	2211643	2029838	2050815	2042037	2096649	1868316	1967450	1868972	2180567	1776414	1921458	2210854	2341871	2067028	2322725	2331221	2708032	2465834	2195427	1994300	1972862	1789495	1604935	1784036	1616863	1766219	1404229	1323268	1525472	1680062	1116081	1268987	1292730	1227270	1265039	1394855	1336095	1233060	1092574	1142792	1839141	1652487	1757189	1659342	1895404	1901899	2001154	2042757
O35474	EGF-like repeat and discoidin I-like domain-containing protein 3 OS=Mus musculus OX=10090 GN=Edil3 PE=1 SV=2	0	0	0	0	0	0	0	0	0	0	0	0	0	0	0	0	0	0	0	0	0	0	0	0	0	0	0	0	0	0	0	0	0	0	0	0	0	0	0	0	0	0	0	0	0	0	0	0
O55029	Coatomer subunit beta' OS=Mus musculus OX=10090 GN=Copb2 PE=1 SV=2	751560	677576	724358	692374	831267	626137	430284	564716	615291	565534	551507	401203	585626	614099	463318	573441	549589	692047	783448	835082	588898	746916	484755	831601	546535	525872	620602	605292	635815	721407	866339	858401	670746	910638	640115	736094	654576	367336	673772	759888	0	0	0	0	0	1169674	1503202	916343
Q91V41	Ras-related protein Rab-14 OS=Mus musculus OX=10090 GN=Rab14 PE=1 SV=3	550160	380673	568943	535522	453441	584430	553653	566930	817563	563671	951553	546873	909032	645376	909439	769820	900208	1076648	756225	671631	548791	554424	544218	573478	497684	536960	563372	582629	527746	544793	706625	477461	487775	462126	505571	425758	698039	606315	718613	290070	421861	475663	547942	505757	479834	531839	578821	823785
O55023	Inositol monophosphatase 1 OS=Mus musculus OX=10090 GN=Impa1 PE=1 SV=1	41717	92351	40957	87355	66804	153915	42580	160116	84989	183232	99736	43352	104241	0	420435	83718	103036	170528	210584	199688	42940	85002	157200	81381	33739	80541	0	52145	88679	47520	108842	67336	36630	70322	84589	116708	50533	121721	114262	72689	0	0	0	0	0	48632	104216	55485
Q61602	Transcriptional activator GLI3 OS=Mus musculus OX=10090 GN=Gli3 PE=1 SV=2	0	0	0	0	0	0	0	0	0	0	0	0	0	0	0	0	0	0	0	0	0	0	0	0	0	0	0	0	0	0	0	0	0	0	0	0	0	0	0	0	0	0	0	0	0	0	0	0
O55022	Membrane-associated progesterone receptor component 1 OS=Mus musculus OX=10090 GN=Pgrmc1 PE=1 SV=4	0	0	0	0	0	0	0	0	0	0	0	0	0	0	0	0	0	0	0	0	0	0	0	0	0	0	0	0	0	0	0	0	0	0	0	0	0	0	0	0	200066	150134	134529	208574	170755	0	0	0
Q8BHC9	Alpha-(1,3)-fucosyltransferase 11 OS=Mus musculus OX=10090 GN=Fut11 PE=1 SV=1	0	0	0	0	0	0	0	0	0	0	0	0	0	0	0	0	0	0	0	0	0	0	0	0	0	0	0	0	0	0	0	0	41592	0	48312	0	0	0	0	0	0	0	0	0	0	0	0	0
P52332	Tyrosine-protein kinase JAK1 OS=Mus musculus OX=10090 GN=Jak1 PE=1 SV=1	0	0	0	0	0	0	0	0	0	0	0	0	0	0	0	0	0	0	0	0	0	0	0	0	0	0	0	0	0	0	0	0	0	0	0	0	0	0	0	0	0	0	0	0	0	0	0	0
Q8BHC7	Rhomboid-related protein 4 OS=Mus musculus OX=10090 GN=Rhbdd1 PE=1 SV=1	0	0	0	0	0	0	0	0	0	0	0	0	0	0	0	0	0	0	0	0	0	0	0	0	0	0	0	0	0	0	0	0	0	0	0	0	0	0	0	0	0	54669	50908	53590	55507	0	0	0
Q8BHC4	Dephospho-CoA kinase domain-containing protein OS=Mus musculus OX=10090 GN=Dcakd PE=1 SV=1	106532	53355	108568	176476	162528	72911	213045	65039	61329	121668	242981	200323	138029	301389	261644	201669	119414	185551	149130	188273	64035	100220	131807	69076	75792	110468	106224	122446	123926	97753	543811	393377	560062	394802	420954	404162	387818	409581	415604	489091	269668	327012	273184	356617	387392	367642	331550	403297
Q99PP9	Tripartite motif-containing protein 16 OS=Mus musculus OX=10090 GN=Trim16 PE=1 SV=2	105474	189885	115952	153602	111162	58900	126730	59710	123212	103888	81722	132472	127540	141091	166164	272974	345079	414978	121198	127171	0	56087	35272	0	0	0	60938	35024	0	34713	0	0	0	0	0	0	0	0	0	0	0	0	56410	0	0	0	0	0
Q99PP7	E3 ubiquitin-protein ligase TRIM33 OS=Mus musculus OX=10090 GN=Trim33 PE=1 SV=2	0	0	0	0	0	0	0	0	0	0	0	0	0	0	0	0	0	0	0	0	0	0	0	0	0	0	0	0	0	0	0	0	0	0	0	0	0	0	0	0	0	0	0	0	0	0	0	0
Q9CZE3	Ras-related protein Rab-32 OS=Mus musculus OX=10090 GN=Rab32 PE=1 SV=3	0	0	0	0	0	0	0	0	0	0	0	0	0	0	0	0	0	0	0	0	0	0	0	0	0	0	0	0	0	0	0	0	0	0	0	0	0	0	0	0	0	0	0	0	0	0	0	0
P50153	Guanine nucleotide-binding protein G(I)/G(S)/G(O) subunit gamma-4 OS=Mus musculus OX=10090 GN=Gng4 PE=1 SV=1	0	0	0	0	0	0	0	0	0	0	0	0	0	179575	0	0	0	0	187187	0	0	0	0	0	0	0	0	79592	89748	0	0	0	0	0	0	0	0	0	0	0	0	0	0	0	0	0	0	0
Q8BLK9-3	Isoform 3 of Ribosomal protein S6 kinase delta-1 OS=Mus musculus OX=10090 GN=Rps6kc1	0	0	0	0	0	0	0	0	0	0	0	0	0	0	0	0	0	0	0	0	0	0	0	0	0	0	0	0	0	0	0	0	0	0	0	0	0	0	0	0	0	0	0	0	0	0	0	0
O35465	Peptidyl-prolyl cis-trans isomerase FKBP8 OS=Mus musculus OX=10090 GN=Fkbp8 PE=1 SV=2	174355	186376	162300	160979	176879	221187	165765	52092	158699	227992	244005	181254	167777	174711	186873	201872	183798	164864	197790	186571	231658	271394	187205	212725	214314	212676	197494	216970	197003	201060	136349	120512	120397	132705	120915	113405	126789	118697	130101	120277	182831	182574	188003	191411	201255	132559	216976	118953
E9PZM4	Chromodomain-helicase-DNA-binding protein 2 OS=Mus musculus OX=10090 GN=Chd2 PE=1 SV=1	0	0	0	0	0	0	0	0	0	0	0	0	0	0	0	0	0	0	0	0	0	0	0	0	0	0	0	0	0	0	0	0	0	0	0	0	0	0	0	0	0	0	0	0	0	0	0	0
Q6PDH0-2	Isoform 2 of Pleckstrin homology-like domain family B member 1 OS=Mus musculus OX=10090 GN=Phldb1	0	0	0	0	0	0	0	0	0	0	0	0	0	0	0	0	0	0	0	0	0	0	0	0	0	0	0	0	0	0	0	0	0	0	0	0	0	0	0	0	0	0	188242	0	0	0	0	0
O55017	Voltage-dependent N-type calcium channel subunit alpha-1B OS=Mus musculus OX=10090 GN=Cacna1b PE=1 SV=1	0	0	0	0	0	0	0	0	0	0	0	0	0	0	0	0	0	0	0	0	0	0	0	0	0	0	0	0	0	0	0	0	0	0	0	0	0	0	0	0	0	0	0	0	0	0	0	0
O55013	Trafficking protein particle complex subunit 3 OS=Mus musculus OX=10090 GN=Trappc3 PE=1 SV=1	0	0	0	0	0	0	0	0	0	0	0	0	0	0	0	0	0	0	0	0	0	0	0	0	0	0	0	0	0	0	0	0	0	0	0	0	252064	0	0	0	0	0	0	0	0	0	0	0
Q8BVE8-3	Isoform 3 of Histone-lysine N-methyltransferase NSD2 OS=Mus musculus OX=10090 GN=Nsd2	0	0	0	0	0	0	0	0	0	0	0	27536	0	30584	0	0	0	0	0	35233	0	19570	0	0	0	0	0	20349	0	0	0	0	0	0	0	0	0	0	0	0	0	0	0	0	0	0	0	0
Q811I0	ATP synthase mitochondrial F1 complex assembly factor 1 OS=Mus musculus OX=10090 GN=Atpaf1 PE=1 SV=1	0	0	0	0	0	0	0	0	0	0	0	0	0	0	0	0	0	0	0	0	0	0	0	0	0	0	0	0	0	30496	0	0	0	0	0	0	0	0	0	0	0	0	0	0	0	0	0	0
Q8BHB4	WD repeat-containing protein 3 OS=Mus musculus OX=10090 GN=Wdr3 PE=1 SV=1	345369	363230	352421	307721	349651	323009	325829	327617	360657	309955	290640	264039	288574	304088	265363	280209	295856	339971	249550	263646	337423	341255	354087	311010	327242	361233	368370	356526	347707	323315	0	0	0	0	0	0	54879	0	0	0	0	0	0	0	0	0	0	0
Q9CZD3	Glycine--tRNA ligase OS=Mus musculus OX=10090 GN=Gars1 PE=1 SV=1	1522220	1396261	1422465	1449789	1401889	1838568	1654980	1775737	1722832	1550958	1938213	1607119	1105647	1519685	1691345	1572919	1308180	1368460	1995444	1648727	1314694	1152216	1281708	1266468	1473236	1249180	1126123	1339901	1371395	1479913	784551	882397	835556	784916	830140	831264	804079	1032099	946607	902583	543589	497863	568213	438444	448989	1222053	891445	910087
Q8K194	U4/U6.U5 small nuclear ribonucleoprotein 27 kDa protein OS=Mus musculus OX=10090 GN=Snrnp27 PE=1 SV=1	0	0	0	0	0	0	0	0	0	0	0	0	0	0	0	0	0	0	0	0	0	0	0	0	0	0	0	0	0	0	0	0	0	0	0	0	0	0	0	0	0	0	0	0	0	0	0	0
Q8BH15-4	Isoform 4 of CCR4-NOT transcription complex subunit 10 OS=Mus musculus OX=10090 GN=Cnot10	0	0	8536	7093	0	141229	0	8574	8461	0	0	0	0	0	11224	0	0	0	13636	10817	52584	0	0	0	8437	6899	7032	9668	0	0	0	7178	0	0	6890	0	0	0	0	0	0	0	0	0	0	0	0	0
Q8BH15-3	Isoform 3 of CCR4-NOT transcription complex subunit 10 OS=Mus musculus OX=10090 GN=Cnot10	0	0	0	0	0	0	0	0	0	0	0	0	0	0	0	0	0	0	0	0	0	0	0	0	0	0	0	0	0	0	0	0	0	0	0	0	0	0	0	0	0	0	0	0	0	0	0	0
Q7TNV0	Protein DEK OS=Mus musculus OX=10090 GN=Dek PE=1 SV=1	56644	259959	100293	0	307421	116431	0	0	0	0	0	0	0	89425	0	0	0	0	0	0	108487	229745	207239	67842	162892	43097	253741	151297	118619	172820	0	0	0	0	0	0	0	0	0	0	0	0	0	0	0	0	0	0
O35459	Delta(3,5)-Delta(2,4)-dienoyl-CoA isomerase, mitochondrial OS=Mus musculus OX=10090 GN=Ech1 PE=1 SV=1	0	0	0	0	0	0	0	0	0	0	0	0	0	0	0	0	0	0	0	0	0	0	0	0	0	0	0	0	0	0	0	0	0	0	0	0	0	0	0	0	0	0	41812	86049	0	0	0	0
Q8VDQ8-4	Isoform 4 of NAD-dependent protein deacetylase sirtuin-2 OS=Mus musculus OX=10090 GN=Sirt2	0	0	0	0	0	0	0	0	0	0	0	0	0	0	0	0	0	0	0	0	0	0	0	0	0	0	0	0	0	0	0	0	0	18721	0	27669	0	0	0	0	0	0	0	0	0	0	0	0
Q8BTZ7	Mannose-1-phosphate guanyltransferase beta OS=Mus musculus OX=10090 GN=Gmppb PE=1 SV=1	0	0	0	0	0	0	0	0	0	0	0	0	0	0	0	0	0	0	0	0	0	0	0	0	0	0	0	0	0	0	0	0	0	0	0	0	0	0	0	0	0	0	0	0	0	0	0	0
O88322	Nidogen-2 OS=Mus musculus OX=10090 GN=Nid2 PE=1 SV=2	0	0	0	0	0	0	0	0	0	0	0	0	0	0	0	0	0	0	0	0	0	0	0	0	0	0	0	0	0	0	0	89141	0	0	0	68012	54321	55619	61517	0	1049917	729309	960212	887844	902475	1152269	1223303	1206205
Q8BTZ4	Anaphase-promoting complex subunit 5 OS=Mus musculus OX=10090 GN=Anapc5 PE=1 SV=1	0	0	0	0	0	0	0	0	0	0	0	0	36476	0	0	0	0	37625	40178	0	0	0	0	0	0	0	0	0	0	0	0	0	21791	0	0	0	0	0	22675	0	0	0	0	0	0	0	0	0
P09103	Protein disulfide-isomerase OS=Mus musculus OX=10090 GN=P4hb PE=1 SV=2	4364129	4376101	4187050	4326203	4535551	3971426	4311786	4386407	4181527	4368902	4239974	3969798	4432261	4291085	3525873	4412270	4463703	4520748	4472023	4905383	5308640	5230958	5266073	5543040	5223689	5108353	5573364	5205992	5280625	5209743	2680122	2620672	2617830	2690313	2550045	2678478	2646939	2858962	2856384	2316971	4021751	4319126	4246380	4089627	4185390	5303238	5312933	5491547
Q62417-7	Isoform 7 of Sorbin and SH3 domain-containing protein 1 OS=Mus musculus OX=10090 GN=Sorbs1	0	0	0	0	0	0	54740	0	0	0	0	0	0	0	0	0	0	0	0	0	0	0	0	0	0	0	0	0	0	0	211145	205189	139764	198157	143044	85779	84475	138116	0	129110	135475	141762	135703	117626	0	69357	117745	166123
Q9JMD0-4	Isoform 4 of BUB3-interacting and GLEBS motif-containing protein ZNF207 OS=Mus musculus OX=10090 GN=Znf207	135377	150128	208067	164459	123126	0	142952	0	84954	85616	52348	283029	0	129845	68303	0	118980	114422	86171	58776	223350	102495	146489	205778	97356	90491	89897	89937	128132	141414	0	0	0	0	0	91247	176916	0	189749	0	196234	0	189565	179392	106920	1283308	0	0
Q9JMD0-3	Isoform 3 of BUB3-interacting and GLEBS motif-containing protein ZNF207 OS=Mus musculus OX=10090 GN=Znf207	135377	112788	134238	100216	123126	0	142952	0	84954	85616	71301	117751	0	34486	68303	0	57028	43914	36581	58776	223350	102495	88622	142911	97356	90491	89897	89937	128132	141414	0	0	0	0	0	91247	176916	0	189749	0	196234	0	189565	179392	106920	1283308	0	0
Q62470-3	Isoform 3 of Integrin alpha-3 OS=Mus musculus OX=10090 GN=Itga3	0	0	0	0	0	0	0	0	0	0	0	0	0	0	0	0	0	0	0	0	0	0	0	0	0	0	0	0	0	0	0	0	0	0	0	0	0	0	0	0	0	0	0	0	0	0	0	0
Q62417-4	Isoform 4 of Sorbin and SH3 domain-containing protein 1 OS=Mus musculus OX=10090 GN=Sorbs1	0	0	0	0	0	0	54740	0	0	0	0	0	0	0	0	0	0	0	0	0	0	0	0	0	0	0	0	0	0	0	142929	205189	139764	198157	143044	85779	556083	138116	0	129110	135475	141762	135703	0	0	69357	117745	166123
Q9CZC8	Secernin-1 OS=Mus musculus OX=10090 GN=Scrn1 PE=1 SV=1	77535	80623	70705	76871	70407	127666	71941	73450	73373	70290	128434	243510	207383	127652	130140	253622	309102	290537	151257	227574	73089	87781	119237	77092	230948	151058	0	145341	128353	0	215418	241763	233678	293646	167193	229043	251290	163309	196452	229433	516552	508464	584175	626519	540188	195769	271912	332181
Q62417-3	Isoform 3 of Sorbin and SH3 domain-containing protein 1 OS=Mus musculus OX=10090 GN=Sorbs1	0	0	0	0	0	0	54740	0	0	0	0	0	0	0	0	0	0	0	0	0	0	0	0	0	0	0	0	0	0	0	142929	205189	139764	198157	143044	85779	84475	138116	0	129110	135475	141762	135703	117626	0	69357	117745	166123
Q8BHA3	D-aminoacyl-tRNA deacylase 2 OS=Mus musculus OX=10090 GN=Dtd2 PE=1 SV=1	0	0	0	0	0	0	0	0	0	0	0	0	0	0	0	0	0	28233	0	0	0	0	0	0	0	0	0	0	0	0	0	37270	36662	0	36891	0	0	0	32829	0	37729	0	0	0	0	0	0	0
Q8C079-4	Isoform 4 of Striatin-interacting protein 1 OS=Mus musculus OX=10090 GN=Strip1	0	0	0	0	0	30252	0	0	0	28335	25613	0	26332	29092	29682	0	0	47055	0	0	0	0	0	19638	0	0	0	0	0	0	98603	111682	81177	113417	102492	110838	99498	102060	100864	111855	0	0	0	0	0	0	100092	0
Q76KJ5	DNA-directed RNA polymerase I subunit RPA34 OS=Mus musculus OX=10090 GN=Polr1g PE=1 SV=2	0	0	0	0	24612	0	0	0	0	0	0	0	0	0	0	0	0	0	0	0	0	0	0	0	0	0	0	0	0	0	0	0	0	0	0	0	14422	0	0	0	0	0	0	0	0	0	0	0
Q78ZA7	Nucleosome assembly protein 1-like 4 OS=Mus musculus OX=10090 GN=Nap1l4 PE=1 SV=1	492971	600018	510992	492242	556545	352109	404527	380987	391726	395571	270996	327574	321487	274714	342482	346493	299493	446041	216229	342446	726203	668385	692132	742643	700368	604146	629008	593005	671097	666863	433849	475672	362802	412435	520301	309934	309588	279418	343461	497575	721922	641615	815972	928668	662168	211669	265478	243557
Q8K183	Pyridoxal kinase OS=Mus musculus OX=10090 GN=Pdxk PE=1 SV=1	0	0	0	0	0	0	0	0	0	0	0	0	0	0	0	0	0	0	0	0	0	0	0	0	0	0	0	0	0	0	0	0	0	0	0	0	0	0	0	0	0	0	0	0	0	0	0	0
Q99PN3	Tripartite motif-containing protein 26 OS=Mus musculus OX=10090 GN=Trim26 PE=2 SV=3	0	0	0	0	0	0	0	0	0	0	0	0	0	0	0	0	0	0	0	0	0	0	0	0	0	0	0	0	0	0	0	0	0	0	0	0	0	0	0	0	0	0	0	0	0	0	0	0
Q02053	Ubiquitin-like modifier-activating enzyme 1 OS=Mus musculus OX=10090 GN=Uba1 PE=1 SV=1	3914084	6651371	6610619	3963735	3997096	2989044	3384899	2618594	3275723	3085069	3332222	3364115	3370995	3364880	3376730	3975454	5751978	4136473	5898318	3927958	3831354	4000182	3749387	3628679	3465714	3888387	3361680	6079453	3697526	3526553	3699672	5031157	4194393	5037685	3955549	3878892	4258699	4261882	4122046	4880470	5168154	5944301	4971781	5842930	5583837	4944685	4333238	4429703
Q6NWW9	Fibronectin type III domain-containing protein 3B OS=Mus musculus OX=10090 GN=Fndc3b PE=1 SV=1	0	0	0	0	0	0	0	0	0	0	0	0	0	0	0	0	0	0	0	0	0	0	0	0	0	0	0	0	0	0	0	0	0	0	0	0	0	0	0	0	0	129223	0	0	0	0	0	0
B2KF05	Bromodomain and PHD finger-containing protein 3 OS=Mus musculus OX=10090 GN=Brpf3 PE=1 SV=1	0	0	0	0	0	0	0	0	0	0	0	0	0	0	0	0	0	0	0	0	0	0	0	0	0	0	0	0	0	0	0	0	0	0	0	0	0	0	0	0	0	0	0	0	0	0	0	0
Q91V14	Solute carrier family 12 member 5 OS=Mus musculus OX=10090 GN=Slc12a5 PE=1 SV=2	0	0	0	0	0	0	0	0	0	0	0	0	0	0	0	0	0	0	0	0	0	0	0	0	0	0	0	0	0	0	0	0	0	0	0	0	0	0	0	0	0	0	0	0	0	0	0	0
Q8BTY2	Sodium bicarbonate cotransporter 3 OS=Mus musculus OX=10090 GN=Slc4a7 PE=1 SV=2	0	0	0	0	0	0	0	0	586197	0	0	0	0	0	0	0	0	0	0	0	0	0	0	130561	0	0	435768	104463	0	0	0	0	0	0	0	0	0	0	0	0	0	0	0	0	0	0	0	0
Q91V12	Cytosolic acyl coenzyme A thioester hydrolase OS=Mus musculus OX=10090 GN=Acot7 PE=1 SV=2	426414	384889	449305	483884	442761	498238	545529	487746	523059	490713	326795	388888	149143	377608	337332	287348	274885	266564	233495	375959	510987	430944	472882	463491	454120	431248	502519	450161	444665	495229	113001	0	121010	0	0	98223	46346	136512	149965	49991	0	33539	36447	0	0	36095	0	0
O88811-2	Isoform 2 of Signal transducing adapter molecule 2 OS=Mus musculus OX=10090 GN=Stam2	35781	0	36561	34157	31025	248825	0	0	240549	36312	112114	0	0	0	0	0	68352	136485	83547	0	32090	34077	34969	0	32191	0	0	30580	0	32358	122975	122470	47693	123396	50921	130170	127855	135856	126049	135765	0	0	0	0	0	0	0	0
B2RX88-4	Isoform 4 of Centrosome and spindle pole associated protein 1 OS=Mus musculus OX=10090 GN=Cspp1	0	0	0	0	0	0	0	0	0	0	0	0	0	0	0	0	0	0	0	0	0	0	0	0	0	0	0	0	0	0	0	0	0	0	0	0	0	0	0	0	0	0	0	0	0	0	0	0
B2RX88-3	Isoform 3 of Centrosome and spindle pole associated protein 1 OS=Mus musculus OX=10090 GN=Cspp1	0	0	13942	0	0	0	0	0	0	0	0	0	0	0	0	0	0	0	0	0	0	0	0	0	0	0	0	0	0	0	0	0	0	0	0	0	0	0	0	0	0	0	0	0	0	0	0	0
Q8CC35	Synaptopodin OS=Mus musculus OX=10090 GN=Synpo PE=1 SV=2	0	0	0	0	0	0	0	0	0	0	0	0	0	0	0	0	0	0	0	0	0	0	0	0	0	0	0	0	0	0	125938	119777	159724	125514	123910	130496	127316	136321	129985	129601	0	0	0	0	0	87241	109439	83366
Q3UDW8	Heparan-alpha-glucosaminide N-acetyltransferase OS=Mus musculus OX=10090 GN=Hgsnat PE=1 SV=2	0	0	0	0	0	0	0	0	0	0	0	0	0	0	0	0	0	0	0	0	0	0	0	0	0	0	0	0	0	0	0	0	0	0	0	0	0	0	0	0	0	0	0	0	0	0	0	0
Q99PM9	Uridine-cytidine kinase 2 OS=Mus musculus OX=10090 GN=Uck2 PE=1 SV=1	63485	67932	65527	67356	63205	73476	0	0	69938	71492	69043	66502	62905	73333	67889	64110	66373	64615	78357	71391	49471	47700	58757	56673	55808	51093	51152	57407	55276	58389	0	0	0	0	0	0	0	0	28002	0	0	0	0	0	0	0	0	0
Q9QZX7	Serine racemase OS=Mus musculus OX=10090 GN=Srr PE=1 SV=1	0	0	0	0	0	0	0	0	0	0	0	0	0	0	0	0	0	0	0	0	0	0	0	0	0	0	0	0	0	0	0	0	0	0	0	0	0	0	0	0	0	0	0	0	0	0	0	0
P28271	Cytoplasmic aconitate hydratase OS=Mus musculus OX=10090 GN=Aco1 PE=1 SV=3	0	0	0	30178	0	0	79573	126407	0	60332	0	0	0	0	0	40564	0	0	0	0	0	0	0	142809	0	43545	0	0	63717	106522	0	0	0	0	0	69976	0	0	0	0	191938	590796	403751	83855	119785	0	0	124311
Q8CCP0-3	Isoform 3 of Ribosome quality control complex subunit NEMF OS=Mus musculus OX=10090 GN=Nemf	0	0	0	0	0	0	0	0	0	0	0	0	0	0	0	0	0	0	0	0	0	0	0	0	0	0	0	0	0	0	0	0	0	0	0	0	0	0	0	0	0	0	0	0	0	0	0	0
Q8K0V4	CCR4-NOT transcription complex subunit 3 OS=Mus musculus OX=10090 GN=Cnot3 PE=1 SV=1	77561	88576	0	0	29211	77187	0	0	237992	0	55061	83389	64848	34211	32982	0	64329	0	81720	113299	36401	19119	338735	45804	42992	96008	61196	57312	160709	0	0	0	0	0	0	0	0	0	0	0	0	0	0	0	0	0	0	0
Q8R1B4	Eukaryotic translation initiation factor 3 subunit C OS=Mus musculus OX=10090 GN=Eif3c PE=1 SV=1	929373	767450	1141377	951454	973558	850404	965011	1033413	932075	802368	1015653	1067981	1238520	1139901	1116792	1097030	1091186	1298117	935733	1328960	1130889	1036835	1132244	1052144	1061691	992048	1006358	1069082	952548	1158914	898614	811922	724613	723317	752752	651316	621883	559883	528310	622458	1049472	961925	954835	941193	1035187	618113	767119	533677
E9PZJ8	Activating signal cointegrator 1 complex subunit 3 OS=Mus musculus OX=10090 GN=Ascc3 PE=1 SV=1	0	0	0	0	0	325457	0	0	0	0	0	0	0	0	0	0	0	0	0	0	0	0	0	45952	0	0	0	0	188111	0	0	0	0	0	0	0	0	0	0	0	0	0	0	0	0	0	0	0
Q8BTX9	Inactive hydroxysteroid dehydrogenase-like protein 1 OS=Mus musculus OX=10090 GN=Hsdl1 PE=1 SV=1	0	0	0	0	0	0	0	0	0	0	0	0	0	0	0	0	0	0	0	0	0	0	0	0	0	0	0	0	0	0	0	42759	0	41363	37705	0	45520	52349	0	0	0	0	0	0	0	45455	0	45613
Q1RLL3	Copine-9 OS=Mus musculus OX=10090 GN=Cpne9 PE=1 SV=1	0	0	0	0	0	0	0	0	0	0	0	0	0	0	0	0	0	0	0	0	0	0	0	0	0	0	0	0	0	0	0	0	0	0	0	0	0	0	0	0	0	0	0	0	0	242998	0	0
O35435	Dihydroorotate dehydrogenase (quinone), mitochondrial OS=Mus musculus OX=10090 GN=Dhodh PE=1 SV=2	0	0	0	0	0	0	0	0	0	0	0	0	0	0	0	0	0	0	0	0	0	0	0	0	0	0	0	0	0	0	0	0	0	0	0	0	0	0	0	0	0	0	0	0	0	0	0	0
Q52KR3	Protein prune homolog 2 OS=Mus musculus OX=10090 GN=Prune2 PE=1 SV=2	114141	31050	242307	195643	125353	0	167775	119036	89785	127690	213513	191276	203612	177470	401686	269951	324587	249643	279290	200351	57007	58851	49780	89242	64267	84229	135098	102465	179348	168722	337833	231442	218211	258728	287144	167031	218646	318393	166888	152652	776429	683037	755857	605351	631543	221025	209551	213129
Q8CBQ5	Phosphatidylinositol 4-kinase type 2-beta OS=Mus musculus OX=10090 GN=Pi4k2b PE=1 SV=1	0	0	0	0	0	0	0	0	0	0	0	0	0	0	0	0	0	0	0	39539	0	0	0	0	0	0	0	0	0	0	0	0	0	0	0	0	0	0	0	0	0	0	0	0	0	0	0	0
Q8CC21	Tetratricopeptide repeat protein 19, mitochondrial OS=Mus musculus OX=10090 GN=Ttc19 PE=1 SV=1	0	0	0	0	0	0	0	0	0	0	0	0	0	0	0	0	0	0	0	0	0	0	0	0	0	0	0	0	0	0	0	0	0	0	0	0	0	0	0	0	0	0	0	0	0	0	0	0
P30561	Aryl hydrocarbon receptor OS=Mus musculus OX=10090 GN=Ahr PE=1 SV=3	0	0	0	0	0	0	0	0	0	0	0	0	0	0	0	0	0	0	0	0	0	0	0	0	0	0	0	0	0	0	0	0	0	0	0	0	0	0	0	0	0	78008	0	0	82689	0	0	0
Q3TJD7	PDZ and LIM domain protein 7 OS=Mus musculus OX=10090 GN=Pdlim7 PE=1 SV=1	330406	565886	271017	345884	328729	341660	384217	309996	356256	561546	127003	148731	71955	72723	134521	1103531	105838	82233	80224	120959	307944	331449	260607	312214	248222	280695	314456	205311	339940	312064	316955	281483	412824	297030	408132	338671	391325	414646	418700	300139	108652	61429	112355	138923	134467	408271	329244	466689
Q8K0U4	Heat shock 70 kDa protein 12A OS=Mus musculus OX=10090 GN=Hspa12a PE=1 SV=1	36059	40625	38329	39026	0	31951	100205	33649	49687	56721	49314	0	76730	54175	42258	32746	205551	49355	53989	52599	119120	30899	124727	97604	40987	37020	41016	88757	31524	26410	52269	0	27823	114034	77057	26373	0	19576	0	26944	43866	48506	30784	40633	54760	22363	93446	33573
Q99PL6	UBX domain-containing protein 6 OS=Mus musculus OX=10090 GN=Ubxn6 PE=1 SV=1	0	0	0	0	0	0	0	0	0	0	0	0	0	0	0	0	0	0	0	0	0	0	0	0	0	0	0	0	0	0	0	0	0	0	0	0	25161	0	0	0	21311	0	0	0	0	0	0	0
Q8R1A4	Dedicator of cytokinesis protein 7 OS=Mus musculus OX=10090 GN=Dock7 PE=1 SV=3	421471	336603	396186	435609	519675	565588	415950	475377	471514	382646	316521	129364	151725	194617	289049	157217	107534	196397	263732	219976	403497	566304	337712	342964	293159	422771	411336	598229	266077	217873	467172	155703	356157	285933	319386	318579	356814	254784	240695	211345	279537	314777	281114	287231	415025	228032	435803	304936
Q99PL5	Ribosome-binding protein 1 OS=Mus musculus OX=10090 GN=Rrbp1 PE=1 SV=2	1307461	1352949	1211663	1227058	1372406	1542020	1416636	1519271	1792732	1561031	1605683	1783389	1632768	1603144	1351687	1527168	1684218	1439239	1405609	1717489	1750477	1646024	2144037	1748449	2279428	2015952	1725716	1812761	1931339	1919409	1234917	1731158	977574	1392249	1010317	1032413	1156664	1091962	885648	1288355	2414571	2898197	2562280	3273191	3055381	2000798	2402537	2272158
Q8BU85	Methionine-R-sulfoxide reductase B3, mitochondrial OS=Mus musculus OX=10090 GN=Msrb3 PE=1 SV=2	49754	53305	57068	40079	59374	47456	38660	42550	37411	39362	0	0	22661	76834	0	63948	27366	18318	0	14242	62459	59661	55354	58331	42900	65358	56519	46624	52930	56035	61013	0	0	0	0	28375	0	0	30719	0	0	0	0	0	0	0	23976	59501
Q8C5W3	Tubulin-specific chaperone cofactor E-like protein OS=Mus musculus OX=10090 GN=Tbcel PE=1 SV=1	0	0	0	0	0	0	0	0	0	0	0	0	0	0	0	0	0	0	0	0	0	0	0	0	0	0	0	0	0	0	0	0	0	0	0	0	0	0	0	0	0	0	0	0	0	0	0	0
P40336	Vacuolar protein sorting-associated protein 26A OS=Mus musculus OX=10090 GN=Vps26a PE=1 SV=1	200672	200891	310048	200155	213719	230842	209804	261265	271609	300788	414220	439405	370352	364451	410824	394773	304944	432436	431632	392335	219964	149320	243454	153414	146510	153801	157755	175500	157633	157075	278460	276748	278407	281349	290424	323117	330522	325395	326006	309261	379170	462357	370088	360773	394937	214931	347326	232262
Q3V300	Kinesin-like protein KIF22 OS=Mus musculus OX=10090 GN=Kif22 PE=2 SV=2	0	0	0	0	0	10421	0	0	0	52685	0	0	0	0	0	0	0	0	0	0	0	0	0	0	0	0	0	0	0	0	0	0	0	0	0	0	0	0	0	0	0	0	0	0	0	0	0	0
Q8BTW3	Exosome complex component MTR3 OS=Mus musculus OX=10090 GN=Exosc6 PE=1 SV=1	28282	29258	0	0	0	0	0	0	0	0	0	0	0	0	0	0	0	27440	0	0	0	0	0	0	0	0	0	0	0	0	0	0	0	0	0	0	0	0	0	0	0	0	0	0	0	0	0	0
P30558	Proteinase-activated receptor 1 OS=Mus musculus OX=10090 GN=F2r PE=1 SV=2	0	0	0	0	0	0	0	0	0	0	0	25593	0	0	0	81444	0	0	0	24202	0	0	0	0	0	0	0	0	0	0	0	0	0	0	0	0	0	0	0	0	0	0	0	0	0	0	0	0
Q04207	Transcription factor p65 OS=Mus musculus OX=10090 GN=Rela PE=1 SV=1	0	0	0	0	0	0	0	0	0	0	0	0	0	0	0	0	0	24231	0	0	0	0	0	0	0	0	0	0	0	0	0	38562	38059	41604	36336	39893	0	37432	36828	0	0	0	0	0	0	0	0	0
Q8K157	Galactose mutarotase OS=Mus musculus OX=10090 GN=Galm PE=1 SV=1	0	0	0	0	0	0	0	0	0	0	0	0	0	0	0	0	0	0	0	0	0	0	0	0	0	0	0	0	0	0	0	0	0	0	0	0	0	0	0	0	0	0	0	0	0	0	0	0
Q6KAR6	Exocyst complex component 3 OS=Mus musculus OX=10090 GN=Exoc3 PE=1 SV=2	0	0	0	0	0	0	827187	0	0	0	0	0	1082308	0	0	871115	0	882245	1060622	0	0	0	0	0	17986	0	0	0	0	0	33174	570364	0	0	0	0	583849	51083	0	0	31819	0	0	0	215910	0	0	0
Q8C5V8	Coiled-coil domain-containing protein 187 OS=Mus musculus OX=10090 GN=Ccdc187 PE=2 SV=1	0	0	0	0	0	0	0	0	0	0	42206	43393	0	0	0	0	0	0	206530	0	0	0	0	0	0	0	0	0	0	0	0	57467	0	249136	0	0	0	0	0	0	0	0	0	606133	0	55074	53397	0
Q8BTV2	Cleavage and polyadenylation specificity factor subunit 7 OS=Mus musculus OX=10090 GN=Cpsf7 PE=1 SV=2	72854	102680	123575	137468	0	0	0	0	0	69079	91981	124741	73714	117902	107595	70087	280475	345274	63326	48703	101767	47747	54121	54803	49193	45555	0	50466	48208	50491	36135	63037	59424	74919	60313	0	58715	75809	75586	67007	0	0	0	0	0	0	0	38481
P16294	Coagulation factor IX OS=Mus musculus OX=10090 GN=F9 PE=2 SV=3	0	0	0	0	0	0	0	0	0	0	0	0	0	0	0	0	0	696786	0	0	0	0	0	0	0	0	0	0	0	0	0	0	0	0	0	0	0	0	0	0	0	0	0	0	0	0	0	0
Q71LX4	Talin-2 OS=Mus musculus OX=10090 GN=Tln2 PE=1 SV=3	563476	827411	532496	357561	164730	342836	659271	502441	192196	235818	596275	356698	469274	355838	572198	432091	669323	428778	376000	666045	406578	260519	389947	170502	316637	306081	321570	159843	280384	371088	444361	438209	713202	515086	676641	1375535	756661	1084693	762467	465782	768456	923988	1688464	724064	677928	483851	1996546	1041936
Q811D0	Disks large homolog 1 OS=Mus musculus OX=10090 GN=Dlg1 PE=1 SV=1	0	0	21878	0	0	0	0	0	0	0	0	0	0	0	0	0	0	0	0	0	0	0	0	0	35016	0	0	0	0	19013	0	0	0	0	0	0	0	0	0	0	0	0	0	0	0	0	0	0
Q8K0S9	snRNA-activating protein complex subunit 1 OS=Mus musculus OX=10090 GN=Snapc1 PE=2 SV=1	0	0	0	0	0	0	0	0	0	0	0	0	0	0	0	0	0	0	0	0	0	0	0	0	0	0	0	0	0	0	0	0	0	0	53088	0	0	0	0	0	0	0	0	0	0	0	0	0
Q8C669	E3 ubiquitin-protein ligase pellino homolog 1 OS=Mus musculus OX=10090 GN=Peli1 PE=1 SV=2	0	0	0	0	0	0	0	0	0	0	0	0	0	0	0	0	0	0	0	0	0	0	0	0	0	0	0	0	0	0	0	0	0	0	0	0	0	0	0	0	0	0	0	0	0	0	0	0
Q02013	Aquaporin-1 OS=Mus musculus OX=10090 GN=Aqp1 PE=1 SV=3	110574	34562	40060	32701	41884	0	0	0	26734	0	41163	433224	81246	61919	57998	106088	133330	89879	56778	69275	86920	27115	0	64658	0	78152	0	0	25035	0	802103	73624	64798	75897	189057	48397	62746	0	39680	0	220394	234838	218042	397204	281323	0	0	0
Q80XI3-4	Isoform 4 of Eukaryotic translation initiation factor 4 gamma 3 OS=Mus musculus OX=10090 GN=Eif4g3	93243	89249	92627	103047	95834	73938	86998	85447	91578	85033	151466	148074	144078	153663	161078	144104	139631	141505	169933	168215	80025	78949	77472	83030	85069	74665	76806	74926	83114	85820	75675	295744	82567	83983	81741	81649	57991	68096	79059	313651	68308	0	0	0	66797	84401	211406	92005
O35405	5'-3' exonuclease PLD3 OS=Mus musculus OX=10090 GN=Pld3 PE=1 SV=1	0	0	0	0	0	0	0	0	0	0	0	0	0	0	44430	0	368318	40208	38216	0	0	0	0	0	0	0	0	0	0	0	0	0	0	0	0	0	0	0	0	0	0	0	0	0	0	0	24158	0
Q80XI3-3	Isoform 3 of Eukaryotic translation initiation factor 4 gamma 3 OS=Mus musculus OX=10090 GN=Eif4g3	122115	174464	92627	103047	152736	73938	86998	108710	91578	145267	189697	252238	184549	153663	161078	195372	201522	218897	205404	168215	139302	304976	214283	138161	132302	119144	126280	105636	83114	137371	469514	602795	831448	119206	476476	98777	497462	110833	438229	680847	1904934	1574215	2569957	0	1526880	119429	263784	92005
Q8BTU1	Cilia- and flagella-associated protein 20 OS=Mus musculus OX=10090 GN=Cfap20 PE=1 SV=1	0	0	0	0	0	0	0	0	0	0	0	0	0	0	0	0	0	0	0	0	0	0	0	0	0	0	0	0	0	0	0	0	0	0	0	0	0	0	0	0	0	0	0	0	0	0	0	0
B9EJR8	Dynein axonemal assembly factor 5 OS=Mus musculus OX=10090 GN=Dnaaf5 PE=1 SV=1	0	0	0	0	0	0	0	0	0	0	0	0	0	0	0	0	0	0	0	0	0	0	0	0	0	0	0	17628	0	0	0	0	0	0	0	0	0	0	0	0	0	0	0	0	0	0	0	0
Q8R5G7-3	Isoform 3 of Arf-GAP with Rho-GAP domain, ANK repeat and PH domain-containing protein 3 OS=Mus musculus OX=10090 GN=Arap3	0	0	0	0	0	0	56304	0	0	0	0	0	0	0	0	0	0	0	0	0	0	0	0	0	0	0	0	0	0	0	0	0	0	0	0	0	0	0	0	0	0	0	0	0	0	0	0	0
P22935	Cellular retinoic acid-binding protein 2 OS=Mus musculus OX=10090 GN=Crabp2 PE=2 SV=2	619060	569359	206465	203322	223358	648862	251429	251255	282620	237021	329523	282871	269640	300620	293654	348336	339452	394484	377039	834387	162136	169694	169826	527018	521887	152082	500315	514304	181468	546909	477920	473156	490559	542508	473745	485987	454791	491181	474259	459993	567618	526797	502552	616225	507723	954704	329091	331507
Q64282	Interferon-induced protein with tetratricopeptide repeats 1 OS=Mus musculus OX=10090 GN=Ifit1 PE=1 SV=2	0	0	0	0	0	0	0	0	0	0	0	0	0	0	0	0	0	0	0	0	0	0	0	0	0	0	0	0	0	0	0	0	0	0	0	0	0	0	0	0	0	0	0	0	0	0	0	0
Q7TNP2	Serine/threonine-protein phosphatase 2A 65 kDa regulatory subunit A beta isoform OS=Mus musculus OX=10090 GN=Ppp2r1b PE=1 SV=2	441036	373386	503749	482394	462524	440175	581007	501712	593449	488052	543651	544008	473359	678328	576959	394923	346982	387479	478056	463247	341797	355356	379415	499865	511551	558390	521840	477975	484635	466123	154386	157019	191155	149388	141077	152320	175256	186039	217520	174860	274228	93341	98590	93981	72644	371282	333815	355597
Q3UZ39-2	Isoform 2 of Leucine-rich repeat flightless-interacting protein 1 OS=Mus musculus OX=10090 GN=Lrrfip1	168893	125104	101255	160319	696005	96191	257758	179203	103472	154004	90836	406853	165233	158113	112916	169606	81241	74052	171580	105116	193565	271777	170731	68765	195341	112007	65273	179567	248035	160225	380882	308537	518448	364539	181794	407078	329634	314492	241313	358747	0	0	0	0	0	55932	33437	248579
Q99PI4	Phosphatidate phosphatase LPIN3 OS=Mus musculus OX=10090 GN=Lpin3 PE=1 SV=1	0	0	0	0	0	0	0	0	0	0	0	0	0	0	0	0	0	0	0	0	0	0	0	0	0	0	0	0	0	0	0	0	0	0	0	0	0	0	0	0	0	0	0	0	0	0	0	0
Q8BTT6	U3 small nucleolar RNA-associated protein 25 homolog OS=Mus musculus OX=10090 GN=Utp25 PE=1 SV=2	0	0	0	0	0	0	0	0	0	0	0	0	0	0	0	0	0	0	0	0	0	0	0	0	0	0	0	0	0	0	0	0	0	0	0	0	0	0	0	0	0	0	0	0	0	0	0	0
Q8C650	Septin-10 OS=Mus musculus OX=10090 GN=Septin10 PE=1 SV=1	0	0	0	0	0	0	0	0	0	0	0	0	0	0	0	0	0	0	0	0	0	162202	0	0	0	0	0	0	0	105615	0	0	0	0	0	0	0	0	0	0	0	0	0	0	0	0	0	0
Q5U458	DnaJ homolog subfamily C member 11 OS=Mus musculus OX=10090 GN=Dnajc11 PE=1 SV=2	0	0	0	0	0	0	0	20146	0	0	0	0	0	0	0	0	0	0	0	0	0	0	0	0	0	0	0	0	0	0	0	0	0	0	0	0	0	0	0	0	0	0	0	0	0	0	66220	84749
Q3UDR8	Protein YIPF3 OS=Mus musculus OX=10090 GN=Yipf3 PE=1 SV=1	0	0	0	0	0	0	0	0	0	0	0	0	0	346466	0	0	0	0	0	0	0	0	0	0	0	0	0	0	0	0	564697	657906	635576	645200	565982	0	0	589147	0	536684	0	476629	0	46274	0	0	0	0
P14094	Sodium/potassium-transporting ATPase subunit beta-1 OS=Mus musculus OX=10090 GN=Atp1b1 PE=1 SV=1	0	0	0	0	0	0	0	0	0	0	0	0	0	0	0	0	0	0	0	0	0	0	0	0	0	0	0	0	0	0	0	0	0	0	0	0	0	0	0	0	0	0	0	0	0	0	0	0
Q3UE37	Ubiquitin-conjugating enzyme E2 Z OS=Mus musculus OX=10090 GN=Ube2z PE=1 SV=2	82251	398431	268661	54921	297791	231306	313979	244361	412676	53583	221724	317244	51598	277383	406315	299418	0	290695	278952	79563	456596	64643	109536	0	24774	33657	0	482995	278207	0	229281	222800	217232	191031	197557	0	188135	219725	278216	198226	198993	169371	191410	165251	191681	240475	259778	0
Q8BGZ7	Keratin, type II cytoskeletal 75 OS=Mus musculus OX=10090 GN=Krt75 PE=1 SV=1	0	0	0	0	0	0	0	0	0	0	0	0	0	0	0	0	0	0	0	0	0	0	0	0	0	0	0	0	0	0	0	0	0	0	0	0	0	0	0	0	0	0	0	0	0	0	0	0
Q8BGZ4	Cell division cycle protein 23 homolog OS=Mus musculus OX=10090 GN=Cdc23 PE=1 SV=2	0	24706	26193	0	64154	19371	0	32981	25808	0	0	24008	27429	0	25356	142605	52499	33342	0	29769	109495	175768	97092	146597	0	0	82918	132918	104465	89450	0	0	0	0	0	0	84451	0	0	0	0	0	0	0	0	0	0	0
P26048	Gamma-aminobutyric acid receptor subunit alpha-2 OS=Mus musculus OX=10090 GN=Gabra2 PE=1 SV=1	0	0	0	0	0	0	0	0	0	0	0	0	0	0	0	0	0	0	0	0	0	0	0	0	0	0	0	0	0	0	0	0	0	0	0	0	0	0	0	0	0	0	0	0	0	0	0	0
Q8K124	Pleckstrin homology domain-containing family O member 2 OS=Mus musculus OX=10090 GN=Plekho2 PE=1 SV=1	0	0	0	0	0	0	0	0	0	0	0	0	0	0	0	0	0	0	0	0	0	0	0	0	0	0	0	0	0	0	0	54716	126272	25718	69167	26654	0	23038	34809	21685	119958	108234	116015	159467	108905	123493	88490	146655
P49586	Choline-phosphate cytidylyltransferase A OS=Mus musculus OX=10090 GN=Pcyt1a PE=1 SV=1	40078	44011	45466	43704	40858	170423	42157	40932	46538	148732	67721	98081	94447	65776	57931	150591	102250	142187	124109	169348	43429	0	43906	43438	39205	38671	37364	57189	44028	39414	120406	129887	128651	430685	126168	118645	119684	125520	117044	125567	93752	104326	110619	91477	90108	74619	102624	137065
Q62095	ATP-dependent RNA helicase DDX3Y OS=Mus musculus OX=10090 GN=Ddx3y PE=1 SV=2	995112	858974	893719	867283	726508	1061525	862967	1026702	1347203	1084084	885890	833507	824415	770613	947373	693994	679993	666528	726332	841412	964853	767488	781685	856074	1254348	736450	880339	902299	1199198	777508	133093	184335	173565	190744	127067	241368	183848	192765	208958	234216	261910	133902	95197	79234	220354	375089	342955	347541
P26043	Radixin OS=Mus musculus OX=10090 GN=Rdx PE=1 SV=3	1789776	1841745	1542546	1654725	1537347	1754610	1473182	1718228	1719646	1705998	1909459	1999577	1736054	1723887	1946076	1452824	1710414	1689298	2035116	1866539	1638076	1776153	1779574	1848328	1748042	1781305	1648371	1710862	1584028	1780444	844974	666611	681004	691644	806090	1047313	745376	916607	1053119	670351	482328	693955	633750	484332	713113	1652535	1287159	1256462
P51881	ADP/ATP translocase 2 OS=Mus musculus OX=10090 GN=Slc25a5 PE=1 SV=3	0	0	0	0	0	0	0	0	0	0	0	0	0	0	0	0	0	0	0	0	124646	0	0	0	121658	116417	0	0	0	0	0	0	0	0	0	0	0	0	0	0	0	0	0	0	0	0	0	0
Q62093	Serine/arginine-rich splicing factor 2 OS=Mus musculus OX=10090 GN=Srsf2 PE=1 SV=4	156110	142426	144091	152020	151889	127223	133887	125543	131015	127677	205398	241170	261209	238412	219074	295269	323090	318118	303692	306567	113814	105000	105999	111078	122303	118427	125926	126647	141746	129284	168693	157882	150084	180619	170715	105782	134023	113712	93165	147614	353304	292063	332931	360847	367728	94631	102814	109600
P26041	Moesin OS=Mus musculus OX=10090 GN=Msn PE=1 SV=3	4768575	4303564	4414525	4858292	3802636	4197650	4547934	4383237	4107929	3733203	3206883	3277026	2771227	2833992	3045503	3607685	3359310	3434502	3493094	3695737	4868179	4834241	5123471	5092548	4955974	4817454	4764375	4832564	4888952	5072881	2583761	2342905	2617290	2717557	2268038	2505283	2541217	2421468	2419284	2454110	2233726	1906949	1630645	1865980	2024196	3620398	3132023	3205328
P26040	Ezrin OS=Mus musculus OX=10090 GN=Ezr PE=1 SV=3	2044316	2091515	2131687	1911672	1710482	2652206	2058228	2298549	2021525	2101379	1712403	1639367	1549324	1624891	1654700	1627288	1612723	1715552	1667316	1933876	1797092	1891617	1787043	1853820	1927897	1861042	1706667	1981012	1809101	1790161	794315	849504	832365	768240	763253	801828	907410	1216580	932409	871545	282063	294141	267056	145303	476683	1607206	920822	1088475
Q8BTS4	Nuclear pore complex protein Nup54 OS=Mus musculus OX=10090 GN=Nup54 PE=1 SV=1	0	0	101969	42070	0	0	0	0	0	0	0	0	0	0	0	0	0	0	0	0	202876	0	137056	0	0	31433	180742	44672	0	0	0	0	0	0	0	0	0	0	0	0	0	0	0	0	0	0	0	0
Q3U898	COP9 signalosome complex subunit 9 OS=Mus musculus OX=10090 GN=Cops9 PE=1 SV=1	0	0	0	0	0	0	0	0	0	0	0	0	0	0	0	0	0	0	0	0	0	0	0	0	0	0	0	0	0	0	0	0	0	0	0	0	0	0	0	0	45591	0	42578	46190	41021	0	0	0
Q8BU40	NACHT, LRR and PYD domains-containing protein 4A OS=Mus musculus OX=10090 GN=Nlrp4a PE=2 SV=1	0	0	0	0	0	0	0	0	0	0	0	0	0	0	0	0	0	0	0	0	0	0	0	0	0	0	0	0	0	0	0	0	0	0	0	0	0	0	0	0	0	0	0	0	0	0	0	0
Q3TW96	UDP-N-acetylhexosamine pyrophosphorylase-like protein 1 OS=Mus musculus OX=10090 GN=Uap1l1 PE=1 SV=1	281157	259911	333266	230391	386663	207926	240238	329446	275911	321752	1127582	1134940	1308526	1062707	1022284	856790	830655	843150	965093	1053117	312824	340480	413943	319818	225838	193528	404734	279442	285896	320287	643251	295601	0	371040	182636	290416	300371	463860	224237	592113	0	1686952	1480909	0	0	677272	647086	523747
Q05512-4	Isoform 4 of Serine/threonine-protein kinase MARK2 OS=Mus musculus OX=10090 GN=Mark2	0	0	0	0	0	114339	0	75666	0	236003	85918	0	0	0	0	0	0	0	0	0	0	0	0	0	0	0	0	0	0	0	67158	0	60045	0	0	65658	62105	62808	60129	53839	0	0	0	0	0	0	0	0
Q05512-3	Isoform 3 of Serine/threonine-protein kinase MARK2 OS=Mus musculus OX=10090 GN=Mark2	0	0	0	0	0	114339	0	548926	0	80473	134430	0	0	0	0	0	0	0	0	0	0	0	0	0	0	0	0	0	0	0	67158	0	60045	0	0	65658	62105	62808	60129	243831	0	0	0	0	0	0	0	0
Q05512-2	Isoform 2 of Serine/threonine-protein kinase MARK2 OS=Mus musculus OX=10090 GN=Mark2	0	0	0	0	0	83760	0	180943	0	80473	134430	0	0	0	0	0	0	0	0	0	0	0	0	0	0	0	0	0	0	0	67158	0	60045	0	0	65658	62105	62808	60129	284494	0	0	0	0	0	0	0	0
Q3V1T4-3	Isoform 3 of Prolyl 3-hydroxylase 1 OS=Mus musculus OX=10090 GN=P3h1	0	0	0	0	0	0	0	0	0	0	0	0	0	0	0	0	0	0	0	0	0	0	0	0	0	0	0	0	0	0	0	0	36782	0	0	0	0	0	0	0	92989	90635	93689	94217	245243	0	0	0
O09174	Alpha-methylacyl-CoA racemase OS=Mus musculus OX=10090 GN=Amacr PE=1 SV=4	0	0	0	0	0	0	0	0	0	0	0	0	0	0	0	0	54517	0	0	0	0	0	0	0	0	0	0	0	0	0	570193	514790	525372	522296	527142	528852	443041	512651	506614	548655	988798	756228	1059026	644543	553086	446016	479572	435496
O09172	Glutamate--cysteine ligase regulatory subunit OS=Mus musculus OX=10090 GN=Gclm PE=1 SV=1	215360	206857	214268	198472	164678	235688	149104	225224	224140	220206	271967	218661	210540	231839	296194	227506	191918	212561	263047	240717	124785	116593	130700	130784	137994	120231	127793	143202	132578	145115	0	0	0	0	0	22255	0	0	0	24355	0	0	0	0	0	30085	0	0
P26039	Talin-1 OS=Mus musculus OX=10090 GN=Tln1 PE=1 SV=2	8545478	8831711	8957978	8579319	8532939	8134805	8964487	8623286	8875412	8571413	6638254	6321759	6983177	6946552	7102383	6838479	6880519	7417720	6950091	7689857	8276165	8264237	8548746	8697226	8172863	8753988	8233871	8337294	8241930	8767702	5533982	5691881	5880436	6058550	5530180	5925007	5896003	5780982	5847930	5770585	5258765	5139035	5189309	4941660	5040677	5891914	6848258	6806537
Q8BGY2	Eukaryotic translation initiation factor 5A-2 OS=Mus musculus OX=10090 GN=Eif5a2 PE=1 SV=3	2461768	2377600	2397442	2345246	2449417	3454720	3250997	3646775	3448084	3384891	3828884	3677294	3299495	3678333	4063462	2699116	2389478	2548113	3023206	3068553	2642735	2706326	2776420	3185031	2720284	2672996	2749883	2872567	2843731	2927206	683975	703846	730500	736006	722747	772157	978318	838031	813884	819228	876603	541759	567265	518384	576324	1646378	1751833	1764592
Q64261	Cyclin-dependent kinase 6 OS=Mus musculus OX=10090 GN=Cdk6 PE=1 SV=2	70241	79392	52247	57701	66483	59144	0	151293	58055	65127	120295	136864	134406	55558	85606	120743	64195	101199	131432	122992	0	0	835762	0	0	0	0	0	11783	0	0	0	0	0	0	0	0	0	0	0	0	0	0	0	0	0	0	0
Q62086	Serum paraoxonase/arylesterase 2 OS=Mus musculus OX=10090 GN=Pon2 PE=1 SV=2	0	0	0	0	0	0	0	0	0	0	0	0	0	0	0	0	0	0	0	0	0	0	0	0	0	0	0	0	0	0	0	0	0	0	0	0	0	0	0	0	0	0	0	0	0	0	0	0
P58774-2	Isoform 2 of Tropomyosin beta chain OS=Mus musculus OX=10090 GN=Tpm2	5071234	5260006	5208233	5072142	5200106	4718492	4405804	4631351	4733574	4403408	2841996	2913421	3060985	2880561	3227137	2749676	2460393	2788770	3160187	3402713	6062286	5892061	6081197	6207691	6134304	5245754	5917221	6007875	5827683	6020776	5521954	4200659	4887083	5177261	4809493	4666061	4381935	4416751	5138095	3691603	4410268	4120754	3138925	4625290	3648445	6143221	4159359	4413113
Q62084	Protein phosphatase 1 regulatory subunit 14B OS=Mus musculus OX=10090 GN=Ppp1r14b PE=1 SV=2	301300	478202	282050	300862	433011	619685	311502	333884	308663	298587	303093	349970	373094	350095	339407	481816	508711	544171	466146	293187	276233	265831	290897	268333	272112	512552	297386	322800	499437	286894	191581	191063	197627	185768	357798	186198	0	196881	332080	175563	174425	203043	157358	187988	167074	136372	133650	143345
Q99PG2	Opioid growth factor receptor OS=Mus musculus OX=10090 GN=Ogfr PE=1 SV=1	122240	0	121311	127131	0	36732	145798	109240	39059	213700	72873	0	115530	37757	36439	112387	30641	0	35995	35251	35451	102077	96371	142603	33908	36539	38439	35396	38904	32764	77863	80073	79581	117732	82099	63572	111170	76775	55893	65754	97008	101829	98240	101884	100302	30761	35950	41195
Q9QZR0	E3 ubiquitin-protein ligase RNF25 OS=Mus musculus OX=10090 GN=Rnf25 PE=1 SV=2	0	0	0	0	0	0	0	0	0	0	0	41135	0	0	0	0	0	0	15217	0	0	0	0	0	0	0	0	0	0	0	0	0	0	0	0	0	30006	0	0	0	0	0	0	0	0	0	0	0
Q8BU33	2-hydroxyacyl-CoA lyase 2 OS=Mus musculus OX=10090 GN=Ilvbl PE=1 SV=1	0	0	0	0	15340	0	0	0	0	0	0	0	0	0	0	0	0	0	0	0	10376	0	0	0	0	0	0	0	0	0	0	0	0	0	0	0	0	0	0	0	0	0	0	0	0	0	0	0
Q8BU30	Isoleucine--tRNA ligase, cytoplasmic OS=Mus musculus OX=10090 GN=Iars1 PE=1 SV=2	834028	846901	872221	943551	1014441	970664	936429	1000243	869887	1002930	817633	794857	1000563	825131	873379	1054903	862485	809104	867605	891708	909347	850701	793741	867828	836710	774961	894398	887032	868787	870879	505203	553074	628518	604224	593975	608910	636160	792027	714007	534678	475965	623979	534325	719710	835281	803667	838267	746637
O09167	60S ribosomal protein L21 OS=Mus musculus OX=10090 GN=Rpl21 PE=1 SV=4	536258	656624	553025	525153	544660	271117	336949	350710	328179	429341	376534	319780	333409	382687	306110	577473	604232	595913	514126	552363	623702	531471	521298	662128	548956	446207	596191	577759	507867	607809	361308	234666	204858	341568	290769	264839	232897	231727	297842	238826	348150	345794	446727	428502	368085	280030	233038	257282
P98083	SHC-transforming protein 1 OS=Mus musculus OX=10090 GN=Shc1 PE=1 SV=3	0	0	0	0	0	0	0	0	0	0	0	0	0	0	0	0	0	0	0	0	0	0	0	0	0	0	0	0	0	0	0	0	0	0	0	0	0	0	0	0	0	0	48663	0	0	0	0	0
O09165	Calsequestrin-1 OS=Mus musculus OX=10090 GN=Casq1 PE=1 SV=3	0	0	0	0	0	0	0	0	0	0	0	0	0	0	0	0	0	0	0	257773	0	0	0	0	0	0	0	0	0	0	2551264	2266260	2561808	2674204	2612432	3120837	2524304	3064199	3228118	2991549	0	25599	0	0	0	19558	52609	38740
Q91VM9-2	Isoform 2 of Inorganic pyrophosphatase 2, mitochondrial OS=Mus musculus OX=10090 GN=Ppa2	0	0	0	0	0	0	0	0	0	0	58036	0	0	0	50710	36321	0	0	0	0	0	0	0	0	0	0	0	0	0	0	0	0	0	0	0	0	0	0	0	0	0	0	0	0	0	100847	94693	104127
O09161	Calsequestrin-2 OS=Mus musculus OX=10090 GN=Casq2 PE=1 SV=3	0	0	0	0	0	0	0	0	0	21006	0	0	0	0	0	0	0	0	0	0	0	0	0	0	0	0	0	0	0	0	1361170	1246718	1200395	1351747	1361665	1358056	1501285	1590891	1529611	1388728	0	0	0	0	0	86852	112933	101534
P0CG50	Polyubiquitin-C OS=Mus musculus OX=10090 GN=Ubc PE=1 SV=2	8497830	8397037	7856542	8286059	6898812	7490418	8113817	7293425	7679797	7769929	10448241	10036089	7340325	9599292	7255078	9728732	7660406	9240084	9813776	7872363	6244788	6188883	6359242	6401740	6226848	6581066	6783469	5392154	7108553	6698780	8277831	8398913	5496726	7622625	8433941	5867538	6005601	7623820	8022780	8901153	9279530	8972903	8689229	13489378	9006726	7108106	6515875	6903392
Q9EST5-2	Isoform 2 of Acidic leucine-rich nuclear phosphoprotein 32 family member B OS=Mus musculus OX=10090 GN=Anp32b	497205	471566	454458	493665	529198	312500	308441	346077	349601	279957	86326	158226	163975	158580	190224	103487	96342	0	110197	116016	635804	632667	660492	719468	629460	585446	635050	570794	591401	642936	0	0	126018	0	134035	0	100084	0	157143	109481	257283	248430	0	268391	0	59322	64857	0
Q5U430	E3 ubiquitin-protein ligase UBR3 OS=Mus musculus OX=10090 GN=Ubr3 PE=1 SV=3	0	0	0	0	0	0	0	0	0	0	0	0	0	0	0	0	0	0	0	0	0	0	0	0	0	0	0	0	0	0	0	0	0	0	0	0	0	0	0	0	0	0	0	0	0	0	0	0
Q8BH97	Reticulocalbin-3 OS=Mus musculus OX=10090 GN=Rcn3 PE=1 SV=1	36984	0	0	33603	34500	34788	37363	36408	0	44189	46247	44207	40368	41672	49761	40534	34711	39247	43343	70621	0	0	0	0	0	0	0	0	0	0	0	0	0	37449	0	38009	0	13748	0	30202	0	0	0	0	0	0	0	0
Q8BH95	Enoyl-CoA hydratase, mitochondrial OS=Mus musculus OX=10090 GN=Echs1 PE=1 SV=1	0	0	248675	21755	25982	0	0	0	0	0	0	101126	160754	0	0	0	56422	0	0	0	47826	0	0	0	0	0	0	0	0	0	13067	11125	0	16117	10613	10724	0	0	0	11365	244876	103195	321011	246778	238833	16833	17796	14113
Q9CYZ6	Required for excision 1-B domain-containing protein OS=Mus musculus OX=10090 GN=Rex1bd PE=1 SV=1	0	0	21953	0	0	0	0	0	0	0	0	0	0	0	0	0	0	0	0	0	0	0	0	0	0	0	0	0	0	0	0	0	0	0	0	0	0	0	0	0	0	0	0	0	0	0	0	0
Q9QZQ8	Core histone macro-H2A.1 OS=Mus musculus OX=10090 GN=Macroh2a1 PE=1 SV=4	301266	286369	290842	288613	293656	474920	465504	440869	422442	456358	262527	308668	162602	227954	269075	207423	226474	210282	194053	207080	261118	250864	282617	265043	258920	252670	255235	232932	262453	266894	353988	328829	333880	346723	333238	335771	349437	366436	344206	326916	166511	248175	270120	255651	248060	246787	248490	258187
Q3UDP0	WD repeat-containing protein 41 OS=Mus musculus OX=10090 GN=Wdr41 PE=1 SV=1	0	0	0	0	0	0	0	0	0	0	0	0	0	0	0	0	0	0	0	0	0	0	0	0	0	0	0	0	0	0	0	0	0	0	0	0	0	0	0	0	0	0	0	0	0	0	0	0
Q8BGX2	Mitochondrial import inner membrane translocase subunit Tim29 OS=Mus musculus OX=10090 GN=Timm29 PE=1 SV=1	0	0	10861	0	0	0	0	0	0	0	0	0	31360	0	0	51508	0	0	0	0	0	0	0	0	0	0	0	0	0	0	39913	48738	26884	0	43726	0	0	0	29716	29208	38459	0	0	0	0	0	79135	64331
Q3UQI9	Probable ubiquitin carboxyl-terminal hydrolase MINDY-4 OS=Mus musculus OX=10090 GN=Mindy4 PE=1 SV=1	380572	0	0	0	0	0	0	0	351377	0	0	0	0	0	0	0	0	0	0	0	286808	0	257653	245676	0	0	0	0	283632	0	0	0	0	0	0	0	0	0	0	0	0	0	0	0	0	302903	0	0
Q9CYZ2	Tumor protein D54 OS=Mus musculus OX=10090 GN=Tpd52l2 PE=1 SV=1	539811	503241	409041	573731	511887	641686	503641	685404	538734	549090	640179	636655	515539	569356	618685	419108	464361	470000	550494	638167	542747	501508	655849	534113	557043	460135	513153	545085	608725	587366	731099	719131	702922	685898	721212	523930	573275	653695	703467	730631	552337	434738	433341	564121	436076	596634	476568	523147
Q62077	1-phosphatidylinositol 4,5-bisphosphate phosphodiesterase gamma-1 OS=Mus musculus OX=10090 GN=Plcg1 PE=1 SV=2	0	0	0	0	0	0	0	0	0	0	0	0	0	0	0	0	0	0	0	0	0	0	0	0	0	0	0	0	0	0	0	0	0	0	0	0	0	0	0	0	0	0	0	0	0	0	0	0
P51863	V-type proton ATPase subunit d 1 OS=Mus musculus OX=10090 GN=Atp6v0d1 PE=1 SV=2	244499	0	0	0	295408	0	0	0	0	0	58992	0	20778	0	0	25215	26534	229575	0	36600	0	0	0	175677	0	0	0	0	0	0	382987	121113	432745	393039	54171	25214	75821	81268	41931	116591	82087	57132	121320	461352	338395	72413	108722	76365
O54988-2	Isoform 2 of STE20-like serine/threonine-protein kinase OS=Mus musculus OX=10090 GN=Slk	259267	234233	436447	261893	253926	301863	187684	197498	243213	213249	106618	112063	95842	34212	87048	112693	124605	60160	91341	93705	268560	351665	468526	216405	264742	265750	205012	335433	192710	281624	639907	1085770	807244	60767	975655	1117923	895133	823987	683089	1015976	57374	69969	67186	30473	113531	25203	10778	0
Q99PF4	Cadherin-23 OS=Mus musculus OX=10090 GN=Cdh23 PE=1 SV=2	0	0	0	0	0	0	0	0	0	0	0	0	0	0	0	0	0	0	0	0	0	0	0	0	0	0	0	96300	0	0	0	0	0	0	0	0	0	0	0	0	0	0	0	0	0	0	0	0
Q9QZQ1	Afadin OS=Mus musculus OX=10090 GN=Afdn PE=1 SV=3	77288	1178691	0	0	79248	127857	116247	0	98880	0	212365	0	0	51379	0	0	0	0	0	91117	0	109184	0	0	0	0	0	0	0	0	0	0	0	60900	30862	0	0	0	0	0	0	0	0	0	0	0	0	0
Q62074	Protein kinase C iota type OS=Mus musculus OX=10090 GN=Prkci PE=1 SV=3	0	0	0	0	0	0	0	0	0	0	0	0	0	0	0	0	0	89110	91438	0	0	0	0	0	0	0	0	0	0	0	0	0	0	0	0	0	0	0	0	0	0	0	0	0	0	0	0	0
P51860	Nucleosome assembly protein 1-like 2 OS=Mus musculus OX=10090 GN=Nap1l2 PE=1 SV=2	0	0	0	232301	0	0	0	0	0	0	0	0	0	0	0	0	0	0	135735	0	0	0	0	0	0	0	0	0	0	0	0	200668	0	0	0	0	183453	0	171685	0	0	0	0	555892	0	0	0	515905
Q62073	Mitogen-activated protein kinase kinase kinase 7 OS=Mus musculus OX=10090 GN=Map3k7 PE=1 SV=1	0	0	0	0	0	0	0	0	0	0	0	0	0	771167	0	0	0	0	0	0	0	109619	0	0	0	0	0	0	0	0	0	0	0	318990	0	0	0	0	0	0	0	0	0	0	0	0	0	0
Q8C5Q4	G-rich sequence factor 1 OS=Mus musculus OX=10090 GN=Grsf1 PE=1 SV=2	135703	99868	55362	65468	204365	94537	110598	64593	82296	0	50450	132853	214983	68213	95390	239413	284829	184476	191215	50472	130216	133514	125008	140488	234004	106606	120990	191766	208628	118258	44206	97079	133054	41739	39289	40755	97434	39182	170126	41424	195885	111373	54312	45853	61726	125585	75835	0
P98078	Disabled homolog 2 OS=Mus musculus OX=10090 GN=Dab2 PE=1 SV=2	70413	68169	130560	134444	131055	140264	69118	82521	73192	77734	273476	266083	340904	275242	253593	242087	367070	285708	319938	288842	0	0	0	0	0	0	0	0	0	0	0	0	0	0	0	0	0	0	0	39558	0	0	0	0	0	0	0	0
O09159	Lysosomal alpha-mannosidase OS=Mus musculus OX=10090 GN=Man2b1 PE=1 SV=4	0	0	0	0	0	0	0	0	0	0	0	0	0	0	0	0	0	0	0	0	0	0	0	0	0	0	0	0	0	0	0	0	0	0	0	0	0	0	0	0	0	0	0	0	0	0	0	0
P0CG49	Polyubiquitin-B OS=Mus musculus OX=10090 GN=Ubb PE=2 SV=1	8355920	8397037	7706377	8139977	6750787	7284617	8113817	7098197	7474916	7579908	10448241	10036089	7340325	9599292	7255078	9728732	7660406	9240084	9813776	7872363	6244788	6188883	6205607	6401740	6226848	6440585	6644332	5392154	6964553	6698780	8277831	8398913	5496726	7622625	8433941	5867538	6005601	7623820	8022780	8901153	9279530	8972903	8689229	13489378	9006726	7108106	6515875	6903392
P14069	Protein S100-A6 OS=Mus musculus OX=10090 GN=S100a6 PE=1 SV=3	201735	139997	123072	191947	120068	320870	224675	195015	159696	148992	296109	378329	348332	191388	387556	406453	229292	333679	284349	191443	338735	323619	320658	298048	226760	382438	271170	363612	273548	412185	196264	160582	122489	172353	135585	185417	181542	229065	167564	153813	230157	222675	251267	195592	413706	467798	239929	257450
Q8BH88	DEP domain-containing protein 1B OS=Mus musculus OX=10090 GN=Depdc1b PE=2 SV=1	0	0	0	0	0	0	0	334142	0	0	0	0	0	0	0	0	0	0	0	0	0	0	0	0	0	0	0	0	0	0	0	0	0	0	0	0	0	0	0	0	0	0	0	0	0	0	0	0
Q8BH86	D-glutamate cyclase, mitochondrial OS=Mus musculus OX=10090 GN=Dglucy PE=1 SV=1	30963	44895	0	0	44513	93929	106315	50187	87923	36394	0	0	0	0	0	0	0	0	0	0	34562	0	0	0	36286	56847	34281	36903	35417	36428	32977	0	33482	0	0	38316	0	35446	38309	32052	0	0	0	0	0	17810	0	0
P51859	Hepatoma-derived growth factor OS=Mus musculus OX=10090 GN=Hdgf PE=1 SV=2	1295048	1472219	1577096	1495847	1517954	1392092	1569981	1471908	1592489	1002574	1621596	1398077	1379313	1400850	909338	1285489	1330275	1359167	1369348	1798046	1254547	1513128	1453655	1584230	1112570	1154170	1657583	1546384	1518947	1696642	1006779	510009	992699	1115618	645537	1103080	596487	618015	1070410	449722	798464	891400	1017827	1295609	1170675	914718	1100830	307377
P51855	Glutathione synthetase OS=Mus musculus OX=10090 GN=Gss PE=1 SV=1	27834	0	0	63736	0	0	0	0	0	0	0	0	37208	0	0	41930	40828	45466	38132	22809	0	35728	0	0	0	35117	0	0	36312	0	217169	230041	218664	232188	291425	213237	183576	213459	148902	200852	283524	250449	238400	260434	226072	159881	170225	156356
Q8BGW1	Alpha-ketoglutarate-dependent dioxygenase FTO OS=Mus musculus OX=10090 GN=Fto PE=1 SV=1	83729	0	113873	47757	59731	0	58750	0	45965	47828	172230	118542	194819	228714	277062	90185	86621	125802	158080	93703	65517	0	81560	66489	56311	122619	61834	58558	42051	61805	291106	0	258262	247425	75457	84588	0	214570	0	38211	35472	73891	99581	164938	117107	169776	172881	182499
Q8BU14	Translocation protein SEC62 OS=Mus musculus OX=10090 GN=Sec62 PE=1 SV=1	0	0	0	0	0	0	0	0	0	0	0	0	0	0	0	0	0	0	0	27844	0	0	0	0	0	0	0	0	0	0	0	0	0	0	0	0	0	0	0	0	0	0	0	0	0	0	0	0
Q8BU11	TOX high mobility group box family member 4 OS=Mus musculus OX=10090 GN=Tox4 PE=1 SV=3	0	0	0	0	0	0	0	0	0	0	0	0	0	0	0	0	0	0	0	0	0	0	0	0	0	0	0	0	0	0	0	0	0	0	0	0	0	0	0	0	0	0	0	0	0	0	0	0
Q3U7U3	F-box only protein 7 OS=Mus musculus OX=10090 GN=Fbxo7 PE=1 SV=2	0	0	0	0	0	0	0	0	0	0	0	0	0	0	0	0	0	0	0	0	0	0	0	0	0	0	0	0	0	0	0	0	0	0	0	0	0	0	0	0	0	0	0	0	0	0	0	0
P59328	WD repeat and HMG-box DNA-binding protein 1 OS=Mus musculus OX=10090 GN=Wdhd1 PE=1 SV=2	0	65997	23943	52166	58465	28300	26186	28354	83923	84284	36120	33705	88916	35539	31563	27498	92422	131917	28258	30234	24779	24659	24542	53800	132512	26150	114834	23191	30161	28528	0	0	0	0	0	0	0	0	0	0	0	0	0	0	0	0	0	0
P61622	Integrin alpha-11 OS=Mus musculus OX=10090 GN=Itga11 PE=1 SV=1	0	0	0	0	0	0	0	0	0	0	0	0	0	0	0	0	0	0	0	0	0	0	0	0	0	0	0	0	0	0	0	0	0	0	0	0	0	0	0	0	0	0	0	0	0	16237	0	0
P59326	YTH domain-containing family protein 1 OS=Mus musculus OX=10090 GN=Ythdf1 PE=1 SV=1	139190	190349	196397	136069	132985	163647	165960	192733	179273	155913	132682	101698	133394	117816	131224	104255	108216	140716	131832	138281	267457	251900	183515	237808	248752	230757	251349	241659	280290	247104	51297	50682	51410	55378	52949	110175	54678	53994	59873	52682	0	0	0	0	0	55400	52917	52238
P59325	Eukaryotic translation initiation factor 5 OS=Mus musculus OX=10090 GN=Eif5 PE=1 SV=1	299567	287493	377933	258873	261207	379984	415228	427756	369503	424940	237563	267291	334102	225361	291085	295094	175280	221665	257831	208563	555198	451623	403927	409788	445770	546286	397810	636458	560364	674977	91399	178495	165351	407926	89059	193928	151231	197006	0	189937	0	0	0	150506	391083	0	400612	235548
P61620	Protein transport protein Sec61 subunit alpha isoform 1 OS=Mus musculus OX=10090 GN=Sec61a1 PE=1 SV=2	0	0	0	0	0	0	0	0	0	0	0	0	0	0	0	0	0	0	34910	0	0	0	0	0	0	0	0	0	0	0	0	0	0	0	0	0	0	0	0	0	0	0	0	0	0	0	0	0
Q01705-4	Isoform 4 of Neurogenic locus notch homolog protein 1 OS=Mus musculus OX=10090 GN=Notch1	0	0	0	0	0	0	0	0	80196	0	0	0	0	0	0	0	0	0	0	0	0	0	0	0	0	0	0	0	0	0	0	0	0	0	0	0	0	0	0	0	0	0	0	0	0	0	0	0
Q8BH74	Nuclear pore complex protein Nup107 OS=Mus musculus OX=10090 GN=Nup107 PE=1 SV=1	260443	36039	34343	64284	43582	1033398	44239	44290	0	0	45416	43175	119213	54242	0	339523	49545	89708	83001	97759	366545	162021	41463	419706	602810	227570	33717	43639	435809	360405	0	0	37074	44133	0	35465	0	266736	160132	588141	0	0	0	0	0	0	0	0
Q8R0X7	Sphingosine-1-phosphate lyase 1 OS=Mus musculus OX=10090 GN=Sgpl1 PE=1 SV=1	300433	245437	303730	289673	547547	371319	320596	335265	258733	316428	326057	249557	231521	252253	308172	250849	240414	227788	275193	254960	426938	390911	358760	419416	390025	369365	345001	351390	353653	432740	422964	394073	463424	325684	439331	469639	404637	460391	442165	443240	189518	496999	180851	347971	298387	257013	325882	269267
Q52KI8	Serine/arginine repetitive matrix protein 1 OS=Mus musculus OX=10090 GN=Srrm1 PE=1 SV=2	137701	115667	253137	127651	134348	152297	138646	283180	124160	147975	295085	163524	174429	111917	157575	103221	89364	114198	409531	276679	224330	86047	133154	77790	140832	73385	50648	202965	165794	271187	93614	123874	93911	84190	87090	84148	89036	94669	81081	87970	51856	0	56022	45698	0	74799	62307	110944
P18406	CCN family member 1 OS=Mus musculus OX=10090 GN=Ccn1 PE=1 SV=1	0	0	0	0	0	0	0	0	0	0	0	0	29156	0	0	29849	25696	98918	0	29729	0	0	0	0	0	0	0	0	0	0	0	0	0	0	0	0	0	0	0	0	0	0	0	0	0	0	0	0
Q8BU04	Putative E3 ubiquitin-protein ligase UBR7 OS=Mus musculus OX=10090 GN=Ubr7 PE=1 SV=1	0	38297	0	0	0	0	0	0	0	0	0	0	0	0	0	0	0	0	65962	0	54335	0	0	36730	37355	0	0	0	76552	51587	0	0	0	0	0	0	0	0	0	0	0	0	0	0	0	0	0	0
Q8BU03	Periodic tryptophan protein 2 homolog OS=Mus musculus OX=10090 GN=Pwp2 PE=1 SV=1	26195	43176	0	25231	24755	0	0	0	0	0	0	25717	27778	23178	0	30070	0	29810	0	49363	0	27781	0	0	0	29207	0	0	26458	0	0	0	0	0	0	0	0	0	0	0	0	0	0	0	0	0	0	0
P10923	Osteopontin OS=Mus musculus OX=10090 GN=Spp1 PE=1 SV=1	46293	59839	46547	45948	46567	59501	52100	58747	56407	60415	48616	30723	39581	41250	46538	42145	38848	0	0	43047	0	43739	40771	40752	42479	42713	45673	44415	49177	42875	0	0	0	0	0	0	0	0	0	0	0	0	0	0	0	0	0	0
P10922	Histone H1.0 OS=Mus musculus OX=10090 GN=H1-0 PE=2 SV=4	1491191	162151	171284	159805	46754	148591	0	148085	141102	182264	0	96855	93556	94689	0	78723	81009	0	107076	95982	253972	2119484	261087	270625	269149	264623	2334592	288525	272255	290043	0	0	0	0	0	0	0	0	0	0	0	0	0	0	0	0	0	0
O09131	Glutathione S-transferase omega-1 OS=Mus musculus OX=10090 GN=Gsto1 PE=1 SV=2	150753	154578	185276	101604	158611	119435	81021	115621	214139	110150	212998	159135	115558	106493	162036	190650	114851	286345	189826	203690	349594	345040	333816	329315	314457	363459	312161	322036	301806	311173	0	0	0	0	0	0	0	0	0	0	0	0	0	0	0	0	0	0
Q8BH69	Selenide, water dikinase 1 OS=Mus musculus OX=10090 GN=Sephs1 PE=1 SV=1	141318	165131	166944	165029	131308	167042	139126	170134	190718	45304	183058	105271	164967	163731	200441	165633	163999	156732	176402	0	159952	170263	148369	183764	167416	119842	158746	165270	168529	163318	170315	142317	89630	165045	82794	136449	206100	168104	104306	194722	0	0	0	0	0	112993	193117	0
Q8K0L9	Zinc finger and BTB domain-containing protein 20 OS=Mus musculus OX=10090 GN=Zbtb20 PE=1 SV=1	0	0	0	0	0	0	0	0	0	0	0	0	0	0	0	0	0	0	0	0	0	0	0	0	0	0	0	0	0	0	0	0	0	0	0	0	0	0	0	0	0	0	0	0	0	0	0	0
Q8BH65	Protein DENND6A OS=Mus musculus OX=10090 GN=Dennd6a PE=1 SV=1	0	0	0	0	0	0	0	0	0	0	0	0	0	0	0	0	0	0	0	0	0	0	0	0	0	0	0	0	0	0	0	0	0	0	0	0	0	0	0	0	0	0	0	0	0	0	0	0
Q8BH64	EH domain-containing protein 2 OS=Mus musculus OX=10090 GN=Ehd2 PE=1 SV=1	557296	466268	552629	414103	454178	523621	409817	581091	494127	566759	553559	589158	485598	464922	546889	367702	356651	475598	478503	482317	652349	569886	466314	719072	640670	437710	648471	486208	617727	683780	206866	108926	180140	151850	179353	135133	109307	171363	74030	121841	241875	212630	203829	303383	239603	80080	73421	135185
Q38HM4	E3 ubiquitin-protein ligase TRIM63 OS=Mus musculus OX=10090 GN=Trim63 PE=1 SV=1	0	0	0	0	0	0	0	0	0	0	0	0	0	0	0	0	0	0	0	0	0	0	0	0	0	0	0	0	0	0	0	0	0	0	0	0	0	0	0	0	0	0	0	0	0	0	0	0
Q8R0W6	NEDD4 family-interacting protein 1 OS=Mus musculus OX=10090 GN=Ndfip1 PE=1 SV=1	0	0	0	0	0	0	0	0	0	0	71197	81930	80840	80197	74155	98037	101144	104845	84231	87251	0	0	0	0	0	0	0	0	0	0	0	0	0	0	0	0	0	0	0	0	0	0	0	0	0	0	0	0
Q62048	Astrocytic phosphoprotein PEA-15 OS=Mus musculus OX=10090 GN=Pea15 PE=1 SV=1	278218	403812	263508	278547	256613	338301	280347	340720	298700	314923	331802	275058	249555	281486	373814	256590	234108	255995	311184	320612	220565	214390	229459	220455	233555	188314	346595	231847	211571	219184	313349	287775	302237	286789	313533	354461	338612	378025	367920	323178	220824	188515	319015	188169	193555	854755	729790	885000
Q9QZN4	F-box only protein 6 OS=Mus musculus OX=10090 GN=Fbxo6 PE=1 SV=1	0	0	0	0	0	0	0	0	0	0	0	0	0	0	0	0	0	0	0	0	0	0	0	0	0	0	0	0	0	0	66716	64089	0	63431	0	69318	0	70021	0	0	0	0	0	0	0	0	0	0
Q8R0W0	Epiplakin OS=Mus musculus OX=10090 GN=Eppk1 PE=1 SV=2	1358114	358057	384361	440106	686543	1024780	1283971	1077472	1055764	1173383	912057	1685181	570407	1773021	1745543	1379599	1450805	1096902	1428685	1799328	389392	924697	847075	538855	842619	508113	412034	726649	335283	370412	176219	366276	205623	177886	155968	471674	908035	190791	147879	212460	0	0	0	0	0	1404178	1126255	1540270
Q8R180	ERO1-like protein alpha OS=Mus musculus OX=10090 GN=Ero1a PE=1 SV=2	0	0	0	0	0	0	0	0	0	0	0	0	0	0	20616	0	0	0	0	0	0	0	0	0	0	0	0	0	0	0	28582	0	0	0	0	0	0	0	21790	0	0	0	0	0	0	0	0	0
Q8BH59	Electrogenic aspartate/glutamate antiporter SLC25A12, mitochondrial OS=Mus musculus OX=10090 GN=Slc25a12 PE=1 SV=1	0	49215	0	41153	0	0	0	0	0	0	0	30165	50975	0	0	87890	80806	67421	0	0	0	0	0	0	0	0	0	0	0	19301	85764	165202	128772	140936	104609	88069	75558	73314	82579	131241	370000	310657	323333	264294	298712	123958	170224	103679
P61600	N-alpha-acetyltransferase 20 OS=Mus musculus OX=10090 GN=Naa20 PE=1 SV=1	0	0	0	0	0	0	0	0	0	0	0	0	0	0	0	0	0	0	0	0	0	0	36183	36585	0	0	0	0	0	0	0	0	0	0	0	0	0	0	0	0	0	0	0	0	0	0	0	0
Q8BH58	TIP41-like protein OS=Mus musculus OX=10090 GN=Tiprl PE=1 SV=1	234468	32705	71666	31941	64174	85985	377653	113154	0	74992	32005	84091	33984	35366	0	35437	36285	37743	33095	35698	22784	164577	66813	61663	59687	83697	80055	67307	78110	65805	37160	30099	34361	31651	30423	28458	31926	35179	37551	41615	107453	134902	98157	98821	100275	54827	49564	51472
Q05928	Probetacellulin OS=Mus musculus OX=10090 GN=Btc PE=1 SV=1	0	0	0	0	0	0	0	0	0	0	0	0	0	0	0	0	0	0	0	0	0	0	0	0	0	0	0	0	0	0	0	0	0	0	0	0	0	0	0	0	0	0	0	0	0	0	0	0
Q8BGT7	Survival of motor neuron-related-splicing factor 30 OS=Mus musculus OX=10090 GN=Smndc1 PE=1 SV=1	43044	0	0	38386	57418	0	0	0	0	0	136815	98249	0	189907	47054	43061	66531	82178	119074	82719	66411	53799	65267	39265	152632	77344	0	0	43343	42857	41891	47897	38398	44263	42203	47430	0	39950	0	41164	0	0	0	0	0	0	0	0
Q8BGT6	MICAL-like protein 1 OS=Mus musculus OX=10090 GN=Micall1 PE=1 SV=3	0	0	0	0	0	0	0	0	0	0	0	0	0	0	0	0	0	0	0	0	0	0	0	0	0	0	0	0	0	0	29500	35813	33471	30294	31903	28922	26956	20861	87519	53671	0	0	0	0	0	0	0	0
P51829	Adenylate cyclase type 7 OS=Mus musculus OX=10090 GN=Adcy7 PE=1 SV=2	0	0	0	0	0	0	0	0	0	0	0	0	0	0	0	0	0	0	0	0	0	0	0	0	0	0	0	0	0	0	0	0	0	0	0	0	0	0	0	0	0	0	0	0	0	0	0	0
Q8BGT5	Alanine aminotransferase 2 OS=Mus musculus OX=10090 GN=Gpt2 PE=1 SV=1	0	0	0	0	0	0	0	0	0	0	164837	0	381597	333188	0	0	0	227601	0	0	0	0	0	0	0	0	0	0	0	0	0	0	0	0	0	0	0	0	0	0	0	0	0	219744	242188	459101	419292	0
Q8R179	Kelch repeat and BTB domain-containing protein 4 OS=Mus musculus OX=10090 GN=Kbtbd4 PE=2 SV=1	0	0	0	0	0	0	0	0	0	0	0	0	0	0	0	114387	0	0	0	0	0	0	0	0	0	0	0	0	0	0	0	0	0	0	0	0	0	0	0	0	0	0	0	0	0	0	0	0
Q64213	Splicing factor 1 OS=Mus musculus OX=10090 GN=Sf1 PE=1 SV=6	156634	239237	245057	291373	279727	399747	383480	377289	411730	404384	363552	336210	309231	336179	387830	130976	149943	165409	142172	213482	298015	185059	180026	327708	334003	165764	239800	197684	188293	250639	117031	100841	95562	102126	110655	0	90628	86905	105400	0	0	0	0	0	0	75933	67044	0
Q60875-5	Isoform 5 of Rho guanine nucleotide exchange factor 2 OS=Mus musculus OX=10090 GN=Arhgef2	677640	547183	493666	566231	451844	561780	1008342	637469	662874	505545	489039	629596	566644	521905	696203	639438	429277	609811	499428	520061	516472	515961	526822	497241	521175	609758	426032	511520	427516	521109	359099	372690	370808	366400	382446	358248	374088	392725	367423	376120	522088	478279	513091	521181	467577	157189	294959	285154
Q8BGT1	Leucine-rich repeat transmembrane protein FLRT3 OS=Mus musculus OX=10090 GN=Flrt3 PE=1 SV=1	0	0	0	0	0	0	0	0	0	0	0	0	0	0	0	0	0	0	0	0	0	0	0	0	0	0	0	0	0	0	0	0	0	0	0	0	0	0	0	0	0	0	0	0	0	0	0	0
Q9QZM4	Tumor necrosis factor receptor superfamily member 10B OS=Mus musculus OX=10090 GN=Tnfrsf10b PE=1 SV=3	0	0	0	0	0	0	0	0	0	0	0	0	0	0	0	0	0	0	0	0	0	0	0	0	0	0	0	0	0	0	0	0	0	0	0	0	0	0	0	0	0	0	0	0	0	0	0	0
Q05921	2-5A-dependent ribonuclease OS=Mus musculus OX=10090 GN=Rnasel PE=1 SV=2	0	0	0	0	0	0	0	0	0	0	0	0	0	0	0	0	0	0	0	0	0	0	0	0	0	0	0	0	0	0	0	0	0	0	0	0	0	0	0	0	0	0	0	0	0	0	0	0
Q60875-4	Isoform 4 of Rho guanine nucleotide exchange factor 2 OS=Mus musculus OX=10090 GN=Arhgef2	336492	295024	314644	306357	246406	463685	451224	455502	459581	416953	378030	347820	318619	378462	428446	264114	179563	219729	328639	345976	287126	310360	352929	357302	384450	267419	298864	314919	335985	314955	130126	118390	131454	121712	130160	139977	135442	147574	150548	147004	45659	51989	0	0	48481	134659	191173	188096
Q641P0	Actin-related protein 3B OS=Mus musculus OX=10090 GN=Actr3b PE=1 SV=1	0	0	0	0	0	0	0	0	75957	0	82593	78601	0	46399	0	80864	0	0	0	90696	0	0	0	0	0	0	0	0	0	0	87305	37285	70052	82467	76991	42367	82292	86362	89795	47813	198589	206980	238826	218720	230797	121611	133549	134702
Q8R173	Palmitoyltransferase ZDHHC3 OS=Mus musculus OX=10090 GN=Zdhhc3 PE=1 SV=1	0	0	0	0	0	0	0	0	0	0	0	0	0	0	0	0	0	0	0	0	0	0	0	0	0	0	0	0	0	0	0	0	0	0	0	0	0	0	0	0	0	0	0	0	0	0	0	0
Q05920	Pyruvate carboxylase, mitochondrial OS=Mus musculus OX=10090 GN=Pc PE=1 SV=1	0	0	0	0	0	0	0	0	0	0	0	0	0	0	0	0	0	0	0	0	0	0	0	0	0	0	0	0	0	0	0	0	0	0	0	0	0	0	0	0	0	61243	45744	47554	0	59528	98446	125342
Q8BTM8	Filamin-A OS=Mus musculus OX=10090 GN=Flna PE=1 SV=5	18687967	19294172	19338601	19677152	19436103	17645989	18751724	18272013	17890768	17580935	18307776	20073804	18539856	18738228	18002401	19693177	20711792	20107114	19031914	19433336	19235603	18979586	18730305	19385909	18814628	19677541	19517388	19153982	19241846	19482731	12026996	12552332	12199523	12385342	11699771	11328893	11532846	11446692	11480429	11960459	24708630	24086988	20273240	22323851	23740713	19983319	19408011	20489469
Q9QZM0	Ubiquilin-2 OS=Mus musculus OX=10090 GN=Ubqln2 PE=1 SV=2	311379	329071	312044	228607	272451	361826	378093	442124	368066	444409	703644	649927	775903	667531	547269	518434	450943	522041	645395	588581	84730	185426	347668	210387	131435	257806	248902	186399	209631	101210	52325	0	0	40597	0	108007	47345	0	47850	97821	122185	67357	0	0	146256	147576	0	72488
P39749	Flap endonuclease 1 OS=Mus musculus OX=10090 GN=Fen1 PE=1 SV=1	99518	92345	101187	181980	115494	127592	100211	79871	102293	89178	152925	122400	118004	116628	124978	111567	218330	119318	117840	181427	162589	88402	90450	84383	234100	171886	99006	151040	190689	176999	55109	74825	105613	42549	37518	33243	35165	43051	36135	49528	0	0	0	0	0	0	0	0
Q9JMH9	Unconventional myosin-XVIIIa OS=Mus musculus OX=10090 GN=Myo18a PE=1 SV=2	238881	112118	229190	368895	112765	197429	314874	213992	166565	132760	207551	642141	346427	405975	513698	382320	314033	576233	286774	138928	224479	252261	132232	178872	141971	248325	230797	268857	260198	260421	1298044	1358139	1309926	1624300	1356437	1447127	1492232	1357003	1102130	1231052	1446146	1105519	840664	1085248	1151207	624927	464954	496467
O09117	Synaptophysin-like protein 1 OS=Mus musculus OX=10090 GN=Sypl1 PE=1 SV=2	0	0	0	0	0	0	0	0	0	0	0	0	0	0	0	0	0	0	0	0	0	0	0	0	0	0	0	0	0	0	0	29187	0	30928	0	124252	40809	41408	188174	88515	0	0	0	0	0	0	177333	0
Q3U7R1	Extended synaptotagmin-1 OS=Mus musculus OX=10090 GN=Esyt1 PE=1 SV=2	167476	170487	162817	176882	213987	174116	246147	332147	313256	174138	56359	52887	55306	56990	83022	0	0	0	67069	94390	185332	241767	106865	264954	161033	239599	164530	328514	338012	276077	46182	0	0	0	0	136057	0	38944	8603	35047	0	0	0	0	0	37729	107040	26628
Q9JMH6	Thioredoxin reductase 1, cytoplasmic OS=Mus musculus OX=10090 GN=Txnrd1 PE=1 SV=3	273120	186391	172910	179604	120841	120042	116312	115072	122338	164217	0	0	0	0	0	0	0	0	0	0	97921	107846	98490	129733	111670	107212	166992	120440	115026	155946	0	0	0	0	0	0	0	0	0	0	0	0	0	0	0	0	0	0
O09111	NADH dehydrogenase [ubiquinone] 1 beta subcomplex subunit 11, mitochondrial OS=Mus musculus OX=10090 GN=Ndufb11 PE=1 SV=2	0	12100	0	0	0	0	0	0	0	0	50241	33207	0	51310	47031	0	35954	0	0	0	0	16297	31018	0	0	0	0	0	58626	0	230927	186793	219998	279492	204743	173093	263822	218255	243058	211627	260188	471834	201662	362332	566274	307122	315995	311501
O09110	Dual specificity mitogen-activated protein kinase kinase 3 OS=Mus musculus OX=10090 GN=Map2k3 PE=1 SV=2	167697	0	0	0	0	0	0	0	0	13838	52188	0	0	17579	54531	0	29290	34574	66288	0	0	0	0	0	0	0	277071	0	0	0	0	0	0	0	0	0	0	0	0	0	0	0	0	0	0	0	0	0
Q8BH48	Ubiquitin-associated protein 1 OS=Mus musculus OX=10090 GN=Ubap1 PE=1 SV=1	42833	79809	68664	66479	49195	47163	0	50694	49727	52018	57467	0	0	0	0	0	0	45797	42987	66917	43310	65431	70506	36638	46068	58694	66743	73524	64140	78269	57239	89728	43451	63129	65475	47259	51584	51344	58058	48814	0	73101	33720	0	34684	36530	0	0
E0CYV9	Uncharacterized protein C4orf54 homolog OS=Mus musculus OX=10090 PE=1 SV=1	0	0	0	0	0	0	0	0	0	0	0	0	0	0	0	0	0	0	0	0	0	0	0	0	0	0	0	0	0	0	0	0	0	0	0	0	0	0	0	0	0	0	0	0	0	0	0	0
Q8N9S3	Activator of 90 kDa heat shock protein ATPase homolog 2 OS=Mus musculus OX=10090 GN=Ahsa2 PE=1 SV=2	0	0	0	0	0	0	0	0	0	0	0	0	0	0	0	0	48506	0	0	0	0	0	0	0	0	0	0	0	0	0	105782	0	118448	0	106948	0	163845	0	0	0	695649	686792	654458	1227837	1233300	0	0	0
Q3TIX9	U4/U6.U5 tri-snRNP-associated protein 2 OS=Mus musculus OX=10090 GN=Usp39 PE=1 SV=2	0	45219	214530	71892	125827	70187	67839	64453	68909	65994	70189	74662	72398	75870	70073	61619	50092	107671	104755	149566	60723	59499	57334	52592	58279	54512	51382	0	53862	55493	0	0	0	0	0	0	0	0	0	0	0	0	0	0	0	0	0	0
Q8BH43	Actin-binding protein WASF2 OS=Mus musculus OX=10090 GN=Wasf2 PE=1 SV=1	0	0	375725	0	0	0	0	0	0	0	0	0	0	0	0	0	0	266957	0	0	0	0	0	0	0	0	0	0	0	0	0	0	0	0	275600	0	0	0	0	0	178163	451512	82947	102461	0	0	0	0
P35385	Heat shock protein beta-7 OS=Mus musculus OX=10090 GN=Hspb7 PE=1 SV=3	0	0	0	0	0	0	0	0	0	0	0	0	0	0	0	0	0	0	0	0	0	0	0	0	0	0	0	0	0	0	0	0	0	0	0	0	0	0	0	0	0	0	0	0	0	0	0	0
Q9QZS3-3	Isoform 3 of Protein numb homolog OS=Mus musculus OX=10090 GN=Numb	0	0	28192	21808	29311	0	0	0	0	0	0	0	0	0	0	0	0	0	0	0	0	20437	0	0	0	0	0	38863	0	0	0	0	0	0	0	0	0	0	0	0	0	0	0	0	0	0	0	0
Q8BGS2	BolA-like protein 2 OS=Mus musculus OX=10090 GN=Bola2 PE=1 SV=1	116211	115737	135644	174226	194678	156969	62623	76544	138006	68323	85775	144751	64620	241361	156031	64878	85583	134944	157149	164833	370302	250515	62583	177913	63962	96571	122525	123305	113424	185984	162927	83657	84536	138370	130346	86922	136060	172452	155785	80219	154137	146849	231654	101646	149677	174079	143606	156177
P04247	Myoglobin OS=Mus musculus OX=10090 GN=Mb PE=1 SV=3	0	0	0	0	0	0	0	0	0	0	0	0	0	0	0	0	0	0	0	0	0	0	0	0	0	0	0	0	0	0	1425173	1419670	1439150	1427922	1429714	1835911	1398873	1672499	1975151	1416797	162305	123221	154012	181901	169364	885685	708822	718242
Q9CZ62	Centrosomal protein of 97 kDa OS=Mus musculus OX=10090 GN=Cep97 PE=1 SV=1	0	0	0	0	0	0	0	0	0	0	0	0	0	0	0	0	0	0	0	0	0	0	0	0	0	0	0	0	0	0	0	0	25819	0	0	0	25722	0	0	0	0	0	0	0	0	0	0	0
Q8BGS0	Protein MAK16 homolog OS=Mus musculus OX=10090 GN=Mak16 PE=1 SV=1	0	0	0	0	0	0	0	0	0	0	0	0	0	0	0	0	0	0	0	0	0	0	0	0	0	0	0	0	0	0	0	0	0	0	0	0	0	0	0	0	0	0	0	0	0	0	0	0
Q8R164	Valacyclovir hydrolase OS=Mus musculus OX=10090 GN=Bphl PE=1 SV=1	0	0	0	0	0	0	0	0	0	0	0	0	0	0	0	0	0	0	0	0	0	0	0	0	0	0	0	0	0	0	0	0	0	0	0	18239	0	0	0	0	0	0	0	0	0	0	456705	451885
Q8C5L7	RNA-binding protein 34 OS=Mus musculus OX=10090 GN=Rbm34 PE=1 SV=2	0	0	0	0	0	0	0	0	0	0	0	0	0	0	0	0	0	0	0	0	0	0	0	0	0	0	12366	0	0	0	0	0	0	0	0	0	0	0	0	0	0	0	0	0	0	0	0	0
P27782	Lymphoid enhancer-binding factor 1 OS=Mus musculus OX=10090 GN=Lef1 PE=1 SV=1	0	0	0	0	0	0	0	0	0	0	0	0	0	0	0	0	0	0	0	0	0	0	0	0	0	0	0	0	0	0	0	0	0	0	0	0	0	0	0	0	0	0	0	0	0	0	0	0
Q8BML1-7	Isoform 7 of [F-actin]-monooxygenase MICAL2 OS=Mus musculus OX=10090 GN=Mical2	0	0	0	0	0	0	0	0	0	0	0	0	0	0	0	0	0	0	0	0	0	0	0	0	0	0	0	0	0	0	0	0	0	0	0	0	0	0	0	0	0	0	0	0	0	0	0	0
Q8BML1-5	Isoform 5 of [F-actin]-monooxygenase MICAL2 OS=Mus musculus OX=10090 GN=Mical2	0	0	0	0	0	0	0	0	0	0	0	0	0	0	0	0	0	0	0	0	0	0	0	0	0	0	0	0	0	0	0	0	0	0	0	0	0	0	0	0	0	0	0	0	0	0	0	0
O09106	Histone deacetylase 1 OS=Mus musculus OX=10090 GN=Hdac1 PE=1 SV=1	218002	195081	230990	206086	224623	139985	180094	408228	231893	148705	145953	285479	201095	197940	137297	218322	163228	152587	261106	202431	179008	195798	150499	153446	147306	195422	159873	162235	272397	184052	88101	79580	78788	79294	70336	77639	66133	75163	41456	80735	0	0	0	0	0	0	91279	81482
Q8BML1-2	Isoform 2 of [F-actin]-monooxygenase MICAL2 OS=Mus musculus OX=10090 GN=Mical2	0	0	0	0	0	0	0	0	0	0	0	0	0	0	0	0	0	0	0	0	0	0	0	0	0	0	0	0	0	0	0	0	0	0	0	0	0	0	0	0	0	0	0	0	0	0	0	0
Q3U821	WD repeat-containing protein 75 OS=Mus musculus OX=10090 GN=Wdr75 PE=1 SV=1	0	0	0	0	0	0	0	0	0	0	0	0	0	0	0	0	0	0	0	0	96233	0	0	208553	0	0	0	217761	101318	106475	0	0	0	0	0	0	0	0	0	0	0	0	0	0	0	0	0	0
Q9JMG1	Endothelial differentiation-related factor 1 OS=Mus musculus OX=10090 GN=Edf1 PE=1 SV=1	181956	220432	136746	179969	140353	259241	141183	187953	162662	121473	242369	123770	171084	117939	143001	124890	179879	106792	183346	174617	119468	163727	154259	160965	184041	201786	151271	160824	179260	107268	0	77119	0	75774	0	0	67124	0	0	0	0	0	0	0	0	0	0	0
Q8BGR9	Ubiquitin-like domain-containing CTD phosphatase 1 OS=Mus musculus OX=10090 GN=Ublcp1 PE=1 SV=1	0	0	0	0	0	0	0	0	0	0	0	0	0	0	0	0	0	0	0	0	0	0	0	0	0	0	0	0	0	0	0	0	0	0	0	0	0	0	0	0	0	0	0	0	0	0	0	0
Q9CYT6	Adenylyl cyclase-associated protein 2 OS=Mus musculus OX=10090 GN=Cap2 PE=1 SV=1	84475	43009	36228	40659	48493	35865	57824	42176	45968	37142	36402	56613	71021	53498	39249	65126	84454	61745	37198	34449	25949	33815	0	26048	0	30701	0	21669	0	27734	30815	33423	32975	43486	34402	38426	43014	38595	42568	55995	91076	69698	86988	52840	79796	59741	83745	91990
P51807	Dynein light chain Tctex-type 1 OS=Mus musculus OX=10090 GN=Dynlt1 PE=1 SV=1	31752	62580	33599	31607	30516	62317	35687	33536	23662	0	29725	24710	21313	26899	27155	28854	22047	26706	32915	31288	0	29296	0	0	0	0	0	28253	0	0	0	0	0	0	0	0	0	0	0	0	0	0	0	0	0	0	0	0
Q9CZ52	Anthrax toxin receptor 1 OS=Mus musculus OX=10090 GN=Antxr1 PE=1 SV=2	0	0	0	0	0	0	0	0	0	0	0	0	0	87276	0	0	0	0	0	0	0	0	0	0	0	0	0	0	0	0	0	0	0	0	0	0	0	0	0	0	0	0	0	0	0	0	0	0
Q9QZK2	Breast cancer anti-estrogen resistance protein 3 homolog OS=Mus musculus OX=10090 GN=Bcar3 PE=1 SV=1	0	0	0	67832	0	0	0	0	0	0	0	0	0	0	0	0	0	0	0	0	0	0	0	0	0	0	0	0	0	0	0	0	0	0	0	0	0	0	0	0	0	0	0	0	0	0	0	0
Q8R151	NFX1-type zinc finger-containing protein 1 OS=Mus musculus OX=10090 GN=Znfx1 PE=1 SV=3	148561	0	0	0	0	0	0	0	0	0	0	0	0	0	0	0	0	0	454328	0	0	0	0	0	0	0	0	0	0	0	0	0	0	0	0	0	0	0	0	0	0	0	0	0	0	0	0	0
P27773	Protein disulfide-isomerase A3 OS=Mus musculus OX=10090 GN=Pdia3 PE=1 SV=2	3119449	3015382	2454295	2991377	2615525	2466307	2768080	2583680	2748859	2347247	2612591	2731671	2816488	3052636	2735209	2953204	3045080	2991937	2403832	2880439	3249363	3412175	3394264	3265087	3641178	3391036	3559320	3390635	3700980	3978291	1893456	2175775	2221515	2297046	2174127	2143648	2198691	2098944	2175772	2192175	4529856	4805745	4505146	4414170	4572676	3058229	3316404	3715002
Q8C5K5	Uncharacterized protein CXorf38 homolog OS=Mus musculus OX=10090 PE=1 SV=1	0	0	0	0	0	0	0	0	0	0	0	0	0	0	0	0	0	0	0	0	0	0	0	0	0	0	0	0	0	0	0	0	0	0	0	0	0	0	0	0	0	0	0	0	0	36863	0	0
P21619-2	Isoform B3 of Lamin-B2 OS=Mus musculus OX=10090 GN=Lmnb2	93724	93091	91772	108490	87307	89117	102628	91629	105509	99297	43988	77653	44700	47236	44461	90680	96353	139333	46804	0	89196	96072	92688	98582	93333	146773	96154	100024	103764	97656	150704	188739	176674	189345	182092	141753	157840	161538	120870	158212	222196	209237	220492	207287	209620	70700	0	53086
Q8BGS1-3	Isoform 3 of Band 4.1-like protein 5 OS=Mus musculus OX=10090 GN=Epb41l5	0	0	0	0	0	0	0	0	0	0	0	0	0	0	0	0	0	0	0	0	0	0	0	0	0	0	0	0	0	0	0	0	0	0	0	0	0	0	0	0	0	0	0	0	0	0	0	0
Q7TNB8-3	Isoform 3 of Protein strawberry notch homolog 2 OS=Mus musculus OX=10090 GN=Sbno2	0	0	0	0	0	0	0	0	37525	0	0	0	0	0	0	0	0	0	0	0	0	0	0	0	0	0	0	0	0	0	0	0	0	0	33843	0	0	0	0	0	0	0	0	0	0	0	0	0
B2RRE7	OTU domain-containing protein 4 OS=Mus musculus OX=10090 GN=Otud4 PE=1 SV=1	0	21459	0	0	0	0	0	0	76488	35341	128540	0	59720	0	161673	0	239713	51481	0	178753	0	0	0	0	0	0	0	0	0	0	0	0	0	0	0	0	0	0	0	0	0	0	0	0	0	0	0	0
Q5U3K5	Rab-like protein 6 OS=Mus musculus OX=10090 GN=Rabl6 PE=1 SV=2	0	0	0	0	0	0	0	0	0	0	0	0	0	0	0	0	0	0	0	0	0	34919	0	0	0	0	0	0	0	0	593014	0	572966	0	0	0	522977	71253	37300	0	0	0	0	0	0	0	0	0
Q8BGQ7	Alanine--tRNA ligase, cytoplasmic OS=Mus musculus OX=10090 GN=Aars1 PE=1 SV=1	1967773	1897528	1693546	1936965	1919647	1528191	1725879	1681128	1709263	1607686	1963744	1886700	2037203	1951069	1994702	2084606	1916502	1928433	2053417	2069422	2050651	2297900	2049416	2048563	2186147	2047103	2316823	1901394	2223611	2037871	558834	751734	793800	460892	570285	699410	589508	767897	702906	684801	252802	352130	220806	137370	326702	503971	625496	566441
A2ASS6-3	Isoform 3 of Titin OS=Mus musculus OX=10090 GN=Ttn	0	0	0	0	0	0	0	0	0	0	0	0	0	0	0	0	0	0	0	0	0	0	0	0	0	0	0	0	0	0	2472508	2204279	2374658	2081173	2513505	2567691	2842251	3050382	2336486	2667712	406790	612658	316942	425547	1186870	48994	174294	370829
A2ASS6-2	Isoform 2 of Titin OS=Mus musculus OX=10090 GN=Ttn	0	0	0	0	0	0	0	0	0	0	0	0	0	0	0	0	0	0	0	0	0	0	0	0	0	0	0	0	0	0	18478848	18692777	13367676	18964004	19232674	20533200	20174429	19320626	19005288	18617486	6939274	1519794	6087893	1729509	1484075	2259910	1893881	1659958
Q8BH24	Transmembrane 9 superfamily member 4 OS=Mus musculus OX=10090 GN=Tm9sf4 PE=1 SV=1	0	0	0	0	0	0	0	0	0	0	0	0	0	0	0	0	0	0	0	0	0	0	0	0	0	0	0	0	0	0	0	0	0	0	0	0	0	0	0	0	0	0	45622	53013	0	0	0	0
Q9CZ44	NSFL1 cofactor p47 OS=Mus musculus OX=10090 GN=Nsfl1c PE=1 SV=1	725461	746937	808853	643089	627644	635218	740304	561865	834956	617316	587142	644554	698124	785058	822997	642579	643696	685558	689305	582063	835446	887846	886916	1057549	855913	883416	864163	833019	865508	1002709	516984	599202	612914	629820	604273	902575	656236	649670	644632	558435	568220	825819	580706	533829	558392	375983	516186	494515
Q9WUA6-2	Isoform 2 of RAC-gamma serine/threonine-protein kinase OS=Mus musculus OX=10090 GN=Akt3	0	0	0	0	0	0	0	0	0	0	0	0	0	0	0	53486	63852	52106	36332	39771	0	0	0	0	0	0	0	0	0	0	103751	117294	187729	117373	197708	173021	130091	158410	85306	172427	126299	227997	231464	117002	200094	0	47543	34796
Q8K0H5	Transcription initiation factor TFIID subunit 10 OS=Mus musculus OX=10090 GN=Taf10 PE=1 SV=1	0	0	0	0	34276	0	0	32222	0	36246	0	0	0	0	0	0	0	0	0	0	30911	29807	32035	0	0	29883	0	0	30915	0	0	0	0	0	0	0	0	0	0	0	0	0	0	0	0	0	0	0
Q8R146	Acylamino-acid-releasing enzyme OS=Mus musculus OX=10090 GN=Apeh PE=1 SV=3	45684	0	58871	41499	36319	41558	31163	88404	74653	77109	120502	50722	70338	115056	94762	0	35413	0	51369	58331	0	31220	60678	103384	42992	0	123455	74260	84885	32878	64371	0	0	0	0	82152	84281	88551	114537	82949	32140	0	0	0	0	325562	380734	414628
Q8R0S4	Voltage-dependent L-type calcium channel subunit beta-4 OS=Mus musculus OX=10090 GN=Cacnb4 PE=1 SV=2	0	0	0	0	0	0	0	0	0	0	0	0	0	0	0	0	0	0	0	0	0	0	0	0	0	0	0	0	0	0	0	0	0	0	0	0	0	0	0	0	0	0	0	0	0	0	0	0
Q3TIV5	Zinc finger CCCH domain-containing protein 15 OS=Mus musculus OX=10090 GN=Zc3h15 PE=1 SV=2	463392	319168	255097	257668	652154	195230	173660	673618	228396	282732	243894	225851	319503	390591	232947	57398	231368	63556	327847	259939	710853	220388	405944	715219	817616	251977	334987	383989	373278	344010	206940	215894	78815	87780	64961	203760	59511	66261	53802	0	69500	78580	386567	76809	412388	101997	107914	0
Q8R0S2	IQ motif and SEC7 domain-containing protein 1 OS=Mus musculus OX=10090 GN=Iqsec1 PE=1 SV=2	0	0	0	0	0	0	0	0	0	0	0	0	0	0	0	0	0	0	0	0	0	0	0	0	0	0	0	0	0	0	0	0	0	0	0	0	0	0	0	0	0	0	0	0	0	0	0	0
Q62000	Mimecan OS=Mus musculus OX=10090 GN=Ogn PE=1 SV=1	0	0	0	0	0	0	0	0	0	0	0	0	0	0	0	0	0	0	0	0	0	0	0	18499	14046	14773	0	0	0	0	0	0	0	0	0	0	0	17926	0	0	0	0	0	0	0	0	19195	16246
Q8C181-4	Isoform 4 of Muscleblind-like protein 2 OS=Mus musculus OX=10090 GN=Mbnl2	0	0	0	0	0	0	0	0	0	0	0	0	37025	25544	0	56133	88714	51990	0	27185	14430	0	0	0	0	0	0	0	0	0	0	0	0	33428	0	0	0	0	14589	0	66041	69377	70411	58165	74930	0	0	0
Q8C181-3	Isoform 3 of Muscleblind-like protein 2 OS=Mus musculus OX=10090 GN=Mbnl2	0	0	0	0	0	12284	0	0	0	0	0	0	37025	25544	0	56133	88714	51990	0	27185	14430	0	0	0	0	0	0	0	0	0	0	0	0	33428	0	0	0	0	14589	0	66041	69377	70411	58165	74930	0	0	0
Q9JME5	AP-3 complex subunit beta-2 OS=Mus musculus OX=10090 GN=Ap3b2 PE=1 SV=2	0	0	0	0	0	0	0	0	0	0	0	0	0	0	0	0	0	0	0	0	0	0	0	0	0	0	0	0	0	0	0	0	0	0	0	0	0	0	0	0	0	0	0	0	0	0	0	0
Q587J6	LINE-1 type transposase domain-containing protein 1 OS=Mus musculus OX=10090 GN=L1td1 PE=2 SV=1	0	0	0	0	0	0	0	0	0	0	0	0	0	0	0	0	0	0	0	0	0	0	0	0	0	0	0	0	0	0	0	0	0	0	0	0	0	0	0	0	0	0	0	0	0	0	0	0
Q9QZI9	Serine incorporator 3 OS=Mus musculus OX=10090 GN=Serinc3 PE=1 SV=2	0	0	0	0	0	0	0	0	0	0	0	0	0	0	0	0	0	0	0	0	0	0	0	0	0	0	0	0	0	0	0	0	0	0	0	0	0	0	0	0	0	0	0	0	0	0	70078	0
Q9CYR6	Phosphoacetylglucosamine mutase OS=Mus musculus OX=10090 GN=Pgm3 PE=1 SV=1	0	0	0	0	0	0	0	0	0	0	0	0	0	0	0	0	0	0	0	0	0	0	0	0	0	0	0	0	0	0	26541	29950	0	27674	0	0	0	0	0	0	268060	226273	106990	128561	126687	59302	47800	0
Q9QZI8	Serine incorporator 1 OS=Mus musculus OX=10090 GN=Serinc1 PE=1 SV=1	0	0	0	0	0	0	0	0	0	0	105193	0	51839	87988	66799	41821	95978	91212	0	0	0	0	0	0	23352	0	0	0	0	26593	0	0	0	31979	31298	0	74948	0	0	0	0	0	0	0	0	0	0	0
Q8R138	Transmembrane protein 119 OS=Mus musculus OX=10090 GN=Tmem119 PE=1 SV=1	0	0	0	0	0	0	0	0	0	0	0	0	0	0	70672	0	0	0	0	0	0	0	0	0	0	0	0	0	0	0	0	0	49448	0	47563	0	0	0	45520	0	0	0	0	0	0	53954	50700	80890
Q99PL5-12	Isoform RRp0 of Ribosome-binding protein 1 OS=Mus musculus OX=10090 GN=Rrbp1	121244	129276	135387	129029	129497	201061	222298	208225	214354	202775	202786	209463	223177	207234	210215	140285	133905	137331	139052	124888	194717	195166	195188	182373	183056	187047	170313	178504	170614	174910	51154	47674	49061	55811	54333	60888	60467	62906	65188	63953	83357	94535	89244	82108	71124	228775	229363	242900
Q7TNE3	Sperm-associated antigen 7 OS=Mus musculus OX=10090 GN=Spag7 PE=1 SV=1	97379	54299	57770	55549	53935	42126	96776	119488	58614	51050	61278	86064	65214	63865	65500	59593	56996	110377	65521	77293	61331	82972	47974	43624	41092	63782	42200	33265	75166	47357	42947	37952	44813	191412	271145	0	1059480	85637	43315	37853	126946	0	0	0	44558	0	16444	29253
Q5SWW4	Mediator of RNA polymerase II transcription subunit 13 OS=Mus musculus OX=10090 GN=Med13 PE=1 SV=1	64307	71455	63517	0	73428	0	0	0	0	44836	113037	0	0	0	0	0	0	0	0	0	0	0	71452	74185	76380	0	0	0	0	0	0	0	0	0	0	0	0	0	0	0	0	0	0	0	0	0	0	0
Q8K0G5	EARP and GARP complex-interacting protein 1 OS=Mus musculus OX=10090 GN=Eipr1 PE=1 SV=2	0	0	0	0	0	139472	0	0	0	0	0	0	0	0	0	0	0	0	0	0	24790	0	0	0	0	0	0	0	0	153434	45318	44009	43921	43299	39175	118036	47124	45918	43863	35340	41087	46784	45070	47872	0	0	0	0
P86048	60S ribosomal protein L10-like OS=Mus musculus OX=10090 GN=Rpl10l PE=1 SV=1	889340	990034	964060	969297	616285	648287	740099	500203	509823	707902	806564	825608	1023165	541653	774937	1116189	856414	1129266	733619	1060385	461586	469811	743819	821507	530797	794291	455140	816062	547913	567238	722988	993201	887111	861839	516097	574421	962374	743062	709673	567271	958296	965918	1356340	1057982	1058459	408053	796610	463657
Q9CZ30	Obg-like ATPase 1 OS=Mus musculus OX=10090 GN=Ola1 PE=1 SV=1	300010	121679	245353	272581	267883	331965	286850	317651	281592	412636	194349	192130	185141	200849	173536	155835	157128	168424	174059	214971	300872	314065	303111	333010	287696	335686	281625	376717	321798	338818	243154	286552	137480	76608	223350	58420	253826	249034	206754	214278	232048	255620	282471	290882	268209	334771	142813	0
Q9CYR0	Single-stranded DNA-binding protein, mitochondrial OS=Mus musculus OX=10090 GN=Ssbp1 PE=1 SV=1	0	0	0	0	0	0	0	0	0	0	0	0	0	0	0	0	0	0	0	0	0	0	0	0	0	0	0	0	0	0	0	0	0	0	0	0	0	0	0	0	0	0	0	0	0	0	0	0
Q3TIU4	2',5'-phosphodiesterase 12 OS=Mus musculus OX=10090 GN=Pde12 PE=1 SV=2	0	0	0	0	0	0	0	0	0	0	0	0	0	0	0	0	0	0	0	0	0	0	0	0	0	0	0	0	0	0	0	0	0	0	0	0	0	0	0	0	0	0	0	0	0	0	0	0
Q8BTI8	Serine/arginine repetitive matrix protein 2 OS=Mus musculus OX=10090 GN=Srrm2 PE=1 SV=3	358744	387629	334593	378330	311339	238124	367199	229712	209199	417414	322574	394357	441482	291275	287443	544727	517524	446791	379757	397884	314884	319952	202093	262297	294872	320982	200152	215298	189487	253693	143574	217354	298105	236444	309970	151071	0	205190	203638	280104	550822	397563	624096	337378	732044	0	203205	0
P33175	Kinesin heavy chain isoform 5A OS=Mus musculus OX=10090 GN=Kif5a PE=1 SV=3	550287	432204	456775	399939	347996	468060	385858	516619	255911	412580	485852	307140	188489	128974	319140	175865	85446	193554	240056	254883	321211	263713	344656	178323	274712	304628	324857	282894	175080	138817	52251	0	71408	0	56734	240101	183610	0	88945	0	0	0	0	0	0	0	0	0
P33174	Chromosome-associated kinesin KIF4 OS=Mus musculus OX=10090 GN=Kif4 PE=1 SV=3	0	104459	78978	0	70322	0	18288	0	75883	0	0	48769	33275	47106	47372	51027	93076	130262	31066	0	329252	0	0	0	0	309860	0	0	341557	0	0	0	0	0	0	0	0	0	0	0	0	0	0	0	0	0	0	0
P33173	Kinesin-like protein KIF1A OS=Mus musculus OX=10090 GN=Kif1a PE=1 SV=2	0	0	33936	21893	25786	0	0	0	0	30470	0	0	0	0	0	0	0	0	0	0	0	0	31247	0	0	0	32674	0	0	446026	0	0	0	0	0	0	0	0	0	0	0	0	0	0	0	0	0	0
Q5SUF2-3	Isoform 3 of Luc7-like protein 3 OS=Mus musculus OX=10090 GN=Luc7l3	0	22028	19571	0	20280	36109	0	0	0	0	0	0	0	0	0	0	0	0	0	0	32984	33865	36399	36243	35009	29880	33089	36812	33800	36602	128837	81850	0	80377	115375	90683	95798	88138	91797	0	0	0	0	0	59655	0	0	0
Q9D2N4-3	Isoform 3 of Dystrobrevin alpha OS=Mus musculus OX=10090 GN=Dtna	0	0	0	0	0	0	0	0	0	0	0	0	0	0	0	0	0	0	0	0	0	0	0	0	0	0	0	0	0	0	0	0	0	0	0	0	0	0	0	0	0	0	0	0	0	0	0	0
Q810V0	U3 small nucleolar ribonucleoprotein protein MPP10 OS=Mus musculus OX=10090 GN=Mphosph10 PE=1 SV=2	131834	0	53772	55783	0	88241	81075	85943	16913	23418	0	159347	14699	0	160446	0	0	0	68331	126897	0	0	0	14099	0	52246	46958	0	0	0	0	0	0	0	0	0	0	0	0	0	0	0	0	0	0	0	0	0
Q9CZ28	Vacuolar-sorting protein SNF8 OS=Mus musculus OX=10090 GN=Snf8 PE=1 SV=1	0	0	0	0	0	0	0	0	0	0	0	0	0	0	0	0	0	0	0	0	0	0	0	0	0	0	0	102778	0	0	0	0	0	0	0	0	0	0	0	0	0	0	0	0	0	0	0	0
Q4ACU6-3	Isoform 4 of SH3 and multiple ankyrin repeat domains protein 3 OS=Mus musculus OX=10090 GN=Shank3	0	0	0	0	0	0	0	0	0	0	0	0	0	0	0	0	0	0	197200	0	0	0	0	0	0	0	0	0	0	0	0	0	0	0	0	0	0	0	0	0	0	0	0	0	0	0	0	0
Q7TND5	Ribosome production factor 1 OS=Mus musculus OX=10090 GN=Rpf1 PE=2 SV=2	23293	15116	16477	13633	15281	16468	35918	60046	34073	17315	16355	0	16397	15197	17186	14236	12557	54172	17807	17597	28168	24835	25777	44962	25193	39562	26361	20743	23212	23013	9098	0	0	0	0	0	0	0	0	0	0	0	0	0	0	0	0	0
Q8BH04	Phosphoenolpyruvate carboxykinase [GTP], mitochondrial OS=Mus musculus OX=10090 GN=Pck2 PE=1 SV=1	0	0	0	0	0	0	0	0	0	0	72216	0	0	0	36827	77040	44679	40596	0	0	101160	149927	200705	0	95874	87338	126490	126096	142877	0	0	0	0	0	0	0	0	0	0	0	74425	0	0	61032	0	51667	0	47963
Q8R127	Saccharopine dehydrogenase-like oxidoreductase OS=Mus musculus OX=10090 GN=Sccpdh PE=1 SV=1	0	0	0	0	0	0	0	0	0	0	0	0	0	0	0	0	0	0	0	0	0	0	0	0	0	0	0	0	0	0	0	29633	25348	31124	0	37567	0	0	0	0	0	0	0	0	0	0	0	0
Q9QZH6	Evolutionarily conserved signaling intermediate in Toll pathway, mitochondrial OS=Mus musculus OX=10090 GN=Ecsit PE=1 SV=2	0	0	0	0	0	0	0	0	0	0	0	0	0	0	0	0	0	0	0	0	0	0	0	0	0	0	0	0	0	0	0	0	0	0	0	0	0	0	0	64603	0	0	0	0	0	0	0	0
Q9QZH3	Peptidyl-prolyl cis-trans isomerase E OS=Mus musculus OX=10090 GN=Ppie PE=1 SV=2	0	0	0	0	0	0	0	0	0	0	0	0	0	0	0	0	0	0	0	0	0	0	0	0	0	0	41512	0	0	0	0	0	0	0	0	0	0	0	0	0	0	0	0	0	0	0	0	0
Q8R123	FAD synthase OS=Mus musculus OX=10090 GN=Flad1 PE=1 SV=1	0	0	0	0	0	0	0	0	0	0	0	0	0	0	0	0	0	0	0	0	0	0	0	0	0	0	0	0	0	0	30268	20400	0	0	0	0	30656	0	0	0	0	0	0	0	0	0	0	0
Q8K0F1	TBC1 domain family member 23 OS=Mus musculus OX=10090 GN=Tbc1d23 PE=1 SV=1	0	0	0	0	0	0	0	0	0	0	0	0	0	0	0	0	0	0	0	0	0	0	0	0	34737	0	0	0	0	0	44085	78708	0	42450	43652	48073	129735	45264	50097	0	0	37940	0	34497	0	53234	51616	52245
Q8R121	Protein Z-dependent protease inhibitor OS=Mus musculus OX=10090 GN=Serpina10 PE=1 SV=1	0	0	0	0	0	0	0	0	0	0	0	0	0	0	0	0	0	0	0	0	0	0	0	0	0	0	0	0	0	0	0	0	0	0	8890	0	0	0	0	0	0	12807	0	0	0	0	0	0
P04202	Transforming growth factor beta-1 proprotein OS=Mus musculus OX=10090 GN=Tgfb1 PE=1 SV=1	0	0	0	0	0	0	0	0	0	0	0	0	0	0	0	0	0	0	0	0	0	0	0	0	0	0	0	0	0	0	0	0	0	0	0	0	0	0	0	0	0	0	102934	0	0	0	0	0
Q922D4-3	Isoform 3 of Serine/threonine-protein phosphatase 6 regulatory subunit 3 OS=Mus musculus OX=10090 GN=Ppp6r3	81608	28481	0	58783	0	0	19015	0	0	0	33163	35901	52130	32126	0	116771	121961	122039	44107	100643	0	0	0	0	17956	58644	35141	23407	0	0	0	33314	42130	90076	166965	89739	96084	40476	89038	45386	70234	47817	63026	0	54033	0	37246	32758
Q922D4-2	Isoform 2 of Serine/threonine-protein phosphatase 6 regulatory subunit 3 OS=Mus musculus OX=10090 GN=Ppp6r3	36417	28481	0	26212	0	0	0	0	0	0	33163	35901	41196	32126	0	43050	53467	52019	44107	48274	0	0	0	0	0	29999	21143	23407	0	0	0	0	42130	0	42277	0	39700	40476	39258	45386	70234	47817	63026	0	101555	0	37246	32758
Q810U5	Coiled-coil domain-containing protein 50 OS=Mus musculus OX=10090 GN=Ccdc50 PE=1 SV=1	0	0	0	0	0	0	0	0	0	0	0	0	0	0	0	0	0	0	0	0	0	0	0	0	0	0	0	0	0	0	0	0	0	0	0	0	0	0	0	0	0	0	0	0	0	0	0	0
Q9CY58-3	Isoform 3 of Plasminogen activator inhibitor 1 RNA-binding protein OS=Mus musculus OX=10090 GN=Serbp1	3689060	3510916	3642225	3482210	3723051	4135710	3742609	4705922	3896372	3932213	5337833	3760292	3966202	3849208	4034015	3702697	3309900	3833415	4599031	3963144	3569235	3764723	3392346	3688975	3476380	3710146	3701932	4119704	3897469	3473493	1479178	1263051	1255247	1543082	1565498	1761104	1293283	1586669	1365159	1475839	1242481	1324424	1195059	1340288	1198374	1695765	1249063	1319722
Q9JMC3	DnaJ homolog subfamily A member 4 OS=Mus musculus OX=10090 GN=Dnaja4 PE=1 SV=1	0	0	0	0	0	0	0	0	0	0	0	0	0	0	0	0	0	0	0	0	0	0	0	0	0	0	0	0	0	0	0	34862	0	0	55391	0	0	0	0	0	65934	65150	61314	71071	59015	0	0	0
Q5SWU9	Acetyl-CoA carboxylase 1 OS=Mus musculus OX=10090 GN=Acaca PE=1 SV=1	298610	219990	175393	433859	293922	235299	206363	143988	353470	182347	352577	323308	398464	336087	314591	393435	356537	394956	482982	411612	91088	146275	123168	175821	391636	151288	139337	359669	176490	87413	0	0	106038	87573	60377	0	141345	0	0	0	208558	449275	103982	257722	1751833	49578	136123	83872
Q7TNC4	Putative RNA-binding protein Luc7-like 2 OS=Mus musculus OX=10090 GN=Luc7l2 PE=1 SV=1	112908	118533	117105	124168	119417	137404	130511	139140	127456	135831	150762	135738	121521	142925	153872	122801	104041	124259	144586	145572	123338	120982	123830	138134	140241	119080	125789	133599	134526	134238	154146	142191	139150	122180	131365	140445	134740	123341	127704	125727	111827	116327	124622	130239	109051	109119	103141	105775
Q9CZ15	DNA replication complex GINS protein PSF1 OS=Mus musculus OX=10090 GN=Gins1 PE=1 SV=1	46838	0	39205	0	17071	0	40559	0	42035	0	61213	0	0	27344	32298	25061	0	0	35147	34190	35675	19879	27334	22740	0	30586	28887	28007	21263	27269	0	0	0	0	0	0	0	0	0	0	0	0	0	0	0	0	0	0
Q9CZ13	Cytochrome b-c1 complex subunit 1, mitochondrial OS=Mus musculus OX=10090 GN=Uqcrc1 PE=1 SV=2	331166	211691	311218	347288	652760	208361	343510	182099	243448	186585	392764	339369	475618	428712	1056376	400041	325802	397642	391690	292027	291444	228273	437575	309422	357727	411476	383868	375854	243398	240341	1088878	1260235	1229873	1019041	1400415	1144115	1101545	756753	1044143	1003607	2274281	1423381	1160468	1493664	1403915	1687778	1575116	1533914
Q8R0P4	Mth938 domain-containing protein OS=Mus musculus OX=10090 GN=Aamdc PE=1 SV=1	0	0	0	0	0	0	0	0	0	0	0	0	0	0	0	0	0	0	0	0	0	0	0	0	0	0	0	0	0	0	0	0	0	0	0	0	0	0	0	0	0	0	0	0	0	0	0	0
P58871	182 kDa tankyrase-1-binding protein OS=Mus musculus OX=10090 GN=Tnks1bp1 PE=1 SV=2	199909	115672	1108649	262118	607008	185424	192456	202593	133225	789532	760955	742690	1254725	672834	1419396	1232637	1703381	1879566	1738591	2132511	146461	177242	376967	127058	253024	325806	297958	131769	296992	287860	1319363	245763	500891	347152	437458	322270	481892	216623	321118	313778	1020970	884488	951977	848041	737548	786576	746254	633822
P56695	Wolframin OS=Mus musculus OX=10090 GN=Wfs1 PE=1 SV=1	77672	90449	144571	84354	78609	0	0	0	0	0	0	0	0	0	0	0	0	0	0	0	0	0	0	0	83274	0	0	0	0	0	910835	1392785	980619	951229	1023730	1386423	827138	1347151	835808	904594	397091	832265	818961	407245	418444	271241	307741	420673
Q8BTG3	T-complex protein 11-like protein 1 OS=Mus musculus OX=10090 GN=Tcp11l1 PE=1 SV=1	0	0	0	0	0	0	0	0	0	0	0	0	0	0	0	0	0	0	0	0	0	0	0	0	0	0	0	0	0	0	0	0	0	0	0	0	0	0	0	0	0	0	0	0	0	0	0	0
P42227-3	Isoform Del-701 of Signal transducer and activator of transcription 3 OS=Mus musculus OX=10090 GN=Stat3	35256	100153	73097	35647	89307	130337	0	94378	129072	94457	0	32018	91414	36249	61658	48340	56065	136079	78816	74715	86900	104169	33670	87189	100731	91769	0	58269	51292	46922	207134	132552	189161	313346	67222	81807	186260	178558	212642	164984	176203	95079	194171	185626	128361	225974	170156	250900
Q91W59-3	Isoform 3 of RNA-binding motif, single-stranded-interacting protein 1 OS=Mus musculus OX=10090 GN=Rbms1	76945	74455	67919	135328	77560	121311	143521	157966	184979	69502	139058	138606	116281	134630	128658	65367	146935	48996	98726	225646	83099	88413	83198	90866	111983	80829	81281	99165	82817	92368	0	0	0	0	0	0	0	0	0	0	0	0	0	0	0	0	0	0
Q91W59-2	Isoform 2 of RNA-binding motif, single-stranded-interacting protein 1 OS=Mus musculus OX=10090 GN=Rbms1	76945	74455	67919	70155	77560	82193	86005	78483	79794	69502	64734	61295	57698	59979	63070	0	36064	48996	59286	63038	83099	88413	83198	90866	111983	80829	81281	99165	82817	92368	0	0	0	0	0	0	0	0	0	0	0	0	0	0	0	0	0	0
Q9JMB0	G kinase-anchoring protein 1 OS=Mus musculus OX=10090 GN=Gkap1 PE=1 SV=1	0	0	0	0	0	0	0	0	0	0	0	0	0	17448	0	0	0	0	0	0	0	0	0	0	0	0	0	0	0	0	0	0	0	0	0	0	0	0	0	0	0	0	0	0	0	0	0	0
Q3UDE2	Tubulin--tyrosine ligase-like protein 12 OS=Mus musculus OX=10090 GN=Ttll12 PE=1 SV=1	441086	269860	422057	445245	384912	284074	287781	293293	380007	279538	213107	102987	134553	108761	102752	143988	150635	128769	189628	74368	462898	441425	368439	433470	514265	420622	475596	593197	400884	476375	0	0	16798	0	0	95239	43338	0	0	0	0	0	0	0	0	256929	288524	107038
Q7TNB4	Protein maestro OS=Mus musculus OX=10090 GN=Mro PE=2 SV=1	0	0	0	0	0	0	83525	0	60665	0	0	112430	128871	0	123943	0	0	0	0	0	0	0	0	0	0	0	0	0	0	0	0	0	0	0	0	0	0	0	0	0	0	0	0	0	0	0	56143	72557
Q8C5H8-4	Isoform 4 of NAD kinase 2, mitochondrial OS=Mus musculus OX=10090 GN=Nadk2	0	0	0	0	0	0	0	0	0	0	0	0	0	0	0	0	0	0	0	0	0	0	0	0	0	0	0	0	0	0	0	146702	0	0	0	0	103750	0	0	0	0	0	0	0	0	0	0	0
Q9CZ04	COP9 signalosome complex subunit 7a OS=Mus musculus OX=10090 GN=Cops7a PE=1 SV=2	263520	131718	153065	115131	155506	134488	184035	0	276223	234283	149466	187378	123803	298194	168847	172091	162043	164165	282400	178771	149387	165842	186685	127885	177599	106558	128498	101271	257916	141746	142161	123538	159016	114276	132507	169998	135018	174662	170718	163739	91134	99005	105689	78465	96395	93465	144306	151679
P13595	Neural cell adhesion molecule 1 OS=Mus musculus OX=10090 GN=Ncam1 PE=1 SV=3	395569	363376	400587	341496	383981	377587	547972	277059	531094	544564	500689	407167	368611	394230	299197	294861	361046	275848	348194	287131	485578	440204	484156	456104	448045	566015	326553	471919	534322	477124	709615	661443	1023927	609317	973532	913822	661446	966581	860198	917039	889260	1552264	674348	1009473	364405	855655	1006215	937200
Q8C5H8-3	Isoform 3 of NAD kinase 2, mitochondrial OS=Mus musculus OX=10090 GN=Nadk2	0	0	0	0	0	0	0	0	0	0	0	0	0	0	0	0	0	0	0	0	0	0	0	0	0	0	0	0	0	0	0	175733	0	0	0	0	140759	0	0	0	0	0	0	0	0	0	0	0
Q8K0D5	Elongation factor G, mitochondrial OS=Mus musculus OX=10090 GN=Gfm1 PE=1 SV=1	119894	51288	61566	60162	54989	0	0	0	0	56171	58504	100854	54623	66297	63407	63678	63154	71051	63140	58998	0	37734	29671	94368	0	109493	92250	108636	95305	109748	0	0	0	0	0	0	0	0	0	0	0	0	0	0	0	0	0	0
Q8C5H8-2	Isoform 2 of NAD kinase 2, mitochondrial OS=Mus musculus OX=10090 GN=Nadk2	0	0	0	0	0	0	0	0	0	0	0	0	0	0	0	0	0	0	0	0	0	0	0	0	0	0	0	0	0	0	0	0	0	0	0	0	0	0	0	0	0	0	0	0	0	0	0	0
Q8R105	Vacuolar protein sorting-associated protein 37C OS=Mus musculus OX=10090 GN=Vps37c PE=1 SV=1	0	0	0	0	0	19785	0	0	0	0	0	0	0	0	0	0	34266	0	0	0	31562	38749	29826	0	0	0	35767	0	0	0	58121	103801	58154	61710	66346	54841	79075	55446	86538	117868	101733	103572	93693	264646	80853	35865	0	39087
Q4JK59	Methylcytosine dioxygenase TET2 OS=Mus musculus OX=10090 GN=Tet2 PE=1 SV=3	0	0	0	0	0	0	0	0	0	0	0	0	0	0	0	0	0	0	0	0	0	0	0	0	0	0	0	0	0	0	0	0	0	0	0	0	0	0	0	0	0	0	0	0	0	0	0	0
Q8K0D2	Hyaluronan-binding protein 2 OS=Mus musculus OX=10090 GN=Habp2 PE=1 SV=2	0	0	0	0	200916	0	0	223191	0	0	0	0	0	0	0	0	0	0	0	0	0	0	0	0	0	0	0	0	0	0	0	0	0	0	0	0	0	0	0	0	0	0	0	0	0	0	0	0
Q9QZF2	Glypican-1 OS=Mus musculus OX=10090 GN=Gpc1 PE=1 SV=1	491038	471512	441703	408378	480837	579187	549349	597974	555353	595516	594857	599877	602073	660302	590967	407288	458516	406243	491504	552260	702866	713422	665437	661996	763788	656948	677277	673317	601564	701921	172553	216465	214914	263130	180436	234983	206218	220678	285550	219580	278027	243568	247324	275095	342222	894340	828519	874960
Q3TIR3	Synembryn-A OS=Mus musculus OX=10090 GN=Ric8a PE=1 SV=2	0	0	0	0	0	0	0	0	0	0	0	0	0	0	0	0	0	76274	0	0	0	0	0	0	0	0	0	0	0	0	213804	176398	123282	236538	666303	148095	126884	94196	212052	154394	159910	161840	121478	146758	118744	0	0	0
P33146	Cadherin-15 OS=Mus musculus OX=10090 GN=Cdh15 PE=1 SV=3	0	48813	0	0	23545	0	0	0	0	0	0	0	0	0	0	0	0	0	0	0	22713	0	0	28626	21066	99758	121698	68172	130480	57526	80211	74602	72673	139610	44684	68649	144741	30789	117877	34417	33447	34254	43040	44787	34230	0	0	0
Q5RJG7-5	Isoform 5 of D-ribitol-5-phosphate cytidylyltransferase OS=Mus musculus OX=10090 GN=Crppa	0	0	0	0	0	0	0	0	0	0	0	0	0	0	0	0	0	0	0	0	0	0	0	0	0	0	0	0	0	0	0	0	0	0	0	0	0	0	0	0	0	0	0	0	0	0	0	0
Q61599	Rho GDP-dissociation inhibitor 2 OS=Mus musculus OX=10090 GN=Arhgdib PE=1 SV=3	0	38085	64889	0	74597	0	31181	0	0	45368	185206	205838	298790	237801	229098	285726	212305	257395	190891	188444	0	0	0	0	0	0	0	0	0	0	157874	170178	171411	241926	220946	158765	152791	156924	157541	171805	285945	298052	275057	212878	77259	155140	340283	292658
Q61598	Rab GDP dissociation inhibitor beta OS=Mus musculus OX=10090 GN=Gdi2 PE=1 SV=1	2903167	3311689	3513152	3033491	3235132	4830887	6634655	5271271	4702125	2934867	3432203	7538104	6677133	6979671	5978139	3938823	3487037	3494171	3413565	4174005	2539703	2577264	2575755	3058781	2651419	2640749	2453427	2476998	2567846	2403666	3028009	3570979	3606706	3037664	2888218	2883488	3298975	3653693	2742485	3486753	2664284	2667346	3196350	2941688	3182393	2907275	3386990	3454355
Q45VK7	Cytoplasmic dynein 2 heavy chain 1 OS=Mus musculus OX=10090 GN=Dync2h1 PE=1 SV=1	0	0	0	0	0	0	0	0	0	0	0	0	0	0	0	0	0	0	0	0	0	0	0	0	0	0	0	0	0	0	0	0	0	0	0	0	0	0	0	0	0	0	0	0	0	0	0	0
Q61595	Kinectin OS=Mus musculus OX=10090 GN=Ktn1 PE=1 SV=1	880003	895440	681023	631634	781539	551353	337722	489627	611545	817709	270543	321516	267958	207759	313508	149327	481993	139406	256372	239045	633301	714688	622293	625279	613265	552568	693012	726090	677756	804821	882556	709593	688701	1100551	427097	777808	1108620	917280	844344	961189	83613	519471	366944	255376	104493	217598	212570	254412
Q9JMA2	Queuine tRNA-ribosyltransferase catalytic subunit 1 OS=Mus musculus OX=10090 GN=Qtrt1 PE=1 SV=2	0	0	0	0	0	0	0	0	0	0	0	0	0	0	0	0	0	0	0	0	0	0	0	0	0	0	0	0	0	0	0	0	0	0	0	0	0	0	0	0	0	0	0	0	0	0	0	0
Q9JMA1	Ubiquitin carboxyl-terminal hydrolase 14 OS=Mus musculus OX=10090 GN=Usp14 PE=1 SV=3	554302	527743	424442	685701	759099	703684	518375	530143	557778	483741	576259	830165	697320	564134	498531	670334	783678	696634	659217	687119	427140	412915	445623	471470	427837	408354	448899	496474	346683	418511	475740	545781	494563	511750	492544	539591	528145	486727	547797	555673	738863	582738	640674	685843	727498	439983	316698	425491
Q8K0C9	GDP-mannose 4,6 dehydratase OS=Mus musculus OX=10090 GN=Gmds PE=1 SV=1	61720	63590	164811	70582	176901	316254	44678	179469	40866	37564	42932	30896	149392	166508	48537	68493	51328	156208	80180	193852	61765	59875	66844	81524	56753	59862	55735	161133	148433	71892	0	0	0	0	0	0	0	0	0	0	66583	0	0	0	0	150718	172513	146811
Q9QZE7	Translin-associated protein X OS=Mus musculus OX=10090 GN=Tsnax PE=1 SV=1	26283	0	0	74451	0	0	0	0	0	0	0	0	0	0	0	0	0	0	0	0	196733	0	0	32528	0	0	0	0	0	163063	0	221810	0	0	0	0	192908	0	0	0	214939	298655	281225	259392	1375119	0	0	90716
Q9QZE5	Coatomer subunit gamma-1 OS=Mus musculus OX=10090 GN=Copg1 PE=1 SV=1	994484	940305	1030259	1325087	980778	845220	924821	956383	808202	931531	1098519	1016592	1082580	1484003	955497	1213695	1009186	1571296	1274645	1358095	902382	1283537	857506	981536	1021117	907714	1092965	982313	991480	870633	756841	815856	764005	1030490	768499	950720	1113824	1125651	838962	653414	1037448	1042924	1013451	1027942	947440	1434968	1108958	1380094
Q8K0C4	Lanosterol 14-alpha demethylase OS=Mus musculus OX=10090 GN=Cyp51a1 PE=1 SV=1	179994	193998	118463	177976	168027	201338	109322	160158	117585	67777	358150	278386	122129	163609	193104	187365	239819	166427	187320	170642	50264	137735	113892	53101	110671	111045	952161	159543	92155	111770	0	0	0	0	0	0	0	0	0	0	146307	0	0	88795	0	0	0	73263
Q9CYN2	Signal peptidase complex subunit 2 OS=Mus musculus OX=10090 GN=Spcs2 PE=1 SV=1	108368	66815	98189	104938	65292	104561	63232	97803	115184	102195	74175	67163	65410	67024	149495	72490	71436	68061	193049	76490	116502	121656	83559	122126	132403	76319	120570	79451	122141	78644	89779	199364	201934	146309	128370	207214	193575	145381	145216	182277	48032	48447	46693	36345	51865	152291	190940	205325
P58854	Gamma-tubulin complex component 3 OS=Mus musculus OX=10090 GN=Tubgcp3 PE=1 SV=2	0	0	0	0	0	0	0	0	0	0	0	0	0	0	0	0	0	0	0	0	0	0	19773	0	0	0	0	0	0	0	0	0	0	0	0	0	0	0	0	0	0	0	0	0	0	0	0	0
Q5SX40	Myosin-1 OS=Mus musculus OX=10090 GN=Myh1 PE=1 SV=1	0	0	542746	0	0	0	0	0	0	175963	0	0	0	0	0	0	0	0	0	0	131742	0	0	0	0	0	0	0	0	0	57760664	53775834	53339248	54616807	53032373	53265729	52618930	53341214	51357296	55446837	15560548	14988873	15643293	14727244	14167642	10920919	10871228	9962050
Q8CGF7-3	Isoform 3 of Transcription elongation regulator 1 OS=Mus musculus OX=10090 GN=Tcerg1	155749	119411	54049	57830	29632	123943	95863	374412	124940	202342	189565	114349	130763	121556	182181	92570	44742	89448	150418	84356	93720	134142	161143	145310	32885	118419	261528	117054	137262	276172	0	0	0	0	0	33077	0	28512	0	73596	0	0	0	0	0	40223	40412	0
Q61586	Glycerol-3-phosphate acyltransferase 1, mitochondrial OS=Mus musculus OX=10090 GN=Gpam PE=1 SV=2	0	0	0	0	0	0	0	0	0	0	0	0	0	0	0	0	0	0	0	0	0	0	0	0	0	0	0	0	0	0	0	0	0	0	0	0	0	0	0	0	0	0	0	0	0	0	0	0
Q8BTE0	Succinate dehydrogenase assembly factor 4, mitochondrial OS=Mus musculus OX=10090 GN=Sdhaf4 PE=3 SV=2	0	0	0	0	0	0	0	0	0	0	0	0	0	0	0	0	0	0	220619	0	0	0	0	0	0	0	0	0	0	0	0	0	0	0	0	0	0	0	0	0	0	0	0	0	0	0	0	0
Q61581	Insulin-like growth factor-binding protein 7 OS=Mus musculus OX=10090 GN=Igfbp7 PE=1 SV=3	0	0	0	33883	0	36095	35651	86610	0	35791	68412	134418	64840	49655	0	116689	48295	112008	56082	52408	0	0	0	0	0	0	0	0	0	0	0	0	0	0	0	0	0	0	0	0	0	0	0	0	0	45980	55378	0
P17932	Putative 60S ribosomal protein L32' OS=Mus musculus OX=10090 GN=Rpl32-ps PE=5 SV=2	34106	36187	35543	19455	37312	24475	36783	36675	40520	30453	56137	112143	45066	50727	53612	46307	37665	46983	54209	52371	0	0	12218	0	0	12123	0	0	0	0	0	0	0	0	0	0	0	0	0	0	0	0	0	0	0	0	0	0
B1AVZ0	Uracil phosphoribosyltransferase homolog OS=Mus musculus OX=10090 GN=Uprt PE=1 SV=1	0	0	0	0	0	0	0	0	0	0	0	0	0	0	0	0	0	0	0	0	0	0	0	0	0	0	0	0	0	0	0	0	0	0	0	0	0	0	0	0	0	0	0	0	0	0	0	0
P0DN34	NADH dehydrogenase [ubiquinone] 1 beta subcomplex subunit 1 OS=Mus musculus OX=10090 GN=Ndufb1 PE=1 SV=1	0	0	0	0	0	0	0	0	0	0	0	0	0	0	0	0	0	0	0	0	0	0	0	0	0	0	0	0	0	0	0	69378	0	0	0	0	85207	0	79768	0	0	0	0	0	0	0	0	0
P28740-2	Isoform 2 of Kinesin-like protein KIF2A OS=Mus musculus OX=10090 GN=Kif2a	35171	90793	81750	66843	0	54455	44393	54842	45348	53798	0	28194	0	27805	0	0	0	0	0	0	230400	41315	46364	44306	169724	200932	194229	49254	51354	46741	0	0	0	0	0	0	0	0	0	0	0	0	0	0	0	0	0	0
Q5SX39	Myosin-4 OS=Mus musculus OX=10090 GN=Myh4 PE=1 SV=1	0	0	478366	0	0	0	0	0	0	0	0	0	0	0	0	0	0	0	0	0	0	0	0	0	0	0	0	0	0	0	42629841	38869991	38185240	37659231	38605633	38722815	36091796	37297289	37377460	37707554	8840668	8553576	9872458	8819234	8771080	7560928	6660126	6429368
Q9QZD9	Eukaryotic translation initiation factor 3 subunit I OS=Mus musculus OX=10090 GN=Eif3i PE=1 SV=1	263998	253686	261663	251186	261757	250453	262798	244631	268917	255275	271152	296204	331337	246880	257445	269079	316359	228283	184576	300995	239689	339987	244816	392648	227775	280406	239250	233333	228682	252035	264302	130404	197285	166152	229677	223964	187684	277163	202137	222629	162306	158539	160910	164201	177296	188617	369828	265562
O08665	Semaphorin-3A OS=Mus musculus OX=10090 GN=Sema3a PE=1 SV=2	0	0	0	0	0	0	0	0	0	0	0	0	0	0	0	0	0	0	0	0	0	0	0	0	0	0	0	0	0	0	0	0	0	0	0	0	0	0	0	0	0	0	0	0	0	0	0	0
Q9QZD8	Mitochondrial dicarboxylate carrier OS=Mus musculus OX=10090 GN=Slc25a10 PE=1 SV=2	0	0	0	0	0	0	0	0	0	0	0	0	0	0	0	0	0	0	0	0	16225	0	0	0	15250	0	0	21531	0	19646	0	0	0	0	0	0	0	0	0	0	0	0	0	0	0	0	0	0
O08663	Methionine aminopeptidase 2 OS=Mus musculus OX=10090 GN=Metap2 PE=1 SV=1	385758	436182	466533	587517	565847	284237	276511	282265	307013	195243	298188	423738	515311	428644	238728	454393	229713	322277	451083	290018	524116	867883	835228	859953	732751	808715	709111	657001	749761	806351	1095838	927413	1074848	496282	481543	430665	936645	948349	583973	598511	0	0	0	0	0	0	415635	154264
P05977	Myosin light chain 1/3, skeletal muscle isoform OS=Mus musculus OX=10090 GN=Myl1 PE=1 SV=2	0	0	0	0	0	0	0	0	0	0	0	0	0	0	0	0	0	0	0	0	0	0	0	0	0	0	0	0	0	0	3068559	3695836	3371397	3841510	3454864	3931677	3008377	2963861	2984163	3391087	907694	810139	965191	953793	838042	586364	662532	409191
Q99P91	Transmembrane glycoprotein NMB OS=Mus musculus OX=10090 GN=Gpnmb PE=1 SV=2	0	0	0	0	0	0	0	0	0	0	0	0	0	0	0	0	0	0	0	0	0	0	0	0	0	0	0	0	0	0	0	0	0	0	0	0	0	0	0	0	0	0	0	0	0	0	0	0
Q8VEF1-3	Isoform 3 of Protein Aster-A OS=Mus musculus OX=10090 GN=Gramd1a	0	0	0	0	0	0	0	0	0	0	0	0	0	0	0	0	0	0	0	0	0	0	0	0	0	0	0	0	0	0	0	53662	0	0	0	47646	0	0	0	0	0	0	0	0	0	0	0	0
Q61578	NADPH:adrenodoxin oxidoreductase, mitochondrial OS=Mus musculus OX=10090 GN=Fdxr PE=1 SV=1	0	0	0	0	0	0	0	0	0	0	0	0	0	0	0	0	0	0	0	0	0	0	0	0	0	0	0	0	0	0	0	0	0	0	0	0	0	0	0	0	0	0	0	0	0	0	0	36513
Q3TVI8	Pre-B-cell leukemia transcription factor-interacting protein 1 OS=Mus musculus OX=10090 GN=Pbxip1 PE=1 SV=2	0	0	0	0	0	0	0	0	0	0	0	0	0	0	0	0	0	0	0	0	0	0	0	0	0	0	0	0	0	0	509790	502608	410387	500417	461202	526960	406379	492150	558052	567828	1435913	92300	105928	93688	228630	111308	0	129094
Q61576	Peptidyl-prolyl cis-trans isomerase FKBP10 OS=Mus musculus OX=10090 GN=Fkbp10 PE=1 SV=2	437312	450129	479528	498833	531170	561031	585479	519348	823212	503923	1051704	1084901	1136718	1158697	1118200	1040337	983821	1083113	1076486	1047529	0	0	0	0	263874	0	271806	0	0	29651	0	0	0	0	0	0	0	0	0	0	0	0	0	0	0	0	0	614497
P62082	40S ribosomal protein S7 OS=Mus musculus OX=10090 GN=Rps7 PE=1 SV=1	1291435	1509796	1399528	1503492	1354662	2582131	2487125	1518808	2615325	2343367	2718645	2444940	2754352	1834752	2938794	1695336	2554964	1665552	2726650	1756068	2126831	1391072	1377118	1311321	1289576	2188317	2923764	2314897	1453490	2175174	906866	911310	942975	934328	772037	1545493	828030	913254	1139150	1423562	922183	1147141	1081318	1177192	1545841	1040938	892182	1073993
P15379-4	Isoform 4 of CD44 antigen OS=Mus musculus OX=10090 GN=Cd44	151729	193389	185843	189519	190266	136055	215373	153195	210127	189002	86018	114527	146124	146656	121530	128452	93648	140182	116318	111667	78421	71818	68689	75909	80913	71283	96958	87888	78393	105348	148181	159435	140696	173343	161170	113392	160435	162739	154370	118411	54173	55448	59239	0	65791	67197	47610	52754
Q8BGJ9	Splicing factor U2AF 26 kDa subunit OS=Mus musculus OX=10090 GN=U2af1l4 PE=1 SV=1	0	0	0	0	0	0	0	0	0	0	0	0	0	0	0	0	0	0	0	0	0	0	0	0	0	0	0	0	0	0	0	0	0	0	0	0	0	0	0	0	0	0	0	0	0	0	0	0
Q9CYL5	Golgi-associated plant pathogenesis-related protein 1 OS=Mus musculus OX=10090 GN=Glipr2 PE=1 SV=3	118290	148655	67514	122585	156471	28297	152267	62252	110471	24663	0	0	63686	0	42266	0	0	49768	0	118440	0	0	0	16599	0	0	0	0	0	75481	0	0	0	0	0	0	0	0	0	0	0	0	0	0	0	0	0	0
Q99P88	Nuclear pore complex protein Nup155 OS=Mus musculus OX=10090 GN=Nup155 PE=1 SV=1	290324	456236	482049	389270	465810	548383	533810	530942	386600	487372	667519	516030	795962	649720	506582	431318	588079	459992	538053	534767	422259	456498	513184	706567	582973	626896	546627	535497	473931	526001	210621	251529	213600	169006	214914	512540	274131	488601	537106	364271	102753	0	70490	86000	67292	180160	79477	144596
O88974-7	Isoform 7 of Histone-lysine N-methyltransferase SETDB1 OS=Mus musculus OX=10090 GN=Setdb1	0	0	0	0	0	0	0	0	0	0	0	0	0	0	0	0	0	0	0	0	0	0	0	0	0	0	0	0	445503	0	0	0	0	0	0	0	0	0	0	0	0	0	0	0	0	0	0	0
O88974-6	Isoform 6 of Histone-lysine N-methyltransferase SETDB1 OS=Mus musculus OX=10090 GN=Setdb1	0	0	0	0	0	0	0	0	0	0	0	0	0	0	0	0	0	0	0	0	0	0	0	0	0	0	0	0	0	0	0	0	0	0	163592	0	0	0	0	0	0	0	0	0	0	0	0	0
P62077	Mitochondrial import inner membrane translocase subunit Tim8 B OS=Mus musculus OX=10090 GN=Timm8b PE=1 SV=1	0	0	0	0	0	0	0	0	0	0	0	0	0	0	0	0	0	0	0	0	0	0	0	0	0	0	0	0	0	0	0	0	0	0	0	0	0	0	0	0	0	0	0	0	0	0	0	0
P62075	Mitochondrial import inner membrane translocase subunit Tim13 OS=Mus musculus OX=10090 GN=Timm13 PE=1 SV=1	0	0	0	0	0	0	0	0	0	0	0	0	0	0	0	0	12994	0	0	0	0	0	0	0	0	0	0	0	0	0	0	0	0	0	0	0	0	0	0	0	0	0	0	0	0	170160	24093	71619
P62073	Mitochondrial import inner membrane translocase subunit Tim10 OS=Mus musculus OX=10090 GN=Timm10 PE=1 SV=1	0	0	0	0	0	0	0	0	0	0	0	0	0	0	0	0	0	0	0	39319	0	0	0	0	0	0	0	0	0	0	0	0	0	0	0	0	0	0	0	0	0	0	0	0	0	0	0	0
Q501J7-3	Isoform 3 of Phosphatase and actin regulator 4 OS=Mus musculus OX=10090 GN=Phactr4	30811	0	29687	33944	27848	43260	91004	39519	35491	38800	25932	26661	0	0	0	24726	22296	0	0	0	0	0	0	30874	29296	31425	0	0	0	0	0	0	0	0	0	0	0	0	0	0	0	0	0	0	0	0	0	0
P17918	Proliferating cell nuclear antigen OS=Mus musculus OX=10090 GN=Pcna PE=1 SV=2	2492709	2608535	2623225	2505356	3122994	1332340	2398523	1361057	2335178	2067032	2696573	2748513	3783191	3051673	3247885	4453039	3836563	3852855	3447747	3556891	2995253	1675921	1572250	1900721	1800093	1953662	1637829	1275944	1855715	1809866	492606	443118	434115	495077	341075	503591	310662	402284	320481	548774	380142	476312	577574	344259	653523	256522	255497	559468
P62071	Ras-related protein R-Ras2 OS=Mus musculus OX=10090 GN=Rras2 PE=1 SV=1	0	0	0	0	73193	0	0	0	0	0	0	0	0	0	0	0	0	0	0	0	0	0	0	0	0	0	0	0	0	0	0	0	0	0	0	0	0	0	0	0	0	0	0	0	0	0	0	0
O88898-3	Isoform 3 of Tumor protein 63 OS=Mus musculus OX=10090 GN=Tp63	0	0	0	0	0	0	0	0	0	0	0	0	0	0	0	0	0	0	0	0	0	0	0	0	0	0	0	0	0	0	0	0	46714	0	0	0	0	0	0	0	0	0	0	0	0	0	0	0
Q8R5H1-5	Isoform 5 of Ubiquitin carboxyl-terminal hydrolase 15 OS=Mus musculus OX=10090 GN=Usp15	82893	118878	72443	79978	80883	76517	52697	155904	101929	0	115075	45812	42683	73421	42236	47597	46550	55601	26240	117681	132290	344268	277029	143255	324412	172003	146353	298827	274674	273354	0	0	0	0	18273	0	0	0	0	0	0	0	0	0	0	0	0	0
Q8R5H1-4	Isoform 4 of Ubiquitin carboxyl-terminal hydrolase 15 OS=Mus musculus OX=10090 GN=Usp15	0	28015	0	0	42286	0	0	0	21196	0	0	0	0	0	0	0	0	25932	0	0	32030	61483	32269	28404	0	62454	31685	24847	0	30084	0	0	0	0	0	0	0	0	0	0	0	0	0	0	0	0	0	0
Q8R5H1-3	Isoform 3 of Ubiquitin carboxyl-terminal hydrolase 15 OS=Mus musculus OX=10090 GN=Usp15	22294	28015	18358	22903	24908	0	0	0	46800	0	0	0	0	0	0	0	0	55601	26240	26893	32030	61483	57517	53184	0	87454	31685	47661	0	30084	0	0	0	0	0	0	0	0	0	0	0	0	0	0	0	0	0	0
Q810P2	Outer dense fiber protein 3-like protein 1 OS=Mus musculus OX=10090 GN=Odf3l1 PE=2 SV=1	0	0	0	0	0	0	0	0	0	0	0	0	0	0	0	0	0	0	0	0	0	0	0	0	0	0	0	0	0	0	0	0	0	0	0	0	0	0	0	0	0	76049	0	0	0	0	0	0
O08648	Mitogen-activated protein kinase kinase kinase 4 OS=Mus musculus OX=10090 GN=Map3k4 PE=1 SV=2	0	0	0	0	0	0	0	0	0	0	0	0	0	0	0	0	0	0	0	0	0	0	0	0	0	0	0	0	0	0	0	0	0	0	0	0	0	0	0	0	0	0	0	0	0	0	0	0
P52293	Importin subunit alpha-1 OS=Mus musculus OX=10090 GN=Kpna2 PE=1 SV=2	551277	635756	2487120	686651	723045	582154	573934	506861	577928	532299	3538503	420439	474680	459505	359821	518840	4708455	622031	4033398	4201379	480536	488581	536282	495105	528886	549787	499521	507512	572569	679716	0	0	0	0	0	0	0	0	0	0	0	0	0	0	0	0	0	0
Q9QZB9	Dynactin subunit 5 OS=Mus musculus OX=10090 GN=Dctn5 PE=1 SV=1	0	0	0	0	0	0	0	0	0	0	0	0	0	0	0	0	0	0	0	0	0	0	0	38690	0	0	0	0	0	48087	0	24966	0	0	0	0	18813	0	0	24096	0	0	0	0	0	0	0	0
Q9CSU0-3	Isoform 3 of Regulation of nuclear pre-mRNA domain-containing protein 1B OS=Mus musculus OX=10090 GN=Rprd1b	52272	51764	48271	51460	52136	56485	52700	52806	48919	53597	0	197782	177614	0	194421	54412	44728	161320	184012	176368	60291	58604	59608	60574	60671	60115	57608	61527	59182	61751	0	0	0	0	0	0	0	0	0	0	0	0	0	0	0	0	0	0
Q9QZB7	Actin-related protein 10 OS=Mus musculus OX=10090 GN=Actr10 PE=1 SV=2	127944	115125	88555	243926	351926	0	99442	0	138898	0	88571	49322	106268	145109	102083	94015	96296	92849	284731	137625	0	118454	57203	0	0	96326	0	0	0	0	208398	201073	150229	54795	124742	91903	136965	204984	134143	89451	79930	0	92314	319885	87522	248331	180488	277944
Q9CYK1	Tryptophan--tRNA ligase, mitochondrial OS=Mus musculus OX=10090 GN=Wars2 PE=1 SV=2	0	0	0	0	0	0	0	0	0	0	0	0	0	0	0	0	0	0	0	0	0	0	0	0	0	0	0	0	0	0	0	0	0	0	0	0	0	0	0	0	0	0	0	0	0	0	0	0
Q99P72	Reticulon-4 OS=Mus musculus OX=10090 GN=Rtn4 PE=1 SV=2	1163917	1090088	1306363	1052398	1382578	1752161	1492358	1288875	1772918	1353529	1188096	1283786	1477031	1104094	1027744	1269392	1156633	1535499	1346408	1314156	976441	1191231	1423075	1462196	1231990	1241198	1502599	1061828	942716	1348028	5229566	5371581	5270075	4907414	5614047	4844581	4667463	4594642	4528741	5173302	4729781	4623592	5103967	5075680	4251059	3084371	3602250	3377084
P62069	Ubiquitin carboxyl-terminal hydrolase 46 OS=Mus musculus OX=10090 GN=Usp46 PE=1 SV=1	0	0	0	0	0	0	0	0	0	0	0	0	0	0	0	0	0	0	0	0	0	0	0	0	0	0	0	0	0	0	0	0	0	0	0	0	0	0	0	0	0	0	0	0	0	0	0	0
O88291	DBIRD complex subunit ZNF326 OS=Mus musculus OX=10090 GN=Znf326 PE=1 SV=1	0	0	0	0	0	0	0	0	0	0	0	0	0	0	0	0	0	0	0	22602	0	0	0	0	0	0	0	0	0	0	0	0	0	0	0	0	0	0	0	0	0	0	0	0	0	0	0	0
Q61555	Fibrillin-2 OS=Mus musculus OX=10090 GN=Fbn2 PE=1 SV=2	0	0	0	0	0	0	0	0	0	0	0	0	0	0	0	0	0	0	0	0	0	0	0	0	0	0	0	0	0	0	0	0	0	0	0	0	0	0	0	0	0	0	0	0	0	0	0	196637
Q61554	Fibrillin-1 OS=Mus musculus OX=10090 GN=Fbn1 PE=1 SV=2	0	0	0	0	0	0	0	0	0	0	0	0	0	0	0	0	0	0	0	0	0	0	0	0	0	0	0	0	0	0	1000719	1115354	1325055	1102190	1496812	1301952	1324381	1228746	1087132	1085320	4273326	4642491	4021979	4297079	4441775	2742245	2867189	3361661
Q61553	Fascin OS=Mus musculus OX=10090 GN=Fscn1 PE=1 SV=4	1845823	1790415	1882475	1911651	1992729	1430923	1562465	1404724	1452879	1455271	1896432	2289150	2465068	2224761	1982804	2686067	2721086	2636345	2431610	2505692	1470270	1513607	1373063	1446684	1348158	1608371	1400933	1262512	1333986	1622068	741019	858228	817972	744012	801186	757234	780535	746038	758717	801982	1524969	1631235	1567947	1508693	1808261	1804845	1997697	1750414
Q61550	Double-strand-break repair protein rad21 homolog OS=Mus musculus OX=10090 GN=Rad21 PE=1 SV=3	35172	32480	0	31427	0	32616	62575	33740	34612	32274	46042	52661	0	45453	0	49568	0	47444	47648	0	28729	0	0	0	0	73227	30584	0	0	0	0	0	0	0	0	0	0	0	0	0	0	0	0	0	0	0	0	0
Q8R001-2	Isoform 2 of Microtubule-associated protein RP/EB family member 2 OS=Mus musculus OX=10090 GN=Mapre2	0	0	0	0	0	0	0	0	0	0	0	0	0	0	0	0	0	0	0	0	0	0	0	0	0	0	0	0	0	0	0	0	0	0	0	0	0	0	0	0	0	0	0	0	0	0	0	0
Q8VDF3-2	Isoform 2 of Death-associated protein kinase 2 OS=Mus musculus OX=10090 GN=Dapk2	0	0	0	0	0	15239	13373	0	0	11107	0	0	0	0	0	0	0	0	0	0	0	0	0	0	0	13145	0	0	0	0	88123	0	12868	11934	43518	101881	93181	70131	42924	63664	54607	71797	56918	51919	54792	292989	260182	264383
O08638	Myosin-11 OS=Mus musculus OX=10090 GN=Myh11 PE=1 SV=1	4534127	4204135	4757287	3960827	3896099	4621968	3954646	4456472	4694352	4287531	4816270	3857191	3612127	3788061	3855478	3278214	3276781	3542986	3732087	3839464	3618978	3754042	4149709	3752740	4761597	3557172	4087776	4816637	4454183	4751462	2867620	2584649	3158836	2579079	3010241	3028424	2878382	3232051	3569430	2897593	6202245	6938680	7037847	9229009	7006265	4973140	4598677	4739155
Q8BGH7	CDC42 small effector protein 2 OS=Mus musculus OX=10090 GN=Cdc42se2 PE=1 SV=1	0	0	0	0	0	0	0	0	0	0	0	0	0	0	0	61846	0	0	0	0	0	0	0	0	0	0	0	0	0	0	0	0	0	0	0	0	0	0	0	0	0	0	0	0	0	0	0	0
Q99P69	Kinetochore protein Nuf2 OS=Mus musculus OX=10090 GN=Nuf2 PE=1 SV=2	0	0	0	0	0	112443	0	318434	139263	203799	0	0	0	148492	0	157246	38482	32723	0	0	0	0	94630	0	0	0	0	96123	0	0	0	0	0	0	0	0	0	0	0	0	0	0	0	0	0	0	0	0
Q8R0J7	Vacuolar protein sorting-associated protein 37B OS=Mus musculus OX=10090 GN=Vps37b PE=1 SV=1	0	0	0	0	0	0	0	0	0	0	0	0	0	0	0	59903	33924	0	0	178348	0	0	0	0	0	0	0	0	0	0	0	0	0	0	0	0	0	0	0	0	0	0	0	0	0	0	0	0
Q8BGH2	Sorting and assembly machinery component 50 homolog OS=Mus musculus OX=10090 GN=Samm50 PE=1 SV=1	126622	67161	81607	95698	112478	119865	84634	109859	90983	91719	104315	83212	90858	89497	93094	83229	62640	69716	87183	83052	80752	79253	81968	77455	140527	79356	127590	134223	144537	130141	142462	196053	196479	129537	134527	157417	201398	150142	160583	147603	83612	134066	18805	104818	108018	92431	84154	85779
Q99P65	Equilibrative nucleoside transporter 3 OS=Mus musculus OX=10090 GN=Slc29a3 PE=1 SV=1	0	0	0	0	0	0	0	0	0	0	0	0	0	0	0	0	0	0	0	0	0	0	0	0	0	0	0	0	0	0	0	0	0	0	0	0	0	0	0	0	0	0	0	0	0	0	0	0
P13542	Myosin-8 OS=Mus musculus OX=10090 GN=Myh8 PE=2 SV=2	0	0	540053	0	0	0	0	0	0	878589	0	0	0	0	7601	0	0	0	0	0	721873	0	0	0	0	0	0	0	0	0	36978544	36241667	33840576	35752235	35065375	35185982	33644909	34392519	32434114	35683507	9967478	7635639	10365159	7573313	7036373	4595702	4567492	4821877
P13541	Myosin-3 OS=Mus musculus OX=10090 GN=Myh3 PE=2 SV=2	0	0	435610	0	0	0	0	0	85436	1072354	0	0	0	0	34933	0	0	0	0	0	491167	0	0	0	0	0	0	0	0	0	68139008	63124240	65049349	66221838	62422337	63879447	60792528	62225921	64083273	65475610	8698187	3844913	5723798	5196222	3698193	3564844	3785154	4243493
E9PZ36	Fibrocystin OS=Mus musculus OX=10090 GN=Pkhd1 PE=1 SV=1	0	0	0	0	0	0	0	0	0	0	0	0	0	0	0	0	0	0	0	0	0	0	0	0	0	0	0	0	0	0	0	0	0	0	0	0	0	0	0	0	0	0	0	0	0	0	0	0
A2AUC9	Kelch-like protein 41 OS=Mus musculus OX=10090 GN=Klhl41 PE=1 SV=1	0	0	0	0	0	0	0	0	0	0	0	0	0	0	0	0	0	0	0	0	0	0	0	0	0	0	0	0	0	0	2580563	2353690	3067225	3195337	3095921	3332532	2548156	3091040	3141838	2677220	1151304	1410922	1116627	877495	1053769	642186	766612	861777
Q61545	RNA-binding protein EWS OS=Mus musculus OX=10090 GN=Ewsr1 PE=1 SV=2	414553	404703	405762	414354	453292	446888	496248	444625	430082	411050	638399	639663	577019	635830	664144	603288	571706	608792	676383	661830	434622	432100	391564	385816	444222	406600	388841	365505	419541	420347	495690	479244	485202	462458	498962	475651	497188	507949	1024238	465039	547393	561026	534035	514780	516606	344995	365137	943281
Q61543	Golgi apparatus protein 1 OS=Mus musculus OX=10090 GN=Glg1 PE=1 SV=1	0	271740	0	0	0	0	0	0	0	0	0	0	37788	33891	0	40105	41049	44533	55045	86918	0	0	201506	0	222968	0	0	0	200184	0	0	0	0	0	0	0	0	0	0	0	0	0	0	0	0	186988	100488	0
Q9CWP6-2	Isoform 2 of Motile sperm domain-containing protein 2 OS=Mus musculus OX=10090 GN=Mospd2	0	0	0	0	0	0	0	0	0	0	0	0	0	0	0	0	0	0	0	0	0	0	0	0	0	0	0	0	176940	0	0	0	0	0	0	0	0	0	0	0	0	0	0	0	0	0	0	0
Q8CAY6	Acetyl-CoA acetyltransferase, cytosolic OS=Mus musculus OX=10090 GN=Acat2 PE=1 SV=2	244436	246101	231189	224429	264079	452892	706499	617909	543673	476882	712693	614650	692439	783722	515952	1278274	335288	426050	700282	398741	327488	303181	360466	347061	262771	277292	291217	323182	265333	252176	22766	42797	16101	14124	16770	0	11435	12862	15441	17273	88982	0	89438	88554	83535	101326	87034	100894
P50096	Inosine-5'-monophosphate dehydrogenase 1 OS=Mus musculus OX=10090 GN=Impdh1 PE=1 SV=2	0	0	0	0	0	14923	0	0	0	0	0	0	0	0	0	0	0	0	0	0	0	0	0	0	0	0	0	0	0	0	0	0	0	0	0	0	0	0	0	0	0	0	0	0	0	0	0	0
Q9CYI4	Putative RNA-binding protein Luc7-like 1 OS=Mus musculus OX=10090 GN=Luc7l PE=1 SV=2	109711	91479	101951	162660	457501	154552	91345	112836	109381	107136	167238	99906	81060	94436	101284	73819	80443	161470	92792	100269	220292	90115	121807	98813	99555	88163	127758	54781	240226	102946	582903	0	0	0	0	0	0	0	0	0	0	0	0	0	0	0	0	0
Q9CYI0	Protein Njmu-R1 OS=Mus musculus OX=10090 PE=1 SV=2	0	0	0	0	0	0	0	0	0	0	0	0	0	0	0	0	0	0	0	0	0	0	0	0	0	0	0	0	0	0	0	0	0	0	0	0	0	0	0	0	0	0	0	0	0	0	0	0
P58801	Receptor-interacting serine/threonine-protein kinase 2 OS=Mus musculus OX=10090 GN=Ripk2 PE=1 SV=1	0	0	0	0	0	0	0	0	0	0	0	0	91374	0	0	0	119325	111195	0	0	0	0	0	0	0	0	0	0	0	0	0	0	0	0	0	0	0	0	0	0	0	0	0	0	0	0	0	0
Q3UQ84	Threonine--tRNA ligase, mitochondrial OS=Mus musculus OX=10090 GN=Tars2 PE=1 SV=1	0	0	0	0	0	0	0	0	0	0	0	0	0	0	0	0	0	0	0	0	0	0	0	0	0	0	0	0	0	0	0	0	0	0	0	0	0	0	0	0	0	0	0	0	0	0	0	0
Q3UPW2	ETS-related transcription factor Elf-3 OS=Mus musculus OX=10090 GN=Elf3 PE=1 SV=1	0	0	0	0	0	0	0	0	0	0	0	0	0	0	0	0	0	0	0	0	0	0	0	0	0	0	0	0	0	0	0	0	0	0	0	0	0	0	0	0	0	0	0	0	0	0	0	0
O88271	Craniofacial development protein 1 OS=Mus musculus OX=10090 GN=Cfdp1 PE=1 SV=1	98105	134032	101377	153529	92826	201152	139079	174015	149754	158106	156138	185383	165230	176485	161582	97993	116130	131194	190532	183743	272311	186332	186357	284829	268686	219382	185544	230335	260157	283205	14230	0	0	0	0	0	0	0	0	0	0	0	0	0	0	21271	25371	0
P11352	Glutathione peroxidase 1 OS=Mus musculus OX=10090 GN=Gpx1 PE=1 SV=2	0	0	0	0	0	0	0	0	0	0	0	0	0	0	0	0	0	0	0	0	0	0	0	0	0	0	0	0	0	0	0	0	0	0	0	0	0	0	0	0	0	0	0	0	0	0	0	0
P62046	Leucine-rich repeat and calponin homology domain-containing protein 1 OS=Mus musculus OX=10090 GN=Lrch1 PE=1 SV=2	0	0	0	0	0	0	0	0	0	0	91098	0	0	72650	0	0	0	0	109406	0	0	0	0	0	0	0	0	0	0	0	0	0	0	0	0	0	0	0	0	0	0	0	0	0	0	0	23625	0
P09055	Integrin beta-1 OS=Mus musculus OX=10090 GN=Itgb1 PE=1 SV=1	626328	510533	406212	815445	641903	692804	769878	502993	454460	757585	551725	528522	562387	412829	478951	413518	491315	522373	522558	572016	339893	314485	348614	486327	390085	806327	666140	1032569	753714	672924	253204	209866	268601	312512	184635	236235	186704	218182	302386	250442	301451	254887	267852	193353	306573	580162	863199	636278
Q9JLZ3	Methylglutaconyl-CoA hydratase, mitochondrial OS=Mus musculus OX=10090 GN=Auh PE=1 SV=1	0	0	0	0	0	0	0	0	0	0	0	0	0	0	0	0	0	0	0	0	0	0	0	0	0	0	0	0	0	0	0	0	0	0	0	0	0	0	0	0	0	0	0	0	0	0	0	0
P21126	Ubiquitin-like protein 4A OS=Mus musculus OX=10090 GN=Ubl4a PE=1 SV=1	87732	0	84139	83131	0	109076	64781	130822	95806	86751	123233	119798	104491	153319	111660	97929	92130	98359	142958	119907	56978	500228	83388	62726	78427	58553	74919	86330	0	73159	0	30330	53943	0	0	52580	49516	55544	0	0	0	63345	0	0	0	0	121939	66020
P15702	Leukosialin OS=Mus musculus OX=10090 GN=Spn PE=1 SV=1	0	0	0	0	0	0	0	0	0	0	0	0	0	24154	0	0	0	16355	0	0	0	0	0	0	0	0	0	0	0	0	0	0	0	0	0	0	0	0	0	0	0	0	0	0	0	0	0	0
Q8R0H9	ADP-ribosylation factor-binding protein GGA1 OS=Mus musculus OX=10090 GN=Gga1 PE=1 SV=1	0	0	0	0	0	51861	0	0	0	67268	0	0	0	0	0	0	0	0	0	0	0	0	0	0	0	0	0	0	0	0	0	0	32431	0	0	0	0	0	0	0	0	0	0	0	0	0	0	0
Q9CYH6	Ribosome biogenesis regulatory protein homolog OS=Mus musculus OX=10090 GN=Rrs1 PE=1 SV=1	172069	0	192191	0	186094	0	0	0	180047	0	201887	0	253552	0	173188	0	0	203520	166044	202589	143253	192331	156860	176394	160705	0	205141	203838	0	176678	0	0	0	0	0	0	0	0	0	0	0	0	0	0	0	0	0	0
Q9R020-2	Isoform 2 of Zinc finger Ran-binding domain-containing protein 2 OS=Mus musculus OX=10090 GN=Zranb2	0	0	0	0	0	0	0	0	0	0	0	0	0	0	0	0	0	0	0	0	0	0	0	0	0	0	0	0	0	0	0	40311	35898	39317	44219	0	27426	0	0	0	44666	0	0	0	43732	0	0	0
Q3V1V3	ESF1 homolog OS=Mus musculus OX=10090 GN=Esf1 PE=1 SV=1	0	0	0	0	0	511641	0	108349	30347	47905	0	0	0	0	0	28087	29553	0	87753	33375	65389	27393	55959	33476	29987	0	29017	74867	29767	32041	0	0	0	0	0	0	0	0	0	0	0	0	0	0	0	0	0	0
P34884	Macrophage migration inhibitory factor OS=Mus musculus OX=10090 GN=Mif PE=1 SV=2	206248	206811	231905	254865	229424	371653	163056	147643	155885	213968	146419	196577	167739	143309	194350	127405	173040	125205	90978	102483	251721	246415	213915	138802	147833	138110	171828	116983	132431	202907	36842	41586	0	0	0	0	33576	31302	41619	41448	0	0	68495	0	49600	0	50225	52354
P09041	Phosphoglycerate kinase 2 OS=Mus musculus OX=10090 GN=Pgk2 PE=1 SV=4	453193	398706	413200	389423	421704	463571	516418	306101	546750	405578	281195	292423	404564	414269	374668	524180	475305	255195	269188	297483	443858	348429	376016	330060	415162	394031	371957	296126	338272	405428	0	0	0	0	0	0	0	0	0	0	0	0	0	0	0	315188	223026	301966
Q8CB87	Ras-related protein Rab-44 OS=Mus musculus OX=10090 GN=Rab44 PE=1 SV=2	0	0	0	0	0	0	0	0	0	0	0	0	0	0	0	0	0	0	0	0	0	0	0	0	0	0	0	0	0	0	0	0	0	0	0	0	0	0	0	0	0	0	0	0	0	0	0	0
Q7TMY8	E3 ubiquitin-protein ligase HUWE1 OS=Mus musculus OX=10090 GN=Huwe1 PE=1 SV=5	334267	223277	293830	444714	336176	309589	191513	257763	290312	223931	163406	348012	215162	220279	245789	477875	356603	192243	296311	234228	27195	44582	120845	148682	98784	69452	0	91340	66228	0	145845	242392	130099	86164	102437	108900	102953	88293	192996	164153	122702	84785	163323	88766	88809	65167	124855	229996
Q7TMY7	Importin-8 OS=Mus musculus OX=10090 GN=Ipo8 PE=1 SV=3	0	0	0	0	0	0	0	0	0	0	30013	0	20179	0	0	0	0	0	0	0	0	0	0	0	21246	0	0	0	22125	0	0	0	0	0	0	0	0	0	0	0	0	0	0	0	0	0	0	0
Q8BGE6	Cysteine protease ATG4B OS=Mus musculus OX=10090 GN=Atg4b PE=1 SV=2	0	0	0	0	0	0	0	0	0	0	0	0	0	0	0	0	0	0	0	0	0	0	0	0	0	0	0	0	0	0	0	0	0	0	0	0	0	0	0	0	0	0	0	0	0	0	0	0
O08605	MAP kinase-interacting serine/threonine-protein kinase 1 OS=Mus musculus OX=10090 GN=Mknk1 PE=1 SV=2	0	0	0	0	0	0	0	0	0	0	0	0	0	0	0	0	0	0	0	0	0	0	0	0	0	0	0	0	0	0	0	0	0	0	0	0	0	0	0	0	0	0	0	0	0	0	0	0
Q9CYG7	Mitochondrial import receptor subunit TOM34 OS=Mus musculus OX=10090 GN=Tomm34 PE=1 SV=1	0	0	0	0	0	0	0	0	0	0	0	0	0	0	0	0	0	0	0	0	0	40052	31846	34412	0	39964	0	0	0	35390	0	0	0	0	0	0	0	0	0	0	0	0	0	0	0	0	0	0
Q8R0G9	Nuclear pore complex protein Nup133 OS=Mus musculus OX=10090 GN=Nup133 PE=1 SV=2	95582	140991	414231	140795	215160	117227	80709	59675	123814	78291	71268	54437	57648	0	96715	118638	38405	92619	72104	71210	111887	114121	114251	283678	116033	127236	119710	124004	126406	125263	47069	0	0	0	0	0	0	0	0	0	0	0	0	0	0	0	0	0
Q7TMY4	THO complex subunit 7 homolog OS=Mus musculus OX=10090 GN=Thoc7 PE=1 SV=2	0	0	0	0	0	0	0	0	38393	0	0	0	0	0	0	0	0	0	0	0	0	0	0	0	0	0	0	0	8450	0	119192	0	143132	53851	274669	53219	0	0	54318	60640	0	0	0	0	116912	0	0	0
O08603	Retinoic acid early-inducible protein 1-beta OS=Mus musculus OX=10090 GN=Raet1b PE=1 SV=1	0	0	0	0	0	35402	0	0	0	0	19142	0	0	0	0	0	0	0	0	36551	0	0	36249	0	0	30445	0	18650	0	38319	0	0	0	0	0	0	0	0	0	0	0	0	0	0	0	0	0	0
Q8R0G7	Protein spinster homolog 1 OS=Mus musculus OX=10090 GN=Spns1 PE=2 SV=1	0	0	0	0	0	0	0	0	0	0	0	0	0	0	0	0	0	0	0	0	0	0	0	0	0	0	0	0	0	0	0	0	0	0	0	0	0	0	0	0	0	0	0	0	0	0	0	0
P13516	Acyl-CoA desaturase 1 OS=Mus musculus OX=10090 GN=Scd1 PE=1 SV=2	54485	54579	49731	55145	51668	72125	60623	71336	64533	71460	0	0	0	0	0	0	0	0	0	0	61880	0	77495	56726	127336	57342	62941	107535	58976	59549	42947	43133	41805	46330	45126	41365	43206	47439	44050	50273	0	0	0	0	0	0	0	0
O08602	Retinoic acid early-inducible protein 1-alpha OS=Mus musculus OX=10090 GN=Raet1a PE=1 SV=1	0	0	0	0	0	35402	0	0	0	0	19142	0	0	0	0	0	0	0	0	36551	0	0	36249	0	0	30445	0	18650	0	38319	0	0	0	0	0	0	0	0	0	0	0	0	0	0	0	0	0	0
O08601	Microsomal triglyceride transfer protein large subunit OS=Mus musculus OX=10090 GN=Mttp PE=1 SV=2	0	0	0	0	0	0	0	0	0	0	0	0	0	0	0	0	0	0	0	0	0	0	0	0	0	0	0	0	0	0	0	0	0	0	0	0	0	0	0	0	0	0	0	0	0	0	0	0
O35387	HCLS1-associated protein X-1 OS=Mus musculus OX=10090 GN=Hax1 PE=1 SV=1	0	0	0	0	0	0	0	0	0	0	0	0	0	0	0	0	0	0	0	0	0	0	0	0	0	0	0	0	0	0	0	0	0	0	30852	0	0	0	0	0	0	0	0	0	0	0	0	0
Q99P31	Hsp70-binding protein 1 OS=Mus musculus OX=10090 GN=Hspbp1 PE=1 SV=1	31050	29141	37636	0	0	46075	68229	0	0	41326	57246	75318	225101	205964	54888	428374	273211	248092	58474	223723	0	0	0	0	0	25939	0	0	0	0	25225	54759	47911	79865	88833	49142	48840	300078	50410	44424	0	0	333317	387059	67465	0	0	0
O35382	Exocyst complex component 4 OS=Mus musculus OX=10090 GN=Exoc4 PE=1 SV=2	0	0	42151	0	151105	0	11677	129662	13025	143382	38466	218139	0	192105	37148	44310	234865	232918	42350	250832	0	0	0	0	133503	0	13584	136430	0	0	77319	75994	79234	257241	78847	290378	71942	72881	290105	89052	192835	0	79137	83792	127681	0	0	100610
P41778-2	Isoform PBX1b of Pre-B-cell leukemia transcription factor 1 OS=Mus musculus OX=10090 GN=Pbx1	0	0	0	0	0	0	0	0	0	0	0	0	0	0	0	0	0	0	0	0	0	0	0	0	0	0	0	0	0	0	0	0	0	0	0	0	0	0	0	0	0	0	0	0	0	0	0	0
O35381	Acidic leucine-rich nuclear phosphoprotein 32 family member A OS=Mus musculus OX=10090 GN=Anp32a PE=1 SV=1	95465	91926	106239	87943	116261	81929	99165	79610	116841	67335	148278	126393	130167	124543	142503	124767	182784	111853	122100	122337	137716	93565	114693	137004	146573	94792	103605	55631	135068	126315	73609	71224	72463	68239	64009	76154	72609	72389	106331	61224	112065	100567	116927	108831	109919	133178	204832	107194
Q3TVC7	Cyclin-D1-binding protein 1 OS=Mus musculus OX=10090 GN=Ccndbp1 PE=1 SV=1	0	0	0	0	0	0	0	0	0	0	0	0	0	0	0	0	0	0	0	0	0	0	0	0	0	0	0	0	0	0	0	0	0	0	0	0	0	0	0	0	0	0	0	0	0	0	0	0
A0JNT9	BICD family-like cargo adapter 1 OS=Mus musculus OX=10090 GN=Bicdl1 PE=1 SV=1	0	0	0	0	0	0	0	0	0	0	0	0	0	0	0	0	0	0	116684	0	0	0	0	0	0	0	0	0	0	0	0	0	0	0	0	0	0	0	0	0	0	0	0	0	0	0	0	0
Q8CB77	Elongin-A OS=Mus musculus OX=10090 GN=Eloa PE=1 SV=3	0	0	0	0	0	0	0	0	0	0	0	0	0	0	0	0	0	29581	0	0	0	0	0	0	0	0	0	0	0	0	0	0	0	0	0	0	0	0	0	0	0	0	0	0	0	0	0	0
Q61510	E3 ubiquitin/ISG15 ligase TRIM25 OS=Mus musculus OX=10090 GN=Trim25 PE=1 SV=2	0	0	0	0	0	0	0	0	0	0	0	0	0	0	0	0	0	0	0	0	0	0	0	0	0	120155	0	0	0	0	290599	31018	28632	137731	0	0	46496	0	394121	0	0	0	0	1116141	0	0	0	0
Q9JM93	ADP-ribosylation factor-like protein 6-interacting protein 4 OS=Mus musculus OX=10090 GN=Arl6ip4 PE=1 SV=1	0	0	0	0	0	0	0	0	0	0	0	0	0	0	0	0	0	0	0	0	0	0	0	0	0	0	0	0	0	0	0	0	0	0	0	0	0	0	0	0	0	0	0	0	0	0	0	0
P21107	Tropomyosin alpha-3 chain OS=Mus musculus OX=10090 GN=Tpm3 PE=1 SV=3	3310594	3341793	3345084	3208356	3309422	2843200	4158787	2724267	2588935	3849973	1825713	1596193	1726731	2012473	1893256	1847787	1648914	1839311	2069365	2162564	4012648	4063749	4097734	4185347	4173985	3449668	3794564	3923907	3985643	4888116	2445849	2832479	1983669	1872091	2324141	1584431	1549710	2303525	2603177	2103927	1381866	1288442	1299923	1877767	1147399	3612512	3116684	3233461
Q8BGD9	Eukaryotic translation initiation factor 4B OS=Mus musculus OX=10090 GN=Eif4b PE=1 SV=1	1256132	1239009	1204675	1059990	826262	913811	702913	1010346	735213	906239	1252744	1375491	1353551	1169223	1275977	1420883	1499660	1421440	1419479	1496301	1320015	1372539	1328177	962617	1397494	1383560	1227348	957195	984610	1181216	1116803	1068249	792559	731499	933939	510049	780765	866379	596128	1122953	1284067	1093823	1021770	1270107	1243398	441587	882262	946131
Q8R0F8	Acylpyruvase FAHD1, mitochondrial OS=Mus musculus OX=10090 GN=Fahd1 PE=1 SV=2	0	0	0	0	0	0	0	0	0	0	0	0	0	0	0	0	0	0	0	0	0	0	0	0	0	0	0	0	0	0	0	0	0	0	0	0	0	0	0	0	0	0	0	0	0	0	0	0
Q9R1V7-4	Isoform Delta of Disintegrin and metalloproteinase domain-containing protein 23 OS=Mus musculus OX=10090 GN=Adam23	0	0	0	0	0	0	0	0	0	0	0	0	0	0	0	0	0	0	0	0	0	0	0	0	0	0	0	0	0	0	0	0	0	0	0	0	0	0	0	0	0	0	0	0	0	0	0	0
Q8R0F6	Integrin-linked kinase-associated serine/threonine phosphatase 2C OS=Mus musculus OX=10090 GN=Ilkap PE=1 SV=1	44478	45329	42911	41760	51967	42861	0	0	34285	58499	32163	0	0	32603	35259	41140	41042	40885	0	42785	61723	57315	40376	45846	0	0	57231	0	0	39123	54099	35152	0	46001	38300	46901	36372	29009	49324	46037	0	45375	0	0	0	0	0	0
Q8R0F3	Formylglycine-generating enzyme OS=Mus musculus OX=10090 GN=Sumf1 PE=1 SV=2	0	0	0	0	0	0	0	0	0	0	0	0	0	0	0	0	0	0	0	0	0	0	0	0	0	0	0	0	0	0	0	0	0	0	0	0	0	0	0	0	0	0	0	0	0	0	0	0
O35379	Multidrug resistance-associated protein 1 OS=Mus musculus OX=10090 GN=Abcc1 PE=1 SV=1	0	0	0	0	0	0	0	0	0	0	25881	67506	44020	36888	0	45350	47736	49021	35328	35790	0	0	0	0	0	0	0	0	0	0	0	0	0	0	0	0	0	0	0	0	119481	0	63231	66861	609883	0	0	0
Q3V1T4	Prolyl 3-hydroxylase 1 OS=Mus musculus OX=10090 GN=P3h1 PE=1 SV=2	0	0	0	0	0	0	0	0	0	0	0	0	0	0	0	0	0	0	0	0	0	0	0	0	0	0	0	0	0	0	0	0	36782	0	0	0	0	0	0	0	92989	90635	93689	112666	94461	0	0	0
Q61508	Extracellular matrix protein 1 OS=Mus musculus OX=10090 GN=Ecm1 PE=1 SV=2	0	0	0	0	0	0	0	0	0	0	0	0	18295	0	0	0	0	72019	0	14218	0	0	0	0	0	0	0	0	0	0	32430	0	0	0	0	0	12197	0	0	0	0	0	0	0	0	0	0	0
Q61503	5'-nucleotidase OS=Mus musculus OX=10090 GN=Nt5e PE=1 SV=2	0	0	0	0	0	0	0	0	0	0	0	0	0	0	0	0	0	0	0	0	0	0	0	0	0	0	0	0	0	0	0	0	0	0	0	0	0	0	0	0	0	0	0	0	0	0	0	0
Q810J8	Zinc finger FYVE domain-containing protein 1 OS=Mus musculus OX=10090 GN=Zfyve1 PE=1 SV=2	0	0	0	0	0	0	0	0	0	0	0	0	0	0	0	0	0	0	0	0	0	0	0	0	0	0	0	0	0	0	0	0	0	0	0	0	16864	0	0	0	0	42063	0	0	0	0	0	0
Q8CB67	Low-density lipoprotein receptor-related protein 11 OS=Mus musculus OX=10090 GN=Lrp11 PE=1 SV=1	0	0	34359	0	0	0	0	26675	0	0	0	0	0	0	0	0	0	0	0	0	0	0	0	0	0	0	0	0	0	0	0	0	0	0	0	0	0	0	0	0	0	0	0	0	0	0	0	0
Q8CB62	Centrobin OS=Mus musculus OX=10090 GN=Cntrob PE=2 SV=2	0	0	0	0	0	0	0	0	0	0	0	0	0	0	0	0	0	0	0	0	0	0	0	0	0	0	0	0	0	0	0	0	0	0	0	0	0	0	0	0	0	0	0	0	0	0	0	0
Q8BGC4	Prostaglandin reductase-3 OS=Mus musculus OX=10090 GN=Ptgr3 PE=1 SV=1	0	0	0	0	0	0	0	0	0	0	0	0	0	0	0	0	0	0	0	0	0	0	0	0	0	0	0	0	0	0	0	0	0	0	0	0	0	0	0	0	0	0	0	0	0	0	0	0
Q6P2L6	Histone-lysine N-methyltransferase NSD3 OS=Mus musculus OX=10090 GN=Nsd3 PE=1 SV=2	0	0	0	0	0	0	0	0	0	0	0	0	0	0	0	0	0	48219	0	0	0	0	0	0	0	0	0	0	0	0	0	0	0	0	0	0	0	0	0	0	0	0	0	0	0	0	0	0
Q8BGC0	HIV Tat-specific factor 1 homolog OS=Mus musculus OX=10090 GN=Htatsf1 PE=1 SV=1	43203	41591	60692	42051	45849	39934	40310	40900	44466	46809	48546	86186	89084	66229	103179	92048	89294	86060	58911	53835	40448	58187	47368	44581	47189	45668	217039	34637	52036	41328	91016	54465	49639	55272	47780	52771	45298	47983	45392	41512	72361	73167	194854	80481	75861	34737	112551	70021
Q80U30-4	Isoform 4 of Protein CLEC16A OS=Mus musculus OX=10090 GN=Clec16a	0	0	0	0	0	0	0	0	0	0	0	0	0	0	0	0	0	0	0	0	0	0	0	0	0	0	0	0	0	0	0	0	0	0	0	0	0	0	0	0	0	0	125300	0	0	0	0	0
Q80U30-3	Isoform 3 of Protein CLEC16A OS=Mus musculus OX=10090 GN=Clec16a	0	0	0	0	0	0	0	0	0	0	0	0	0	0	0	0	0	0	0	0	0	0	0	0	0	0	0	0	0	0	0	0	0	0	0	0	0	0	0	0	0	0	0	0	0	0	0	0
Q08509	Epidermal growth factor receptor kinase substrate 8 OS=Mus musculus OX=10090 GN=Eps8 PE=1 SV=2	302151	414488	514151	177978	432095	349766	303709	223724	405434	696615	518591	182166	330241	124404	252504	352916	597507	415456	483047	358280	233535	325086	301440	161006	102921	174611	146856	160918	247648	156520	0	0	0	0	0	0	0	0	0	0	0	0	0	0	0	0	0	0
Q9JM76	Actin-related protein 2/3 complex subunit 3 OS=Mus musculus OX=10090 GN=Arpc3 PE=1 SV=3	246600	148175	150989	149147	180971	196767	142304	170827	143350	182789	102164	92275	56695	55933	95506	107310	113791	72366	183350	79692	261708	162542	181133	167049	163933	0	163510	218103	182948	258490	0	0	0	0	0	0	0	0	0	0	50976	122727	0	49730	0	0	0	0
Q9JLV5	Cullin-3 OS=Mus musculus OX=10090 GN=Cul3 PE=1 SV=1	161533	182282	243903	179147	157584	297941	181698	185951	249049	193773	296705	215215	249115	311348	247437	279745	202065	170545	247959	376336	204435	247723	225391	208619	248335	175436	251021	220679	171156	68815	186346	483495	126498	519162	255718	215073	437532	181493	192247	433895	223892	373428	247734	317641	254382	158392	296090	292508
Q60902-4	Isoform 4 of Epidermal growth factor receptor substrate 15-like 1 OS=Mus musculus OX=10090 GN=Eps15l1	67564	0	0	0	0	0	0	0	0	0	0	0	0	0	0	306974	216714	104243	46494	0	52497	0	0	0	0	0	0	0	0	0	98453	146215	120913	140931	115795	108391	94573	58108	167788	107569	199767	140074	245653	140109	272322	39974	90291	83310
Q60902-3	Isoform 3 of Epidermal growth factor receptor substrate 15-like 1 OS=Mus musculus OX=10090 GN=Eps15l1	44841	0	0	0	0	0	0	0	0	0	0	0	0	0	0	108504	216714	104243	46494	0	95708	39039	42473	0	35394	35764	40709	0	0	43406	98453	146215	120913	140931	115795	108391	94573	58108	167788	162518	160992	97886	158857	173881	189111	39974	90291	83310
Q60902-2	Isoform 2 of Epidermal growth factor receptor substrate 15-like 1 OS=Mus musculus OX=10090 GN=Eps15l1	0	0	0	0	0	0	0	0	0	0	0	0	0	0	0	0	0	0	0	0	0	0	0	0	0	0	0	0	0	0	0	0	0	0	0	0	0	0	0	0	0	0	0	0	0	0	0	0
Q9JLV1	BAG family molecular chaperone regulator 3 OS=Mus musculus OX=10090 GN=Bag3 PE=1 SV=2	285321	267231	294067	255489	292446	477785	438518	336332	216726	304131	263888	237421	200055	194982	254983	260078	183609	197374	215824	236592	249356	235768	343118	232459	268433	238487	450857	432336	337870	378098	401900	374923	351464	264370	247179	281642	298749	391099	433389	286946	270332	193031	216476	256572	324451	427059	546851	417951
Q8R2N0-2	Isoform 2 of Thyroid transcription factor 1-associated protein 26 OS=Mus musculus OX=10090 GN=Ccdc59	0	0	0	0	0	0	0	0	0	0	0	0	0	0	0	0	0	0	0	0	0	0	0	0	0	0	0	0	0	0	0	0	0	0	0	0	0	0	0	0	0	0	0	0	0	0	0	0
P30999-3	Isoform 3 of Catenin delta-1 OS=Mus musculus OX=10090 GN=Ctnnd1	710239	773644	346600	714311	785855	900479	540627	522906	643082	441244	845673	953992	727648	804745	845971	678495	668332	533744	768048	824887	796503	567105	663276	442998	633500	666097	978891	482706	585470	534981	1516166	586222	54538	1571225	0	1058718	644294	1167511	1573417	956453	1157167	0	0	0	0	173946	147441	1067110
Q8BGB7	Enolase-phosphatase E1 OS=Mus musculus OX=10090 GN=Enoph1 PE=1 SV=1	84120	48294	85115	91556	87708	111134	106738	116981	110815	102712	119857	122416	111466	120952	123925	101364	89519	90379	101221	104949	73602	74016	76010	72097	69358	73871	66450	74580	71379	68935	0	0	0	0	0	0	0	0	0	0	0	0	0	0	0	0	21610	26658
Q9CYD3	Cartilage-associated protein OS=Mus musculus OX=10090 GN=Crtap PE=1 SV=3	0	0	0	0	0	0	0	0	0	0	0	0	0	0	0	0	0	0	0	0	0	0	0	0	0	0	0	0	0	0	0	0	0	0	0	0	0	0	0	0	0	0	0	0	0	0	0	0
P22892	AP-1 complex subunit gamma-1 OS=Mus musculus OX=10090 GN=Ap1g1 PE=1 SV=3	0	0	52151	0	0	0	0	0	0	53800	0	31868	37692	0	0	0	0	40051	201205	0	0	70983	0	0	148456	0	136194	0	0	105954	38866	167294	36532	38161	41050	39122	41949	107221	39439	42118	0	0	0	0	0	0	28716	34232
Q8BGB2	Tetratricopeptide repeat protein 7A OS=Mus musculus OX=10090 GN=Ttc7a PE=1 SV=1	0	0	0	0	0	0	0	0	0	0	0	0	0	0	0	0	0	0	0	0	0	0	0	0	0	0	0	0	0	0	0	0	0	0	0	0	0	0	0	0	0	0	0	0	0	0	0	0
O35350	Calpain-1 catalytic subunit OS=Mus musculus OX=10090 GN=Capn1 PE=1 SV=1	0	0	0	0	0	0	0	0	0	0	0	0	0	0	0	0	0	0	0	0	0	65072	0	0	0	0	0	0	0	0	147103	106077	200373	101484	303945	214412	272859	151112	537020	147031	190270	157027	216873	183807	182934	84843	57138	95121
Q6PHZ8-3	Isoform 3 of Kv channel-interacting protein 4 OS=Mus musculus OX=10090 GN=Kcnip4	0	0	0	0	0	0	0	0	0	0	0	0	0	0	0	0	0	0	0	0	0	0	0	0	0	0	0	0	0	0	0	0	0	0	0	0	0	0	0	0	0	0	0	0	0	0	0	0
Q9JM62	Receptor expression-enhancing protein 6 OS=Mus musculus OX=10090 GN=Reep6 PE=1 SV=1	0	0	0	0	0	0	0	0	0	0	0	0	0	0	0	0	0	0	0	0	0	0	0	0	0	0	0	0	0	0	0	0	0	0	0	0	0	0	0	0	0	0	0	0	0	0	0	0
Q9CYC6	m7GpppN-mRNA hydrolase OS=Mus musculus OX=10090 GN=Dcp2 PE=1 SV=2	0	0	0	0	0	0	0	0	0	0	0	0	0	0	0	0	0	0	0	0	0	0	0	0	0	0	0	0	0	0	0	0	0	0	0	0	0	0	0	0	0	0	0	0	0	0	0	0
Q9QYY8	Spastin OS=Mus musculus OX=10090 GN=Spast PE=1 SV=3	0	0	0	0	0	0	0	0	16788	0	0	0	0	0	0	0	0	0	0	0	0	0	0	22737	0	0	0	0	0	0	0	0	0	0	0	0	0	0	0	0	0	0	0	0	0	0	0	0
B9EJ86	Oxysterol-binding protein-related protein 8 OS=Mus musculus OX=10090 GN=Osbpl8 PE=1 SV=1	0	0	0	0	0	0	0	0	0	0	0	0	0	0	0	0	0	0	0	0	0	0	0	0	0	0	0	0	0	0	0	0	0	0	0	0	0	0	0	0	0	0	0	0	0	0	0	0
Q62393-3	Isoform 3 of Tumor protein D52 OS=Mus musculus OX=10090 GN=Tpd52	110550	224381	228545	217291	228350	232033	224511	199773	204163	298945	274250	102023	189081	197947	98125	95520	75157	270553	100085	214890	112524	0	422629	134952	0	83280	0	0	172481	212239	80063	83115	86740	80972	83116	101083	88269	93208	95847	79325	131708	56273	56735	59581	56560	76477	65459	64959
Q8C078-3	Isoform 3 of Calcium/calmodulin-dependent protein kinase kinase 2 OS=Mus musculus OX=10090 GN=Camkk2	0	0	0	0	0	0	0	0	0	0	0	0	0	0	0	0	0	0	0	0	0	0	0	0	0	0	0	0	0	0	0	0	0	0	0	0	0	0	0	0	0	0	0	0	0	0	0	0
Q3UQ28	Peroxidasin homolog OS=Mus musculus OX=10090 GN=Pxdn PE=1 SV=2	0	0	0	0	0	0	0	0	0	0	0	0	0	0	0	0	0	0	0	0	0	0	0	0	0	0	0	0	0	0	0	0	0	0	0	0	0	0	0	0	0	0	0	0	0	64408	57283	51743
A2AHC3	Calmodulin-regulated spectrin-associated protein 1 OS=Mus musculus OX=10090 GN=Camsap1 PE=1 SV=1	0	0	296504	74167	132322	105848	0	418380	575943	0	0	0	102414	196326	210331	0	278149	0	214991	84244	316229	394809	258727	0	0	380727	301536	0	0	0	0	0	0	123344	103224	176594	0	0	165984	125175	0	0	0	0	0	0	0	0
B9EJ80	PDZ domain-containing protein 8 OS=Mus musculus OX=10090 GN=Pdzd8 PE=1 SV=1	0	0	0	0	0	0	0	0	0	0	0	0	0	0	0	0	0	0	0	0	0	0	22973	0	0	0	0	0	0	0	0	0	0	0	0	0	0	0	0	0	0	0	0	0	0	0	0	0
Q3B7Z2	Oxysterol-binding protein 1 OS=Mus musculus OX=10090 GN=Osbp PE=1 SV=3	0	212862	159978	121938	181134	137741	208450	131331	126282	192282	0	172818	198064	130494	111671	0	108475	0	0	0	116229	119973	115852	172054	141670	112131	91651	242091	125176	147834	38538	93193	80355	87003	71900	26101	0	27639	0	80175	273322	58496	88276	135824	159754	244902	277253	331175
O35345	Importin subunit alpha-7 OS=Mus musculus OX=10090 GN=Kpna6 PE=1 SV=2	461117	454445	492262	500437	479488	438907	387402	440016	452604	394326	452470	501093	481322	403495	482362	539997	517497	437709	512204	546927	436603	446300	394095	400059	460659	435563	388054	381230	478194	471737	390742	399328	289269	407905	322572	332158	316956	327497	234683	330902	191047	159533	178407	175393	188142	312580	303287	244117
O35344	Importin subunit alpha-4 OS=Mus musculus OX=10090 GN=Kpna3 PE=1 SV=1	314430	371278	377057	355974	423655	393244	341805	385184	405156	393998	223190	299537	259624	216592	241997	321706	315684	304948	374693	378919	485370	398420	374829	404469	498741	405964	407986	429017	356516	443562	140251	141138	129889	270004	87273	109145	143172	196056	258532	235162	205666	263672	240180	251386	235722	111670	94657	106528
E9PYK3	Protein mono-ADP-ribosyltransferase PARP4 OS=Mus musculus OX=10090 GN=Parp4 PE=1 SV=1	0	0	0	0	0	0	0	0	0	0	0	0	0	0	0	0	0	0	0	0	0	0	0	0	0	0	0	0	0	0	0	0	0	0	0	0	0	0	0	0	0	0	0	0	0	0	0	0
O35343	Importin subunit alpha-3 OS=Mus musculus OX=10090 GN=Kpna4 PE=1 SV=1	492402	508962	496894	503961	534260	413636	464021	397464	382804	387020	377619	436843	434597	478370	414562	478668	479934	550477	547207	532335	407646	421177	413999	450685	418351	424318	399177	396874	356756	441403	420931	421198	399296	426695	411197	365160	381869	389129	333039	370260	270129	250050	256373	309557	274018	253362	259414	263578
Q8C4Y3	Negative elongation factor B OS=Mus musculus OX=10090 GN=Nelfb PE=1 SV=2	0	0	0	0	0	0	0	0	0	0	0	0	0	0	0	0	0	0	0	0	0	0	0	0	0	0	0	0	0	0	0	0	0	0	0	0	0	0	0	0	0	0	0	0	0	0	0	0
Q8BSY0	Aspartyl/asparaginyl beta-hydroxylase OS=Mus musculus OX=10090 GN=Asph PE=1 SV=1	90822	101292	106431	75018	54093	132318	181079	91977	115574	91805	127833	67921	42702	45094	113199	56322	43709	43816	51247	57623	153009	143328	248040	123288	178706	106621	73579	150403	122079	114546	272602	198161	219724	193184	220406	661797	216060	215141	64034	161978	366905	215442	218312	219683	340425	246697	95404	99153
Q9QYX7	Protein piccolo OS=Mus musculus OX=10090 GN=Pclo PE=1 SV=4	0	0	0	0	0	0	0	0	0	0	0	0	0	0	0	0	0	0	0	0	0	0	0	0	0	0	0	0	0	0	0	0	0	0	0	0	0	0	0	0	0	0	0	0	261684	0	0	0
O88207	Collagen alpha-1(V) chain OS=Mus musculus OX=10090 GN=Col5a1 PE=1 SV=2	0	0	0	0	0	0	0	0	0	0	0	0	28190	0	0	31827	0	89310	0	23403	0	0	0	0	0	0	0	0	0	0	19128	0	0	0	0	0	0	0	0	0	223483	183396	170557	212923	118525	150795	144366	144040
Q8C4X2	Casein kinase I isoform gamma-3 OS=Mus musculus OX=10090 GN=Csnk1g3 PE=1 SV=2	0	0	0	0	0	0	0	0	0	0	0	0	0	0	0	0	0	0	0	0	0	0	0	0	0	0	0	0	0	0	0	0	0	0	0	0	0	0	0	0	0	0	0	0	0	0	0	0
P32648	VIP peptides OS=Mus musculus OX=10090 GN=Vip PE=1 SV=1	0	0	0	0	0	0	0	0	0	0	0	0	0	0	0	0	0	0	0	0	0	0	0	0	0	0	0	0	0	0	0	0	0	0	0	0	0	0	0	0	0	0	0	0	0	0	0	0
P40240	CD9 antigen OS=Mus musculus OX=10090 GN=Cd9 PE=1 SV=2	0	0	0	0	0	0	0	0	0	0	0	0	0	0	0	0	0	0	0	0	0	0	0	0	0	0	0	0	0	0	0	0	0	0	0	0	0	0	0	0	0	0	0	0	0	0	0	0
Q3UCV8	Ubiquitin thioesterase otulin OS=Mus musculus OX=10090 GN=Otulin PE=1 SV=1	0	0	0	0	0	0	0	0	0	0	0	0	0	0	0	0	0	0	0	0	0	0	0	0	0	0	0	0	0	0	0	0	0	0	0	0	0	0	0	0	0	0	0	0	0	0	0	0
Q9CYA6	Zinc finger CCHC domain-containing protein 8 OS=Mus musculus OX=10090 GN=Zcchc8 PE=1 SV=3	0	0	14377	0	0	33741	0	37832	0	0	0	0	0	0	0	0	0	0	0	0	0	0	0	0	0	0	0	0	0	0	0	0	0	0	0	0	0	0	0	0	0	0	0	0	0	0	0	0
Q9QZ88	Vacuolar protein sorting-associated protein 29 OS=Mus musculus OX=10090 GN=Vps29 PE=1 SV=1	156317	111644	112698	97300	106682	87895	114712	171392	165878	101231	199760	218416	209792	230850	208687	143838	254800	244190	229959	244287	0	0	121933	0	0	0	0	0	0	0	266028	287004	286368	289430	275365	257658	267597	257750	256858	275357	360548	391782	345502	372343	360578	193971	202433	207919
Q3V209	Transmembrane and ubiquitin-like domain-containing protein 2 OS=Mus musculus OX=10090 GN=Tmub2 PE=1 SV=1	0	0	0	0	0	0	0	0	0	0	0	0	0	0	0	0	0	0	0	0	0	0	0	0	0	0	0	0	0	0	0	0	0	0	0	0	0	0	0	0	0	0	0	0	0	0	0	0
Q9CYA0	Protein disulfide isomerase Creld2 OS=Mus musculus OX=10090 GN=Creld2 PE=1 SV=1	85913	85488	82381	91204	86276	70985	97396	0	105500	86399	27143	33678	181242	39292	35508	105862	28097	94879	33856	35816	75505	78738	19911	22958	21238	85308	95841	0	0	23690	106339	102565	81280	103473	96782	70037	70570	0	76697	66317	136059	94492	94530	108273	178797	0	52487	63386
Q80X41-3	Isoform 3 of Serine/threonine-protein kinase VRK1 OS=Mus musculus OX=10090 GN=Vrk1	0	25560	0	0	0	41408	0	0	0	0	0	0	163093	35987	0	119000	172884	58157	0	59036	0	0	156066	0	0	0	0	0	0	0	0	0	0	0	0	0	0	0	0	0	0	0	0	0	0	0	0	0
Q8R0A0	General transcription factor IIF subunit 2 OS=Mus musculus OX=10090 GN=Gtf2f2 PE=1 SV=1	0	0	0	0	0	0	0	0	0	0	0	0	0	0	0	0	0	0	0	0	0	0	0	0	0	0	0	0	0	0	0	0	0	0	0	0	0	0	0	0	0	0	0	0	0	0	0	0
O35326	Serine/arginine-rich splicing factor 5 OS=Mus musculus OX=10090 GN=Srsf5 PE=1 SV=2	45371	48130	40204	48479	46572	0	160017	0	99798	0	161985	37390	41694	39056	37853	48615	50617	134663	55165	54944	34768	67438	48335	37482	73400	30140	215029	52633	66710	84999	559813	207352	84727	82338	416864	458889	406262	72840	554069	446636	179701	718713	179644	181553	184411	28518	157886	0
Q8WTY4	Anamorsin OS=Mus musculus OX=10090 GN=Ciapin1 PE=1 SV=1	240501	236974	239144	148861	145500	287537	242020	245955	226933	224438	730449	689365	723533	697161	794151	717383	834291	790208	857431	812938	181906	124846	146942	180030	182935	134496	212285	213847	178108	134174	65893	102746	110238	113614	83307	83647	87267	91966	57165	39048	327302	250665	311709	261483	383940	292120	236025	246739
Q9JLR5	Transcription factor 23 OS=Mus musculus OX=10090 GN=Tcf23 PE=1 SV=1	0	0	0	0	0	0	0	0	0	0	0	0	0	0	0	0	0	0	0	0	0	0	0	0	0	0	0	0	0	0	0	0	0	0	29227	0	0	0	0	0	0	0	0	0	0	0	0	0
P53996	CCHC-type zinc finger nucleic acid binding protein OS=Mus musculus OX=10090 GN=Cnbp PE=1 SV=2	34417	16082	12338	30370	31279	18120	15027	17288	0	16681	0	0	0	14553	0	31775	34920	51177	0	52092	18432	24337	36028	28362	18293	0	20348	20701	32889	39868	0	0	0	0	0	0	0	0	0	0	0	0	0	0	0	0	0	0
P53994	Ras-related protein Rab-2A OS=Mus musculus OX=10090 GN=Rab2a PE=1 SV=1	1121291	1001463	861238	752542	797527	279108	394423	275996	1045467	426535	365680	486278	178713	386796	350762	495220	488088	510553	562159	539170	634584	509115	759611	829077	863063	514291	483730	610581	1008812	741414	292439	0	101358	113406	216556	80076	246276	97107	152756	224554	0	0	0	0	0	320990	248084	265592
Q5SW19-3	Isoform 3 of Clustered mitochondria protein homolog OS=Mus musculus OX=10090 GN=Cluh	156020	131343	133227	208792	207920	52372	154617	80069	98393	61910	193288	310716	323627	303731	270892	263932	319728	341266	235479	284687	125571	84319	120091	141969	112957	90405	90658	99252	70678	75953	149623	153474	135344	185951	204348	143608	180237	178038	140125	309475	153086	131438	283501	151427	218028	41414	121086	89977
Q8BW96-3	Isoform 3 of Calcium/calmodulin-dependent protein kinase type 1D OS=Mus musculus OX=10090 GN=Camk1d	0	0	0	0	25484	0	0	0	0	0	0	0	0	0	0	0	0	0	0	30552	0	0	0	0	0	0	20664	0	0	0	43915	367982	39202	42308	39257	0	0	38039	38290	0	0	38174	42453	39484	0	0	0	0
Q9QZ73	DCN1-like protein 1 OS=Mus musculus OX=10090 GN=Dcun1d1 PE=2 SV=1	35038	32805	35031	36233	0	0	0	0	0	0	35074	39304	40471	35583	34624	45542	51308	49282	44145	45118	0	0	0	0	0	26800	27065	28509	0	32024	75838	54358	265071	66120	233299	248507	62198	243328	61005	57313	62008	56663	120871	56245	159856	51440	49360	148742
O35316	Sodium- and chloride-dependent taurine transporter OS=Mus musculus OX=10090 GN=Slc6a6 PE=1 SV=2	0	0	0	0	0	0	0	0	0	0	0	0	0	0	0	0	0	0	0	0	0	0	0	0	0	0	0	0	0	0	0	0	23149	26147	0	26654	18099	138790	103382	0	0	0	0	0	0	0	0	0
P28659-4	Isoform 4 of CUGBP Elav-like family member 1 OS=Mus musculus OX=10090 GN=Celf1	16971	17127	18885	0	18059	22730	0	17583	14930	23070	0	0	0	0	0	0	0	0	0	0	23804	22321	24009	25397	26242	20199	22002	26465	31575	144540	0	0	0	0	0	0	0	0	0	0	0	0	0	0	0	0	0	0
P28659-3	Isoform 3 of CUGBP Elav-like family member 1 OS=Mus musculus OX=10090 GN=Celf1	16971	17127	18885	0	18059	22730	0	17583	14930	23070	0	0	0	0	0	0	0	0	0	0	23804	22321	70125	25397	26242	20199	22002	26465	31575	26349	0	0	0	0	0	0	0	0	0	0	0	0	0	0	0	0	0	0
Q8C570	mRNA export factor OS=Mus musculus OX=10090 GN=Rae1 PE=1 SV=1	147044	137044	153950	154121	163461	67716	110783	66070	165658	132370	202395	180606	145149	189128	184731	162351	151812	171248	188576	201878	193536	189039	60595	170577	185944	185579	242069	305348	249681	180393	0	0	0	0	0	0	0	0	0	0	0	0	0	0	0	58555	0	0
Q810D6	Glutamate-rich WD repeat-containing protein 1 OS=Mus musculus OX=10090 GN=Grwd1 PE=1 SV=2	0	0	0	0	0	0	0	0	0	0	0	0	0	0	0	19392	0	0	0	0	0	122720	121675	139686	0	0	0	52021	131134	0	164328	146366	0	143117	122326	125448	128802	144996	176991	119886	0	16783	0	97129	116134	0	0	0
P53986	Monocarboxylate transporter 1 OS=Mus musculus OX=10090 GN=Slc16a1 PE=1 SV=1	84080	174139	171476	172105	94520	121099	184139	189249	187131	263442	284171	287010	259270	280886	303556	249509	225779	243348	296842	327758	166009	194114	160689	168022	168746	176678	168803	172917	193885	253297	90556	84052	92291	90946	93753	90329	72657	78277	83127	87782	87435	101245	86838	83213	77927	54936	51238	52010
Q7TN29	Stromal membrane-associated protein 2 OS=Mus musculus OX=10090 GN=Smap2 PE=1 SV=1	0	0	0	0	0	0	0	0	12435	0	0	0	0	0	0	0	0	0	0	0	0	0	0	0	0	0	0	0	0	0	0	0	0	0	0	0	0	0	0	0	0	0	0	0	0	0	0	0
Q9JLQ0	CD2-associated protein OS=Mus musculus OX=10090 GN=Cd2ap PE=1 SV=3	0	483037	0	0	0	0	0	0	0	0	0	0	0	0	0	25343	0	0	0	0	0	0	0	0	0	0	0	0	0	0	0	0	0	0	0	0	0	0	0	0	0	0	0	0	0	0	0	0
G3X9K3	Brefeldin A-inhibited guanine nucleotide-exchange protein 1 OS=Mus musculus OX=10090 GN=Arfgef1 PE=1 SV=1	0	0	0	0	0	0	0	0	0	0	0	0	0	0	0	0	0	0	0	0	0	0	0	0	0	0	0	0	0	0	0	0	0	0	0	0	0	0	0	0	0	0	0	0	0	0	0	0
Q5SWD9	Pre-rRNA-processing protein TSR1 homolog OS=Mus musculus OX=10090 GN=Tsr1 PE=1 SV=1	856229	0	2434913	872084	854124	992549	968474	1052659	1028264	893088	0	0	1252793	0	1147646	0	1069881	0	0	1334266	51527	575155	120667	656901	726635	113865	618571	715797	134538	52198	0	0	0	0	0	0	0	0	0	0	0	0	0	0	0	0	0	0
P20664	DNA primase small subunit OS=Mus musculus OX=10090 GN=Prim1 PE=1 SV=1	102980	136718	134227	131256	62379	0	0	0	0	0	237393	68987	76771	200258	125056	272835	303877	75000	175864	0	133490	55788	101522	105422	103897	98593	0	123027	46464	104455	0	0	0	0	0	0	0	0	0	0	0	0	0	0	0	0	0	0
Q9CY62-3	Isoform 3 of E3 ubiquitin-protein ligase RNF181 OS=Mus musculus OX=10090 GN=Rnf181	0	0	0	0	0	0	0	0	0	0	0	0	0	0	0	0	0	0	0	0	0	0	0	0	0	0	0	0	0	0	0	0	0	0	0	0	0	0	0	0	0	0	0	0	0	0	0	0
Q8C561	G-protein coupled receptor-associated protein LMBRD2 OS=Mus musculus OX=10090 GN=Lmbrd2 PE=1 SV=1	0	0	0	0	0	0	0	0	0	0	0	0	0	0	0	0	0	0	0	28014	0	0	0	0	0	0	0	0	0	0	33010	0	0	44415	41100	0	42789	0	0	33196	0	0	0	0	0	0	0	0
Q8BT60	Copine-3 OS=Mus musculus OX=10090 GN=Cpne3 PE=1 SV=2	224009	300635	231772	188275	959736	182771	200858	677311	68837	281248	0	44968	123620	141706	27396	140832	69745	232628	39891	158207	852495	346720	265623	1045384	385738	443325	931025	446603	444611	780077	61520	68509	2363505	77387	2526276	2980807	268342	61537	48176	157158	279454	93622	172777	93084	133556	152497	109092	193183
Q6ZQ08-4	Isoform 4 of CCR4-NOT transcription complex subunit 1 OS=Mus musculus OX=10090 GN=Cnot1	0	0	53967	41437	0	0	82070	0	51541	0	91334	73306	269333	47119	67806	243238	90760	0	0	73731	68355	63668	0	0	46136	41516	0	47563	0	43037	0	0	0	0	0	0	0	0	0	0	0	0	0	0	0	0	0	0
Q6ZQ08-3	Isoform 3 of CCR4-NOT transcription complex subunit 1 OS=Mus musculus OX=10090 GN=Cnot1	0	0	0	0	0	0	0	0	0	0	0	0	0	0	0	0	0	0	0	0	0	0	0	0	0	0	12414	0	0	0	0	0	0	0	0	0	0	0	0	0	0	0	0	0	0	0	0	0
P59279	Ras-related protein Rab-2B OS=Mus musculus OX=10090 GN=Rab2b PE=1 SV=1	0	0	0	96554	0	0	94147	0	0	0	0	0	0	0	0	0	0	0	83084	0	64410	114744	0	94030	0	114371	101806	110126	108514	48512	0	0	0	0	0	0	0	0	0	0	0	0	0	0	0	72638	0	0
Q9JM14	5'(3')-deoxyribonucleotidase, cytosolic type OS=Mus musculus OX=10090 GN=Nt5c PE=1 SV=1	0	71057	30634	32157	39293	0	0	39445	79682	0	43426	67519	62578	75753	68763	58080	57722	63976	64202	62808	0	0	0	0	0	0	0	0	0	0	66816	65284	65669	62345	72785	59280	63831	63261	61118	58788	90153	0	78543	84777	91481	263336	198327	343779
Q9JM13	Rab5 GDP/GTP exchange factor OS=Mus musculus OX=10090 GN=Rabgef1 PE=1 SV=1	0	0	0	0	0	0	0	0	0	0	0	0	0	0	0	0	0	0	0	0	175442	0	0	0	0	0	0	0	0	0	0	0	0	0	0	0	0	0	0	0	0	0	0	0	0	0	0	0
Q61595-16	Isoform 16 of Kinectin OS=Mus musculus OX=10090 GN=Ktn1	1029035	1068690	718953	670595	1183135	808105	519998	634980	805224	1090916	425276	462528	295659	352225	463750	416815	656611	180388	469329	327513	1012545	966199	758023	680265	803017	843671	874481	799010	722213	936852	952393	707511	954058	1478131	484168	814130	980548	912701	1191278	1000766	758231	555529	940955	187222	759917	217598	161092	348516
Q61595-14	Isoform 14 of Kinectin OS=Mus musculus OX=10090 GN=Ktn1	852338	592505	718953	802896	712694	796831	562483	634980	805224	1090916	425276	462528	295659	352225	463750	416815	656611	180388	295223	327513	957072	999625	758023	680265	841769	941850	969324	824305	755211	992574	952393	656707	1015374	1310965	484168	814130	827733	758428	1421247	835411	758231	201809	670292	168493	759917	217598	220477	348516
Q61595-13	Isoform 13 of Kinectin OS=Mus musculus OX=10090 GN=Ktn1	392586	261174	410357	311522	260076	277913	149601	188278	227044	314015	173876	285246	172234	172330	253072	260637	368114	108421	274165	87596	230838	317390	137689	297617	423046	334309	211652	295443	265862	251072	796637	558480	619860	1005258	316430	706652	1029182	841477	751523	879581	83613	397170	366944	168493	104493	110875	68617	355876
Q7TN16	Hedgehog-interacting protein OS=Mus musculus OX=10090 GN=Hhip PE=1 SV=2	0	0	0	0	0	0	0	242587	0	0	0	0	0	0	0	0	0	0	0	0	0	0	0	0	0	0	0	0	0	0	0	0	0	0	0	0	0	0	0	0	0	0	0	0	0	0	0	0
Q61595-11	Isoform 11 of Kinectin OS=Mus musculus OX=10090 GN=Ktn1	988542	904986	681023	737016	990290	844657	487558	669005	850609	1127879	538722	462528	454187	425115	520856	374774	617166	139406	429695	514845	923507	967026	777741	680265	774898	908556	924824	846779	727175	959664	1006445	748801	1084215	1541993	565432	858959	1059985	988504	1473861	1044975	803015	677830	940955	274105	668288	217598	271954	348516
G3X9J0	Signal-induced proliferation-associated 1-like protein 3 OS=Mus musculus OX=10090 GN=Sipa1l3 PE=1 SV=1	0	0	0	0	0	0	0	0	0	0	0	0	0	0	0	0	0	0	0	78841	0	0	0	0	0	0	0	0	0	0	0	0	0	0	0	0	0	0	0	0	0	0	0	0	0	0	0	0
O35969-2	Isoform 2 of Guanidinoacetate N-methyltransferase OS=Mus musculus OX=10090 GN=Gamt	467020	504124	44305	51799	452421	0	468110	401225	377340	45634	0	356648	0	0	0	427888	380386	417467	47244	356155	88116	96364	86537	89523	97866	98809	494630	96886	101547	94918	135805	144286	145542	160082	137502	152654	144153	149307	145839	134550	341923	356095	349737	73935	329579	123854	124986	129630
Q67FY2	B-cell CLL/lymphoma 9-like protein OS=Mus musculus OX=10090 GN=Bcl9l PE=1 SV=1	0	0	0	0	0	0	0	0	0	0	0	0	0	0	0	0	0	0	0	0	0	0	0	0	0	0	0	0	0	0	0	0	0	0	0	0	0	0	0	0	0	0	0	0	0	0	0	0
Q3V1L4	Cytosolic purine 5'-nucleotidase OS=Mus musculus OX=10090 GN=Nt5c2 PE=1 SV=2	0	38323	39665	0	36695	50620	43353	45645	0	0	57915	0	0	45686	52879	0	0	467838	0	310627	45812	48595	50788	53928	48713	50272	48150	50634	49494	48207	51409	259684	59217	0	57389	0	214807	57947	51148	50189	78726	0	0	0	0	117711	107796	108478
Q3UPL0	Protein transport protein Sec31A OS=Mus musculus OX=10090 GN=Sec31a PE=1 SV=2	629219	739631	602600	615644	689550	901964	734513	838721	698859	779048	954167	864441	820636	830913	1028361	812255	783070	873785	826827	768019	712152	764932	725422	816003	748935	753664	776234	826425	729650	797368	381301	524226	489219	399265	406720	441612	456311	512628	396809	523158	521119	671041	560219	443510	626321	880017	934233	856004
Q8BT51	Cytochrome c oxidase assembly factor 4 homolog, mitochondrial OS=Mus musculus OX=10090 GN=COA4 PE=3 SV=1	0	0	0	0	0	0	0	0	0	0	0	0	0	0	0	0	0	0	0	0	0	0	0	0	0	0	0	0	0	0	0	0	0	0	0	0	0	0	0	0	0	0	0	0	0	0	0	0
Q61301-3	Isoform 3 of Catenin alpha-2 OS=Mus musculus OX=10090 GN=Ctnna2	478830	320719	320992	417634	315455	376752	168235	361924	1097172	450155	152935	304625	513056	571226	384128	523911	588795	503786	502998	671346	475457	567696	212694	285792	426443	376973	295269	184473	493349	449250	461669	324569	440323	307132	285899	439006	441641	377015	770949	618357	715205	465575	297142	502315	0	1242798	556406	301119
P40201	Chromodomain-helicase-DNA-binding protein 1 OS=Mus musculus OX=10090 GN=Chd1 PE=1 SV=3	0	0	0	0	0	0	0	0	0	0	0	0	0	0	0	0	0	0	0	0	0	0	0	0	0	0	0	0	0	0	0	0	0	0	0	0	0	0	0	0	0	0	0	0	0	0	0	0
P25976-2	Isoform UBF2 of Nucleolar transcription factor 1 OS=Mus musculus OX=10090 GN=Ubtf	135646	145564	150849	99116	140992	219665	180462	205063	196997	203584	349327	308097	277916	298271	325097	253695	226576	246874	296480	299060	163360	154152	163361	215398	171709	149053	165834	175970	168126	176989	62150	39704	40322	38042	40753	39541	37958	0	40151	0	0	0	0	0	0	129393	68871	75718
Q810B6	Rabankyrin-5 OS=Mus musculus OX=10090 GN=Ankfy1 PE=1 SV=2	0	0	0	0	0	0	127511	0	0	0	0	0	0	204878	0	0	37921	233982	47043	0	0	0	0	257041	70519	0	0	0	0	0	0	0	0	0	0	0	0	467311	0	0	0	0	0	0	0	258187	0	0
P59268	Palmitoyltransferase ZDHHC9 OS=Mus musculus OX=10090 GN=Zdhhc9 PE=2 SV=1	0	0	0	0	0	0	0	0	0	0	0	0	0	0	0	0	0	0	0	0	0	0	0	0	0	0	0	0	0	0	0	0	0	0	0	0	0	0	0	0	0	0	0	0	0	0	0	0
Q8BFZ9	Erlin-2 OS=Mus musculus OX=10090 GN=Erlin2 PE=1 SV=1	0	0	0	0	0	0	0	0	0	0	0	0	0	0	0	0	0	0	0	0	0	0	0	0	0	0	0	0	0	0	0	0	0	0	0	0	0	0	0	0	0	0	0	0	0	0	0	0
P81117	Nucleobindin-2 OS=Mus musculus OX=10090 GN=Nucb2 PE=1 SV=2	0	0	0	21589	0	0	0	0	0	0	0	0	0	0	0	0	0	26735	29471	24023	24379	25942	25459	30036	25194	27440	0	25174	26633	94819	169829	252770	255558	250136	174318	217550	150708	162355	162720	172088	521711	319138	493658	437972	380758	168763	165945	197524
Q8BFZ3	Beta-actin-like protein 2 OS=Mus musculus OX=10090 GN=Actbl2 PE=1 SV=1	19795523	19893652	19916274	20531544	19958176	24007491	24027728	23609382	23779780	23197209	24054155	19305758	17791960	17742149	23318465	13744359	14044298	13606927	13828552	14104459	20959668	20035255	20829769	17325459	20580637	17777687	18639102	18347908	18009423	18881563	10670073	11191143	10556237	11554707	11788354	12352469	11561419	12905067	12692640	11603937	14867840	15285386	18192562	15803771	15989994	26326364	24673498	25915431
Q7TN02	Mediator of RNA polymerase II transcription subunit 26 OS=Mus musculus OX=10090 GN=Med26 PE=1 SV=1	0	0	0	0	0	0	0	0	0	0	0	0	0	0	0	0	0	0	0	0	0	0	0	0	0	0	0	0	0	0	0	0	0	0	0	0	0	0	0	0	0	0	0	0	0	0	0	0
Q8K021	Secretory carrier-associated membrane protein 1 OS=Mus musculus OX=10090 GN=Scamp1 PE=1 SV=1	0	0	0	0	0	0	0	0	0	0	0	0	0	0	0	0	0	0	0	0	0	0	0	0	0	0	0	0	0	0	0	0	0	0	0	0	0	0	0	0	0	0	0	0	0	0	0	0
P57080	Ubiquitin carboxyl-terminal hydrolase 25 OS=Mus musculus OX=10090 GN=Usp25 PE=1 SV=2	0	0	0	0	0	0	0	0	0	0	0	0	0	0	0	0	0	0	0	0	0	0	51905	0	0	0	0	0	0	0	0	0	0	0	0	0	0	0	0	0	0	0	0	0	0	0	0	0
Q925J9	Mediator of RNA polymerase II transcription subunit 1 OS=Mus musculus OX=10090 GN=Med1 PE=1 SV=2	23828	26894	0	0	0	0	0	0	0	20329	0	0	0	0	27493	0	0	0	0	0	0	0	0	0	0	0	44518	0	0	33164	0	0	0	137595	0	0	0	0	0	0	0	0	0	0	0	0	0	0
Q9JLN9	Serine/threonine-protein kinase mTOR OS=Mus musculus OX=10090 GN=Mtor PE=1 SV=2	0	0	0	0	0	0	0	0	0	0	0	0	0	0	0	0	0	0	0	0	0	0	0	0	0	19040	0	0	0	0	0	0	0	0	33872	0	50992	0	0	42443	116974	0	139344	38722	40070	0	576884	0
Q810A7	ATP-dependent RNA helicase DDX42 OS=Mus musculus OX=10090 GN=Ddx42 PE=1 SV=3	136533	126963	111141	125246	422446	134982	111668	427014	136881	100993	134917	113484	118393	204705	86136	208872	190622	255442	156137	170203	117349	92789	88611	118063	94042	99859	96797	84950	66347	121579	0	0	130266	0	89577	0	17199	91604	0	218509	0	66102	62812	56281	103055	0	60534	0
Q8CJ53-3	Isoform 3 of Cdc42-interacting protein 4 OS=Mus musculus OX=10090 GN=Trip10	805481	787515	716876	475139	767581	758604	341081	470963	385310	878005	561332	750168	0	467582	425914	322639	340257	636609	907533	417497	0	319970	0	671139	617717	400760	310531	399064	713901	825546	0	0	0	227036	0	0	0	0	0	0	164122	0	226476	0	0	223515	196834	211538
Q9JLN5	Erythroid membrane-associated protein OS=Mus musculus OX=10090 GN=Ermap PE=1 SV=2	151075	0	0	0	0	0	0	0	128993	0	0	0	427791	0	0	617187	0	0	0	0	0	74085	0	114327	162297	0	146116	0	2358995	0	0	0	0	0	0	0	0	0	0	0	0	0	0	0	0	0	0	0
P30416	Peptidyl-prolyl cis-trans isomerase FKBP4 OS=Mus musculus OX=10090 GN=Fkbp4 PE=1 SV=5	2067335	1939288	2193073	1824263	2245469	2238783	1943156	1915345	2026205	2266888	2423407	2191492	2196957	2229069	1987387	2312615	2236789	2246824	2181358	2320397	2653550	2538823	2290209	2979718	2289306	2259431	2469717	2300257	2468611	2511103	192975	248664	321600	279919	228570	313253	234375	262995	567166	278877	418395	404445	576306	441022	470110	219702	357383	388065
P30415	NK-tumor recognition protein OS=Mus musculus OX=10090 GN=Nktr PE=1 SV=4	56280	0	0	58433	241286	153165	0	445749	430824	272119	0	0	90346	215564	0	0	0	145196	0	0	208468	129089	54371	114795	106483	81942	59723	98242	582133	599079	0	0	0	1170749	0	0	1077792	0	0	0	268820	0	0	0	0	442755	0	0
Q8BFY9	Transportin-1 OS=Mus musculus OX=10090 GN=Tnpo1 PE=1 SV=2	806885	733430	543862	987578	922449	348004	585286	496415	858869	320488	407171	553027	796263	668731	516341	675143	659757	930425	1021111	858099	647657	525043	494783	500825	617683	611634	599615	581969	702144	596946	732997	902627	784483	734916	624074	532633	635824	738778	523511	407309	772889	490892	298164	638366	341968	253167	224912	346423
P30412	Peptidyl-prolyl cis-trans isomerase C OS=Mus musculus OX=10090 GN=Ppic PE=1 SV=1	0	139068	0	112978	0	0	0	0	0	0	230121	0	87471	112418	0	0	0	203391	184565	0	0	0	0	0	0	0	0	0	0	0	0	140959	0	0	177829	0	0	0	0	216962	422254	405524	286239	583582	415709	528842	199010	190106
Q8K019	Bcl-2-associated transcription factor 1 OS=Mus musculus OX=10090 GN=Bclaf1 PE=1 SV=2	98006	169616	156956	153564	100798	113326	117229	156122	182820	161698	123422	98689	58242	230208	222629	102194	292452	57467	135858	133390	219853	147933	171118	205864	191225	160995	180541	220406	221329	182296	94029	125836	131371	136137	110641	125961	125558	127722	129366	106945	164107	111017	249299	112651	172819	0	40938	22391
Q9QYR9	Acyl-coenzyme A thioesterase 2, mitochondrial OS=Mus musculus OX=10090 GN=Acot2 PE=1 SV=2	0	0	0	0	0	0	0	0	0	0	0	0	0	0	0	0	0	0	0	0	0	0	34292	0	0	0	0	0	0	0	0	0	0	34076	0	37441	66929	43315	46036	0	107634	99037	100416	105601	97658	215175	246167	185273
Q3UCQ1	Forkhead box protein K2 OS=Mus musculus OX=10090 GN=Foxk2 PE=1 SV=3	0	0	0	0	0	0	0	0	0	0	0	0	0	0	0	0	57505	0	0	0	0	0	0	0	0	0	0	0	0	0	0	0	0	0	0	0	0	0	0	0	0	0	0	0	0	0	0	0
Q3MI48	Junctional sarcoplasmic reticulum protein 1 OS=Mus musculus OX=10090 GN=Jsrp1 PE=1 SV=2	0	0	0	0	0	0	0	0	0	0	0	0	0	0	0	0	0	0	0	0	0	0	0	0	0	0	0	0	0	0	963916	810657	905830	901222	960488	946738	1006046	1003628	895168	898867	445262	415572	330562	369879	313991	367251	355771	312159
Q9QYR6	Microtubule-associated protein 1A OS=Mus musculus OX=10090 GN=Map1a PE=1 SV=2	0	0	0	0	0	0	0	0	16639	0	0	131890	185952	107780	87078	0	0	256107	132268	132878	0	0	0	0	0	0	0	0	0	0	188169	160580	498996	220915	259916	270337	393380	228195	264683	375942	259570	100811	355540	0	132817	69968	116522	217235
Q8K012	Formin-binding protein 1-like OS=Mus musculus OX=10090 GN=Fnbp1l PE=1 SV=2	0	55460	0	0	82867	39687	0	0	89840	0	0	0	0	0	0	0	0	0	0	0	0	33778	0	0	29931	0	26026	30502	20851	0	0	0	0	0	39021	0	0	0	0	0	0	0	0	0	0	0	0	0
Q8K010	5-oxoprolinase OS=Mus musculus OX=10090 GN=Oplah PE=1 SV=1	0	0	0	0	0	0	0	0	0	0	0	0	0	0	0	0	0	0	0	0	0	0	0	0	0	0	0	0	0	0	0	0	0	0	0	0	0	0	0	0	0	0	0	0	0	0	0	0
Q925I7	Platelet-derived growth factor D OS=Mus musculus OX=10090 GN=Pdgfd PE=2 SV=1	0	0	0	0	0	0	0	0	0	0	0	0	0	0	0	0	0	0	0	0	0	0	0	0	0	0	0	0	0	0	0	0	0	0	150179	0	0	0	0	0	0	0	0	0	0	0	0	0
Q9DB27-2	Isoform 2 of Malignant T-cell-amplified sequence 1 OS=Mus musculus OX=10090 GN=Mcts1	0	0	0	0	0	0	0	0	0	0	0	0	0	0	0	0	0	0	0	0	0	0	0	0	0	0	0	0	0	0	0	0	0	0	0	0	0	0	0	0	0	0	0	0	0	0	0	0
Q925I1	ATPase family AAA domain-containing protein 3 OS=Mus musculus OX=10090 GN=Atad3 PE=1 SV=1	100220	322623	50638	92820	323760	32172	47689	31458	44736	82449	66310	72528	64062	113290	291518	120968	68186	65746	76072	139040	37635	67856	195960	229349	692309	40586	238202	93047	92823	235069	0	0	0	36504	36713	43382	41998	0	40088	38327	175786	63084	68244	146282	59241	39800	114137	60543
Q9JLM8	Serine/threonine-protein kinase DCLK1 OS=Mus musculus OX=10090 GN=Dclk1 PE=1 SV=1	101872	102762	130525	107884	164348	117513	45008	48798	152186	101131	273531	246291	264860	572267	293489	230318	706345	245775	194830	244572	0	0	0	0	0	0	0	0	0	0	1512332	1427024	1453664	1501346	1458168	1467190	1566509	1380663	1481273	1418550	1027604	932099	1067029	1046315	1021726	1215880	1047587	1127843
P10854	Histone H2B type 1-M OS=Mus musculus OX=10090 GN=H2bc14 PE=1 SV=2	1353173	1302733	1231306	1215854	1233870	1580973	1373328	1525482	1394062	1391649	272934	0	0	168123	67512	0	0	0	150790	0	3838017	3777641	3741258	3836045	3990096	3850605	4037328	4767541	4314138	4139731	0	0	0	0	0	0	0	0	0	0	0	0	0	0	0	0	0	0
Q8BJ05-3	Isoform 3 of Zinc finger CCCH domain-containing protein 14 OS=Mus musculus OX=10090 GN=Zc3h14	0	0	0	0	0	0	0	0	0	0	0	0	0	0	0	0	0	0	0	0	0	50730	0	0	82029	0	0	0	28376	33565	0	0	0	0	0	0	0	0	0	0	0	0	23061	0	0	0	0	0
P10852	4F2 cell-surface antigen heavy chain OS=Mus musculus OX=10090 GN=Slc3a2 PE=1 SV=1	168242	226491	394490	178664	264754	323593	274123	269241	204210	322724	515207	171766	392306	148176	433318	221225	142828	312665	202247	383482	209289	270751	382437	229303	270117	514130	366977	389829	228918	208419	0	69536	0	0	0	0	0	0	47314	77637	0	0	0	0	49875	180668	74277	0
Q8BJ05-2	Isoform 2 of Zinc finger CCCH domain-containing protein 14 OS=Mus musculus OX=10090 GN=Zc3h14	0	0	0	0	0	0	0	0	0	0	0	0	0	0	0	0	0	0	0	0	0	31952	0	0	28476	0	0	0	28376	178561	0	0	0	0	0	0	0	0	0	0	0	0	0	0	0	0	0	0
P61202-2	Isoform 2 of COP9 signalosome complex subunit 2 OS=Mus musculus OX=10090 GN=Cops2	307935	302471	774549	213878	181012	243037	967469	955659	249422	231586	313500	270552	280319	293580	238660	237734	143570	152959	231517	211482	886348	334908	855325	345766	928719	869659	234132	343152	324128	950224	84054	60008	103431	0	63967	61685	65295	103728	83756	91787	72462	66593	0	64701	0	81145	141188	0
Q3TCJ8-2	Isoform 2 of Coiled-coil domain-containing protein 69 OS=Mus musculus OX=10090 GN=Ccdc69	0	0	0	0	0	0	0	0	0	0	0	0	0	0	0	0	0	0	0	0	0	0	0	0	0	0	0	0	0	0	0	0	0	0	0	0	0	0	0	0	0	0	0	0	0	0	0	0
Q9JLM4	Zinc finger MYM-type protein 3 OS=Mus musculus OX=10090 GN=Zmym3 PE=1 SV=1	0	0	0	0	0	0	0	0	0	0	0	0	0	0	0	0	0	0	52783	0	0	0	0	0	52867	0	0	0	0	0	0	0	0	0	0	0	0	0	0	0	0	0	0	0	0	0	0	0
Q9ET54-6	Isoform 6 of Palladin OS=Mus musculus OX=10090 GN=Palld	319872	27907	171181	270696	67832	0	108710	25655	0	0	23203	171258	111310	43390	0	288894	398388	295316	221143	119671	326817	310432	91526	202028	83883	272100	114619	155743	134819	119721	536653	211783	208017	177505	169322	96256	142260	168056	121433	164240	1374276	1190746	1484788	1454685	1551232	253576	925936	662880
P08553	Neurofilament medium polypeptide OS=Mus musculus OX=10090 GN=Nefm PE=1 SV=4	579970	560672	533981	465233	631303	492628	423508	508043	417253	529917	189825	403543	484865	410502	245030	538220	568057	416705	233896	232580	510879	551279	556893	407600	523554	582257	724862	527512	464972	707373	0	0	0	0	0	0	0	0	0	0	0	0	0	0	0	554382	315999	508904
O09061	Proteasome subunit beta type-1 OS=Mus musculus OX=10090 GN=Psmb1 PE=1 SV=1	299147	40404	59190	31954	30853	152578	127499	37779	39515	233000	34378	28607	0	26803	33182	0	0	0	17657	0	18296	21132	19421	20999	20812	21492	22314	23601	21920	24995	0	0	0	0	0	0	0	0	0	0	0	0	0	0	0	0	0	0
Q9ET54-4	Isoform 4 of Palladin OS=Mus musculus OX=10090 GN=Palld	319872	27907	171181	270696	67832	0	37868	25655	0	0	23203	171258	111310	43390	0	288894	398388	280273	274665	119671	208451	310432	91526	98863	83883	272100	114619	123931	134819	157399	119490	211783	208017	177505	169322	96256	142260	168056	156819	164240	1374276	1190746	1427730	1454685	1781670	253576	857884	1099524
Q7TMM9	Tubulin beta-2A chain OS=Mus musculus OX=10090 GN=Tubb2a PE=1 SV=1	9857452	9887909	10262091	11732197	11395854	11967834	13381863	12007842	13379013	11602026	11464632	9128334	8630129	11038011	7298948	8009076	9503491	6449854	8027354	9867249	10819966	7868771	9202414	7602759	8858881	8553167	9193406	9409047	10720814	9520378	8915302	8193203	8569569	7884765	8039932	8373379	9087728	9479074	8525975	9133723	4561906	6162818	4620680	4466308	6135074	7563607	5710504	6074779
P08551	Neurofilament light polypeptide OS=Mus musculus OX=10090 GN=Nefl PE=1 SV=5	244555	213614	240663	222490	269099	117735	278921	145305	113102	149462	189825	318194	421089	385480	245030	471704	568057	416705	218727	232580	255470	202218	167266	242867	195748	367927	316729	165647	321501	249945	0	0	0	0	0	0	0	0	0	0	0	0	0	0	0	0	0	0
Q9ET54-3	Isoform 3 of Palladin OS=Mus musculus OX=10090 GN=Palld	170256	0	39965	126872	26227	0	16710	25655	0	0	0	124154	29351	0	0	30476	40375	29866	0	28606	56590	93955	63343	67060	63452	94749	85442	71416	64509	84553	41271	59054	57880	52637	55958	0	0	46934	37845	0	140858	145007	161091	143933	88387	0	54976	94334
Q8K009	Mitochondrial 10-formyltetrahydrofolate dehydrogenase OS=Mus musculus OX=10090 GN=Aldh1l2 PE=1 SV=2	0	0	0	29453	0	0	0	0	0	0	184959	188981	163667	183694	114249	79657	139888	48632	125111	109042	43956	43137	79713	103081	104180	163461	174744	110861	152919	118173	41624	43347	0	45549	103913	45234	40416	42362	71762	36360	181901	109005	3015597	112147	97389	273777	214228	216889
Q8BG95	Protein phosphatase 1 regulatory subunit 12B OS=Mus musculus OX=10090 GN=Ppp1r12b PE=1 SV=2	0	0	0	0	103099	0	0	0	0	0	0	0	0	0	0	0	0	0	0	0	0	0	0	0	0	146963	0	0	0	0	624426	166104	215459	137998	98655	162418	84823	90493	168572	844315	168563	147710	153160	1057727	159802	36549	90339	96289
Q8BG94	COMM domain-containing protein 7 OS=Mus musculus OX=10090 GN=Commd7 PE=1 SV=1	0	0	0	0	0	0	0	0	0	0	0	0	0	0	0	0	0	0	0	0	0	0	0	0	0	0	0	0	0	0	0	0	0	0	0	0	0	0	0	0	0	0	0	0	0	0	0	0
Q64152	Transcription factor BTF3 OS=Mus musculus OX=10090 GN=Btf3 PE=1 SV=3	510392	245305	367814	227794	682546	90974	121362	85935	109302	85993	77339	286255	459605	320422	84557	586381	1107900	1022001	445804	614022	82283	80877	78780	86402	45092	319110	128618	57885	146512	103156	723569	857280	866319	881895	854217	558232	411863	547109	408294	180047	466799	861106	902377	1002205	778187	54903	314417	287386
Q9QZ23	NFU1 iron-sulfur cluster scaffold homolog, mitochondrial OS=Mus musculus OX=10090 GN=Nfu1 PE=1 SV=2	0	0	0	0	0	0	0	0	0	0	0	0	0	0	0	0	0	0	0	0	0	0	0	0	0	0	0	0	0	0	0	0	0	0	0	0	0	0	0	0	0	0	0	0	0	0	0	0
Q9D9Z1	Small kinetochore-associated protein OS=Mus musculus OX=10090 GN=Knstrn PE=2 SV=2	27300	12896	53628	0	28977	34872	28173	23633	33864	19686	0	27250	28269	0	67463	25327	25804	0	0	0	68277	95382	0	80393	83723	63759	26405	74770	31307	74999	0	0	0	0	0	0	0	0	0	0	0	0	0	0	22980	31824	0	0
Q9CXZ1	NADH dehydrogenase [ubiquinone] iron-sulfur protein 4, mitochondrial OS=Mus musculus OX=10090 GN=Ndufs4 PE=1 SV=3	0	0	0	0	0	0	0	0	0	57835	34817	0	0	0	24504	0	0	0	0	0	52386	32687	45273	0	86027	42842	37137	0	45430	47301	0	0	0	18790	0	11620	0	0	0	0	0	0	0	0	0	0	0	24407
Q8BSQ9	Protein polybromo-1 OS=Mus musculus OX=10090 GN=Pbrm1 PE=1 SV=4	0	0	0	0	0	228658	0	0	0	0	0	0	0	0	0	0	398132	0	0	0	0	0	0	60233	0	0	0	164489	0	0	0	0	0	0	0	0	0	0	0	0	0	0	0	0	0	0	0	0
Q6P2B1	Transportin-3 OS=Mus musculus OX=10090 GN=Tnpo3 PE=1 SV=1	324647	0	307252	327167	307244	272118	252233	0	415619	266569	182655	0	161297	169564	285179	195367	184727	186319	239896	197221	830821	176787	235700	204637	186400	0	177763	285121	317662	0	0	0	0	88226	116974	45624	0	0	0	0	0	0	0	0	0	80293	0	0
Q8C4Q6	Axin interactor, dorsalization-associated protein OS=Mus musculus OX=10090 GN=Aida PE=1 SV=1	0	12109	98549	11608	11885	12815	107701	12506	12770	12700	19642	19304	16907	19165	18305	17697	16457	18767	19024	19892	0	0	0	8404	0	0	0	0	0	9505	14762	17942	0	0	14675	15828	0	13760	0	16048	0	18694	0	0	0	21271	17718	34294
P39688	Tyrosine-protein kinase Fyn OS=Mus musculus OX=10090 GN=Fyn PE=1 SV=4	0	0	0	0	0	0	0	0	0	0	0	0	0	0	0	0	0	0	0	0	0	0	0	0	0	94385	0	0	0	0	0	0	0	0	0	0	0	0	0	0	0	0	0	0	0	0	0	0
Q925H0	Acid-sensing ion channel 2 OS=Mus musculus OX=10090 GN=Asic2 PE=1 SV=1	0	0	0	0	0	0	0	0	0	0	0	0	0	0	0	0	0	0	0	0	0	0	0	0	0	0	0	0	0	0	0	0	0	0	0	0	0	0	0	0	0	111320	0	0	0	0	0	0
P59235	Nucleoporin Nup43 OS=Mus musculus OX=10090 GN=Nup43 PE=1 SV=2	156217	111003	106492	102020	111017	102986	102805	109410	199748	135271	112076	112910	99244	71470	68910	57289	132411	68540	74401	98874	108838	121671	124642	118003	113908	103210	106370	148886	150256	122321	75907	0	0	39314	40500	33845	39064	82703	39767	36513	0	0	0	0	0	33129	0	27578
Q9CXY9	GPI-anchor transamidase OS=Mus musculus OX=10090 GN=Pigk PE=1 SV=2	0	0	0	0	0	0	0	0	0	0	0	0	0	0	0	0	0	0	0	0	0	0	0	0	0	0	0	0	0	0	0	0	0	0	0	0	0	0	0	0	0	0	0	0	0	0	0	0
Q8BFW7	Lipoma-preferred partner homolog OS=Mus musculus OX=10090 GN=Lpp PE=1 SV=1	538906	517846	548726	557056	540777	656276	644192	583085	588358	537765	596137	887165	620953	618327	556789	726286	690702	601503	680781	481319	597556	620077	693104	526932	607283	664760	662875	633651	632531	794432	545061	557845	586725	625044	601550	692805	655451	646025	618100	605744	1503363	1603510	1413732	1309870	1367263	1465992	2274250	2306245
Q9CXY6	Interleukin enhancer-binding factor 2 OS=Mus musculus OX=10090 GN=Ilf2 PE=1 SV=1	175416	171378	151688	194856	200349	167103	200991	169961	157812	167107	214197	217532	227689	226714	215557	208279	214299	184270	197182	195341	197823	202172	192644	214990	188759	220444	200154	200739	189936	212869	169894	166253	198837	167654	164776	188322	188949	187224	190352	186923	170991	152240	143736	137643	153569	213658	221184	183478
Q3UD01	Ataxin-7-like protein 3B OS=Mus musculus OX=10090 GN=Atxn7l3b PE=1 SV=1	0	0	0	0	0	0	0	0	0	0	0	0	0	0	0	0	0	0	0	0	0	0	0	0	0	0	0	0	0	0	0	0	0	0	0	0	0	0	0	0	0	0	0	0	0	0	0	0
Q8BFW4	Tripartite motif-containing protein 65 OS=Mus musculus OX=10090 GN=Trim65 PE=1 SV=1	0	0	0	0	0	0	0	0	0	0	0	0	0	0	0	0	0	0	0	0	0	0	0	0	0	0	0	0	0	0	0	0	0	0	0	0	0	0	0	0	0	0	0	0	0	0	0	0
Q4U4S6	Xin actin-binding repeat-containing protein 2 OS=Mus musculus OX=10090 GN=Xirp2 PE=1 SV=1	283353	56821	76655	725680	52452	0	59746	367033	510647	1093831	0	0	0	0	0	0	0	0	0	0	56997	260870	311777	1792788	1802136	171548	112892	63734	59512	332396	0	0	0	0	0	0	0	0	0	0	0	0	0	0	0	0	0	0
Q8BG81	Polymerase delta-interacting protein 3 OS=Mus musculus OX=10090 GN=Poldip3 PE=1 SV=1	67780	64594	71953	250048	229598	71926	75128	251625	216586	442049	201570	121793	52369	83524	0	0	84588	0	94426	0	63019	209673	85916	94325	128460	57812	67771	144616	105022	127014	0	0	0	0	0	0	0	0	0	0	0	0	0	0	0	0	0	0
P04184	Thymidine kinase, cytosolic OS=Mus musculus OX=10090 GN=Tk1 PE=1 SV=3	0	0	0	0	0	0	0	0	0	25592	0	0	0	0	0	0	0	0	0	0	0	0	0	0	0	0	0	0	0	0	0	0	0	0	0	0	0	0	0	0	0	0	0	0	0	0	0	0
Q9QZ11	Exonuclease 1 OS=Mus musculus OX=10090 GN=Exo1 PE=2 SV=2	0	0	0	0	0	0	67692	0	0	0	0	0	0	0	0	0	0	143865	329722	0	0	0	0	0	0	0	0	0	0	0	0	0	0	0	0	0	0	0	0	0	0	0	0	0	0	0	0	0
Q80TY0-4	Isoform 4 of Formin-binding protein 1 OS=Mus musculus OX=10090 GN=Fnbp1	0	0	0	0	0	0	0	0	0	0	0	0	0	0	0	57793	0	0	0	0	0	0	0	0	0	0	0	0	0	0	226638	0	64659	65776	0	217378	215483	57281	276700	0	0	0	0	0	52752	0	49572	49492
Q80TY0-3	Isoform 3 of Formin-binding protein 1 OS=Mus musculus OX=10090 GN=Fnbp1	0	0	0	0	0	0	0	0	0	0	0	0	0	0	0	172242	0	0	0	0	0	0	0	0	0	0	0	0	0	0	502425	0	64659	329851	0	450578	215483	403432	351232	0	0	0	0	0	52752	0	49572	134007
Q3UPH1	Protein PRRC1 OS=Mus musculus OX=10090 GN=Prrc1 PE=1 SV=1	111525	100653	137367	99607	228414	140450	286348	182690	302688	208237	0	0	0	0	0	110031	0	0	0	0	98010	161540	139883	179682	188496	168859	147452	130891	138442	138315	0	130178	201233	0	0	0	0	105559	180153	0	124212	179235	61925	124868	113701	152183	130904	91809
Q3V1H1	Cytoskeleton-associated protein 2 OS=Mus musculus OX=10090 GN=Ckap2 PE=1 SV=1	0	0	0	0	0	0	0	0	0	0	36890	0	0	0	0	0	0	28662	0	29207	0	0	0	0	0	0	0	0	0	0	0	0	0	0	0	0	0	0	0	0	0	0	0	0	0	0	0	0
Q8BT14	CCR4-NOT transcription complex subunit 4 OS=Mus musculus OX=10090 GN=Cnot4 PE=1 SV=2	0	0	0	0	95554	0	0	0	0	0	0	0	0	0	0	0	0	0	0	0	68301	0	0	0	107276	0	0	0	0	0	0	0	0	0	0	0	262191	0	0	0	0	0	0	0	0	0	0	0
Q3TUU5	Testis-expressed protein 30 OS=Mus musculus OX=10090 GN=Tex30 PE=1 SV=1	51976	0	0	14392	0	0	143922	0	0	0	0	0	0	16659	0	0	0	0	0	0	0	0	0	0	0	0	0	0	0	0	0	0	0	0	0	0	0	0	0	0	0	0	0	0	0	0	0	0
Q99K48-2	Isoform 2 of Non-POU domain-containing octamer-binding protein OS=Mus musculus OX=10090 GN=Nono	50759	55132	73659	54100	99823	43917	74781	58980	57982	26269	38128	34847	101069	54250	34602	108904	77524	56297	49755	50053	68996	105366	42638	79735	88202	88221	66860	77866	92286	52019	21899	80622	42285	24241	66963	72241	91359	23086	24697	22414	91014	60655	71149	74021	0	46581	56198	0
P10833	Ras-related protein R-Ras OS=Mus musculus OX=10090 GN=Rras PE=1 SV=1	0	0	0	0	0	0	0	0	0	0	0	0	0	0	0	0	0	0	0	8400	0	0	0	0	0	0	0	0	0	0	0	0	0	0	0	0	0	0	0	0	0	0	0	0	0	29164	0	0
O09044	Synaptosomal-associated protein 23 OS=Mus musculus OX=10090 GN=Snap23 PE=1 SV=1	0	0	0	0	39742	0	0	0	0	0	0	81324	0	0	0	0	125549	0	0	0	0	0	0	0	0	0	0	0	0	0	118328	0	0	0	130703	0	134017	0	0	104889	247026	0	0	0	0	0	0	0
Q7TMK9	Heterogeneous nuclear ribonucleoprotein Q OS=Mus musculus OX=10090 GN=Syncrip PE=1 SV=2	2946887	3106183	2910685	2976238	2912673	2698049	3331715	2681552	2577163	2812605	4210062	4273580	3832721	3871300	4213530	4461627	3961525	4407894	4683056	4545541	2375549	2757318	2370731	2788397	2404797	2358732	2795768	2747606	2460229	2612918	2070707	2774048	2594179	2122256	2874659	2464983	2295393	2246752	2558210	2264084	3237042	2798955	2634620	2605455	2361691	2195857	2333898	2467427
Q8R2U0-2	Isoform 2 of Nucleoporin SEH1 OS=Mus musculus OX=10090 GN=Seh1l	0	91676	42025	95327	102660	0	0	0	0	0	78039	0	0	0	0	76883	85111	103053	85336	0	0	0	0	0	0	0	0	0	0	0	0	0	0	0	0	0	0	0	0	212245	0	0	17417	0	0	0	0	0
Q9QZ09	Protein PHTF1 OS=Mus musculus OX=10090 GN=Phtf1 PE=1 SV=2	0	0	0	0	0	0	0	0	0	0	0	0	0	0	0	0	0	0	0	0	0	0	0	0	0	0	0	0	0	0	0	0	0	0	0	0	0	0	0	0	0	0	0	0	0	0	0	0
Q9CY97	RNA polymerase II subunit A C-terminal domain phosphatase SSU72 OS=Mus musculus OX=10090 GN=Ssu72 PE=1 SV=1	0	0	129157	0	0	0	0	0	0	0	0	0	0	67907	0	62692	0	0	0	0	0	0	0	0	0	0	0	0	0	0	0	0	0	55166	0	62020	0	0	0	0	0	0	0	0	0	198667	0	163913
Q9QZ08	N-acetyl-D-glucosamine kinase OS=Mus musculus OX=10090 GN=Nagk PE=1 SV=3	0	0	0	0	0	0	0	0	0	0	0	0	0	0	0	0	0	0	0	0	0	0	0	0	0	0	0	0	0	0	31162	0	0	0	0	0	0	0	0	38150	0	0	0	0	0	0	0	0
Q9QZ06	Toll-interacting protein OS=Mus musculus OX=10090 GN=Tollip PE=1 SV=1	0	0	0	0	0	0	0	0	0	0	0	0	0	0	0	0	0	0	0	0	0	0	0	0	0	0	0	0	0	0	0	0	0	0	0	0	0	0	0	0	0	0	0	0	0	0	0	0
Q64133	Amine oxidase [flavin-containing] A OS=Mus musculus OX=10090 GN=Maoa PE=1 SV=3	258359	164589	184459	211134	162481	348589	201269	247502	290679	420567	524904	466022	449788	696665	526959	571180	472306	461905	427914	615553	169349	180218	195611	168349	191548	244372	309531	329348	189360	178473	375119	404309	392631	341005	320608	323128	468625	374640	350477	325951	1707226	1749086	2108413	1666510	2048010	1738925	1153402	1677612
Q9CY94	DNA replication complex GINS protein PSF3 OS=Mus musculus OX=10090 GN=Gins3 PE=2 SV=1	0	0	0	0	0	0	0	0	0	0	431826	0	51718	0	0	90552	65536	0	44529	39076	0	0	0	0	0	0	0	0	0	0	0	0	0	0	0	0	0	0	0	0	0	0	0	0	0	0	0	0
Q93092	Transaldolase OS=Mus musculus OX=10090 GN=Taldo1 PE=1 SV=2	261436	157101	271995	182100	183884	125148	198318	167845	289417	194096	175513	177915	99618	27366	380702	356165	217613	608923	43926	0	285331	269852	274158	290779	319335	185230	370748	359278	293841	212685	0	0	0	0	0	0	0	0	0	0	0	0	0	0	0	0	0	0
Q8BT07	Centrosomal protein of 55 kDa OS=Mus musculus OX=10090 GN=Cep55 PE=1 SV=2	55624	89893	23731	28686	104499	0	16067	58831	111798	0	0	119576	113783	101563	97717	53004	55543	131529	136201	41116	0	21117	53101	0	0	0	60218	0	88633	0	0	0	0	0	0	0	0	0	0	0	0	0	0	0	0	0	0	0
P49443	Protein phosphatase 1A OS=Mus musculus OX=10090 GN=Ppm1a PE=1 SV=1	0	34782	35100	33469	35493	52113	0	45835	0	41430	0	0	0	0	45971	0	0	0	0	0	32276	0	0	0	0	0	0	0	0	0	55910	46718	373738	0	0	0	239180	56349	54166	58229	0	0	0	0	0	51848	447484	365124
P49442	Inositol polyphosphate 1-phosphatase OS=Mus musculus OX=10090 GN=Inpp1 PE=1 SV=2	0	0	0	0	0	0	0	0	0	0	0	0	0	0	0	0	0	0	0	0	0	0	0	0	0	0	0	0	0	0	0	33669	0	0	0	0	0	33600	0	0	0	0	0	55047	0	0	0	0
Q61029-4	Isoform Gamma of Lamina-associated polypeptide 2, isoforms beta/delta/epsilon/gamma OS=Mus musculus OX=10090 GN=Tmpo	1322736	1409040	1390287	1299140	1291215	1242219	1306967	1237209	1237296	1203073	1089066	1160363	1215492	1248818	1120623	744191	753834	1252068	1237471	1260611	1628816	1697739	1635762	1658871	1662967	1742033	1607710	1603748	1711052	1597057	914106	896223	879986	872298	929601	804173	787808	731409	783119	669535	747867	762787	734219	217736	236290	469812	425625	251732
Q61029-3	Isoform Epsilon of Lamina-associated polypeptide 2, isoforms beta/delta/epsilon/gamma OS=Mus musculus OX=10090 GN=Tmpo	1398576	1518487	1518752	1378851	1364664	1695028	1764825	1582497	1664703	1500089	1368361	1405892	1606682	1444729	1488393	835034	839653	1482923	1328588	1496177	1943246	2145887	1917525	2112579	2118633	2221691	1968679	2082958	2208475	1953912	1009280	959891	1031414	1029940	1084914	861820	938408	829995	797113	733166	954185	914193	883123	373753	392734	588279	541740	295602
Q925F2	Endothelial cell-selective adhesion molecule OS=Mus musculus OX=10090 GN=Esam PE=1 SV=1	0	0	0	0	0	0	0	0	0	0	0	0	0	0	0	0	0	0	0	0	0	0	0	0	0	0	0	0	0	0	0	0	0	0	0	0	0	0	0	0	0	0	0	0	47573	0	0	0
P16125	L-lactate dehydrogenase B chain OS=Mus musculus OX=10090 GN=Ldhb PE=1 SV=2	0	137862	0	0	0	0	0	0	0	0	0	0	0	0	0	0	0	0	0	0	0	0	0	0	0	0	0	0	0	0	0	487814	386082	0	0	0	53013	275602	0	264640	216187	208768	214964	0	198560	0	78912	0
P61514	60S ribosomal protein L37a OS=Mus musculus OX=10090 GN=Rpl37a PE=1 SV=2	0	0	0	0	0	0	0	0	0	0	0	0	63802	34432	0	0	0	0	0	0	0	0	0	0	0	0	0	0	0	0	0	0	0	0	0	0	0	0	0	0	0	0	0	0	0	0	0	0
Q9JLJ2	4-trimethylaminobutyraldehyde dehydrogenase OS=Mus musculus OX=10090 GN=Aldh9a1 PE=1 SV=1	62023	123777	643410	0	878180	0	518876	773745	48966	0	98817	190764	225275	204940	154468	248671	244893	213986	218262	229732	166384	1071618	0	0	710753	79414	803053	0	120334	62887	73266	75399	79313	159758	152547	154659	199071	199465	927484	77304	411339	173852	286540	316984	173919	49442	208001	208048
Q922J9-3	Isoform 3 of Fatty acyl-CoA reductase 1 OS=Mus musculus OX=10090 GN=Far1	0	54946	129930	158818	99089	72075	64262	0	0	30664	0	0	0	0	0	23740	0	30484	25034	58196	56434	70983	131832	89748	138251	185120	151185	96175	119982	124835	0	0	0	0	0	0	0	0	0	0	0	0	0	0	0	0	0	0
Q8BFU3	RING finger protein 214 OS=Mus musculus OX=10090 GN=Rnf214 PE=1 SV=1	0	0	0	0	0	0	0	0	0	0	0	149512	0	0	0	0	0	0	0	0	0	0	0	0	0	0	0	0	0	0	0	50135	0	0	0	0	0	0	0	0	0	0	0	0	0	0	0	0
Q9CXW4	60S ribosomal protein L11 OS=Mus musculus OX=10090 GN=Rpl11 PE=1 SV=4	719344	665409	660961	768610	692424	558266	821340	638964	684604	612484	826336	995251	1078024	881111	927502	954541	968220	861668	719448	797008	721432	805212	623312	652418	578090	756802	498323	469793	516221	655099	84304	126857	50224	108230	106109	49805	95100	44956	47639	108224	0	0	0	0	0	202792	249284	283655
Q8R086	Sulfite oxidase, mitochondrial OS=Mus musculus OX=10090 GN=Suox PE=1 SV=2	23755	0	0	0	0	0	0	0	0	0	0	0	0	0	0	0	0	0	0	0	0	0	0	0	0	0	0	0	0	0	0	0	0	32651	0	0	0	0	0	0	0	0	0	0	0	0	87781	0
Q9CXW3	Calcyclin-binding protein OS=Mus musculus OX=10090 GN=Cacybp PE=1 SV=1	622729	642162	599690	608361	709976	495671	602711	525494	610072	519454	675376	804442	848052	692291	643616	650689	673359	703995	726729	739913	492358	415483	607165	686398	452505	433224	463669	622357	464323	466231	153115	148884	0	142223	159253	166781	165728	161650	156572	162240	143049	130870	127341	126314	192206	155381	162963	180661
Q9CXW2	28S ribosomal protein S22, mitochondrial OS=Mus musculus OX=10090 GN=Mrps22 PE=1 SV=1	0	0	0	0	0	0	0	0	0	0	0	0	0	0	0	0	0	0	0	0	0	0	0	0	0	0	0	0	0	0	0	0	0	0	0	0	0	0	0	0	0	0	0	0	0	0	0	0
Q9QYN3	Kallikrein-11 OS=Mus musculus OX=10090 GN=Klk11 PE=2 SV=1	0	0	0	0	0	0	0	0	0	0	0	0	64875	0	0	0	0	0	0	88249	0	0	0	0	0	0	0	0	0	0	0	0	0	0	0	0	0	0	0	0	0	0	0	0	0	0	0	0
Q3UPF5	Zinc finger CCCH-type antiviral protein 1 OS=Mus musculus OX=10090 GN=Zc3hav1 PE=1 SV=1	183602	176025	203348	62302	71812	402502	93292	180933	283623	292888	230243	585120	565580	609311	580185	139538	308051	93812	139359	475322	145236	123582	43060	171272	164878	146363	160720	163812	164686	167270	0	0	0	0	0	0	0	0	0	0	0	0	0	0	0	0	0	0
Q8R081	Heterogeneous nuclear ribonucleoprotein L OS=Mus musculus OX=10090 GN=Hnrnpl PE=1 SV=2	1466540	1472525	1585984	1535534	1578778	1642508	1683197	1803829	1673153	1771089	1888191	1587458	1569444	1664389	1622249	1358422	1465158	1537688	1614684	1735599	1813520	2081721	1949064	1909063	2066383	1863936	1929773	2048135	1916661	1873416	671601	737051	790885	879709	759252	926593	855865	933251	765824	724016	1359825	1086246	1061455	974927	22787376	1016692	892239	7053567
Q78Y63	Phosducin-like protein 2 OS=Mus musculus OX=10090 GN=Pdcl2 PE=1 SV=1	0	0	0	0	0	0	0	0	0	0	0	0	0	0	0	0	0	0	0	0	0	0	0	0	0	0	0	0	0	0	0	0	0	0	0	0	0	0	0	0	0	0	0	0	0	0	0	0
Q925E7	Serine/threonine-protein phosphatase 2A 55 kDa regulatory subunit B delta isoform OS=Mus musculus OX=10090 GN=Ppp2r2d PE=1 SV=1	84524	87023	80725	89032	84061	81921	83360	87728	88948	80096	51401	44460	48256	50989	56345	55720	52704	53345	61075	63312	89117	156074	182137	114087	88312	76560	90712	91574	85363	91975	94176	94902	188708	91587	85025	115044	146781	115505	209850	217649	58628	0	0	0	0	110619	145224	168213
Q8BSN3	Outer dynein arm-docking complex subunit 3 OS=Mus musculus OX=10090 GN=ODAD3 PE=2 SV=2	0	0	0	0	0	0	0	0	0	0	0	0	0	0	0	0	0	0	0	0	0	0	0	0	0	0	0	0	0	0	0	0	0	0	0	0	0	0	0	0	0	0	0	0	0	0	0	0
Q9JLI8	Squamous cell carcinoma antigen recognized by T-cells 3 OS=Mus musculus OX=10090 GN=Sart3 PE=1 SV=1	428141	415051	433078	287777	312929	323914	407702	479339	460515	426534	394974	496985	359203	322856	262187	275028	229294	272313	426656	395495	265894	511782	406572	291534	308879	252562	590450	444678	295628	366305	98561	108371	71367	126930	133317	120779	76015	130946	136352	200093	99531	156945	163056	148487	175743	35429	58554	59315
Q9JLI6	Selenocysteine lyase OS=Mus musculus OX=10090 GN=Scly PE=1 SV=1	0	0	10955	10720	0	12165	0	11057	0	13914	0	0	0	0	0	0	0	0	0	0	63276	12686	13960	67776	13738	68110	14350	65629	12633	65968	0	0	0	0	0	0	0	0	0	0	0	0	0	0	0	0	24123	25841
Q8BY87-2	Isoform 2 of Ubiquitin carboxyl-terminal hydrolase 47 OS=Mus musculus OX=10090 GN=Usp47	141802	138109	155565	148529	147484	162358	90030	159860	147850	141778	120397	147114	99721	149059	153799	110630	159775	88261	189393	152309	128117	128018	133734	148212	156201	126444	126646	142432	148929	132144	30064	93424	33227	100295	103515	25469	32290	24488	98255	29632	22786	94986	36062	86464	82795	83242	79572	0
Q52KI8-2	Isoform 2 of Serine/arginine repetitive matrix protein 1 OS=Mus musculus OX=10090 GN=Srrm1	137701	115667	126197	127651	134348	152297	138646	134950	124160	147975	150695	163524	139376	111917	157575	103221	89364	114198	161124	99192	118822	86047	133154	77790	140832	73385	50648	114095	126038	131825	93614	80189	93911	84190	87090	84148	89036	94669	81081	87970	51856	0	56022	45698	0	74799	62307	110944
P16110	Galectin-3 OS=Mus musculus OX=10090 GN=Lgals3 PE=1 SV=3	143842	125871	144526	128499	142153	139755	383062	223254	195232	153919	256619	350323	319296	308827	300991	237133	216870	217196	198345	220566	311700	201311	370653	498252	422929	261632	211972	265672	185170	288423	62412	0	61441	0	0	44119	74860	89882	101336	82425	113214	64378	109735	111669	146947	129260	152131	138638
Q9CXV9	DCN1-like protein 5 OS=Mus musculus OX=10090 GN=Dcun1d5 PE=1 SV=1	0	0	0	0	0	0	0	0	0	0	0	0	0	0	0	0	0	0	0	0	0	0	0	0	0	0	275556	0	0	0	0	0	0	0	0	0	0	0	0	0	0	0	0	0	0	0	0	0
contaminant_GR78_RAT	owl|P06761| 78 KD GLUCOSE REGULATED PROTEIN PRECURSOR (GRP 78) (IMMUNOGLOBULIN...	8070243	7422414	7599790	7299055	8016904	7552316	7189054	7048696	7564975	7352490	7556567	7172933	7338187	6971883	6655101	6696822	6607789	6735454	6446688	6430268	8070693	8677581	8823473	7944706	7874450	8426270	8634808	8428395	7989865	11390367	15740221	18319409	17016502	17886351	18350970	19447118	18890297	20115051	19579778	19258603	11488228	10912912	11710096	12082591	11248208	19953277	18915591	19600454
P06335	T-cell receptor gamma chain C region 5/10-13 OS=Mus musculus OX=10090 PE=4 SV=1	0	0	0	0	0	0	0	0	0	0	0	0	0	0	0	0	0	0	0	0	0	0	0	0	0	0	0	0	0	0	0	0	0	0	0	0	0	0	0	0	0	0	0	0	0	0	0	0
Q9CY73	39S ribosomal protein L44, mitochondrial OS=Mus musculus OX=10090 GN=Mrpl44 PE=1 SV=3	0	0	0	0	0	0	0	0	0	0	0	0	0	0	0	0	0	0	0	0	0	0	0	0	0	0	0	0	0	0	0	0	0	0	0	0	0	0	0	0	0	0	0	0	95300	0	0	0
Q8BG51	Mitochondrial Rho GTPase 1 OS=Mus musculus OX=10090 GN=Rhot1 PE=1 SV=1	0	0	0	0	0	0	0	0	0	0	22356	0	0	0	0	0	0	0	0	0	0	0	0	0	0	0	0	0	0	0	70049	120110	126310	82800	82265	0	82947	55218	31891	0	255605	185379	193425	181418	176041	89576	140879	136456
P35293	Ras-related protein Rab-18 OS=Mus musculus OX=10090 GN=Rab18 PE=1 SV=2	587690	331773	509605	355379	238714	294492	318569	291144	318503	569534	389752	810668	780817	393551	374361	905022	387130	419833	858999	424882	334058	317257	457846	426955	277109	431284	294364	291808	347085	201979	447116	760849	444222	455865	757579	814602	401161	795016	417136	407762	615997	588018	627216	606223	590065	576780	637999	1043822
P35290	Ras-related protein Rab-24 OS=Mus musculus OX=10090 GN=Rab24 PE=1 SV=2	0	0	0	0	0	0	0	0	0	0	0	0	0	0	0	0	0	0	0	0	0	0	0	0	0	0	0	0	0	30665	0	0	0	0	0	0	0	0	0	0	0	0	0	0	0	0	0	0
O09012	Peroxisomal targeting signal 1 receptor OS=Mus musculus OX=10090 GN=Pex5 PE=1 SV=2	0	0	0	0	0	0	0	0	0	0	0	0	0	0	0	0	0	0	0	0	0	0	0	0	0	0	0	0	0	0	0	0	0	0	0	0	0	0	0	0	0	0	0	0	0	0	0	0
Q6WKZ8	E3 ubiquitin-protein ligase UBR2 OS=Mus musculus OX=10090 GN=Ubr2 PE=1 SV=2	52584	21088	25206	0	31435	0	26925	0	0	0	86376	35712	82618	28051	23000	42737	54560	44257	0	52333	0	0	0	0	0	0	0	0	0	0	111116	49261	48476	48459	44116	124913	59259	41634	29821	36087	105861	216921	484048	134714	0	0	0	154238
Q9CXU9	Eukaryotic translation initiation factor 1b OS=Mus musculus OX=10090 GN=Eif1b PE=1 SV=2	1644208	1542701	1354552	1400201	1372711	1520449	1467037	1532955	1451560	1437620	1216260	1238111	1150626	1137099	1255087	1268496	1233377	1238990	1290667	1334426	1530885	1515996	1585892	1664071	1574634	1521839	1493445	1566548	1520360	1568543	994438	975833	1064467	1008196	964465	966675	1004011	972457	1016015	863672	753812	710685	753113	637897	735076	941910	879616	853215
Q9CY66	H/ACA ribonucleoprotein complex subunit 1 OS=Mus musculus OX=10090 GN=Gar1 PE=1 SV=1	191746	193874	193431	198492	195459	192063	198831	218232	210649	209308	215108	218915	208539	216453	225815	218657	198347	215166	243501	235854	207011	216701	209804	202466	215975	214725	210242	232743	218737	225735	89358	105493	80794	83728	79402	88110	94973	92272	90268	87443	0	0	0	0	0	0	108326	106022
P35288	Ras-related protein Rab-23 OS=Mus musculus OX=10090 GN=Rab23 PE=1 SV=2	0	0	0	0	0	0	0	0	0	0	0	0	0	0	0	0	0	0	0	0	0	0	0	0	0	0	0	0	0	0	0	0	0	0	0	0	0	0	0	0	0	0	0	0	0	0	0	0
Q05816	Fatty acid-binding protein 5 OS=Mus musculus OX=10090 GN=Fabp5 PE=1 SV=3	1260271	1214850	1224830	1171881	1287764	909161	1275163	1219181	1170067	1064085	711297	740940	723092	768720	684553	879949	882256	766500	879952	866751	708668	980630	912107	877852	1181565	796894	691171	760842	981076	931265	130749	168614	166309	202082	164925	152007	147276	151982	165432	143161	0	0	0	0	0	0	0	0
Q64105	Sepiapterin reductase OS=Mus musculus OX=10090 GN=Spr PE=1 SV=1	216080	172910	323935	231602	0	417847	165014	0	231039	183846	317817	254701	187744	263692	306220	232113	221266	240795	301168	397840	0	0	0	0	303659	0	0	0	0	0	204250	165541	199827	149693	184090	205460	159492	169630	205144	175258	172528	176953	153926	189410	164895	305775	231156	219262
Q9CY64	Biliverdin reductase A OS=Mus musculus OX=10090 GN=Blvra PE=1 SV=1	177839	256402	218106	123732	242506	172392	254673	190558	114121	278212	338593	65454	340971	85333	189344	64883	106512	113544	155422	377931	126698	146980	137947	155321	111752	196318	259289	115873	199410	194406	78440	43823	47076	81465	44328	78448	81528	72428	70368	46944	0	53374	54785	52562	58101	90713	70737	55040
P35285	Ras-related protein Rab-22A OS=Mus musculus OX=10090 GN=Rab22a PE=1 SV=2	0	0	0	0	0	0	0	0	0	0	0	0	0	0	0	0	0	0	0	0	0	0	0	0	0	0	0	0	0	0	0	0	0	0	0	0	0	0	0	0	0	0	0	0	0	0	0	0
Q9CY62	E3 ubiquitin-protein ligase RNF181 OS=Mus musculus OX=10090 GN=Rnf181 PE=1 SV=1	0	0	0	0	0	0	0	0	0	0	0	0	0	0	0	0	0	0	0	0	0	0	0	0	0	0	0	89919	0	0	0	0	0	0	0	0	0	0	0	0	0	0	0	0	0	0	0	0
P35283	Ras-related protein Rab-12 OS=Mus musculus OX=10090 GN=Rab12 PE=1 SV=3	0	0	0	0	0	0	0	0	0	0	0	0	0	0	0	0	0	0	0	0	0	0	0	0	0	0	0	0	0	0	0	0	0	0	0	0	0	0	0	0	0	0	0	0	0	0	0	0
Q9CXU1	Mediator of RNA polymerase II transcription subunit 31 OS=Mus musculus OX=10090 GN=Med31 PE=1 SV=2	0	0	0	0	0	0	0	0	0	0	0	0	0	0	0	0	0	0	0	0	0	9674	136701	0	0	0	0	0	12877	9981	0	0	0	0	0	0	0	0	0	0	0	0	0	0	0	0	0	0
P35282	Ras-related protein Rab-21 OS=Mus musculus OX=10090 GN=Rab21 PE=1 SV=4	262316	252711	267554	260594	269743	249119	260310	269535	271068	343904	272571	294168	272463	275003	287970	268315	261258	264762	285776	298416	294346	303753	296615	301125	291489	327671	292022	286097	320228	364386	199623	224622	213403	282529	218170	234308	254150	224143	212276	219045	279981	264972	246225	252008	248373	189518	214105	218560
Q8BSL7	ADP-ribosylation factor 2 OS=Mus musculus OX=10090 GN=Arf2 PE=1 SV=2	2375966	2242627	2423838	2408861	2377415	2159031	2454195	2311614	1991401	2047129	2373855	2612440	2614664	2681917	2353969	2875071	2911314	2789270	2402830	2370915	2037454	2324932	1955313	1719887	1800770	2022778	1973105	1814637	1971265	1989785	1422256	1329977	1247183	1342113	1264800	1399891	1711678	1504459	1578070	1479789	1319450	980375	1183065	895529	934524	2126980	1947229	1953758
Q8R060	Protein zwilch homolog OS=Mus musculus OX=10090 GN=Zwilch PE=1 SV=1	0	0	0	0	0	0	0	0	0	0	0	0	0	0	0	0	0	0	0	0	0	0	0	160445	0	0	0	0	0	0	0	0	0	0	0	0	0	0	0	0	0	0	0	0	0	0	0	0
Q03173-4	Isoform 3 of Protein enabled homolog OS=Mus musculus OX=10090 GN=Enah	0	0	0	0	0	0	0	0	0	0	39690	0	0	0	0	0	0	0	0	0	0	0	0	0	0	0	0	0	0	0	0	0	0	0	0	19233	189499	0	0	0	0	0	0	0	0	49779	53217	172334
Q03173-3	Isoform 2 of Protein enabled homolog OS=Mus musculus OX=10090 GN=Enah	0	0	0	0	0	0	0	0	0	0	39690	0	0	0	0	0	0	0	0	0	0	0	0	0	0	0	0	0	0	0	0	0	0	0	0	19233	113281	0	0	0	0	0	0	0	0	49779	53217	172334
O09005	Sphingolipid delta(4)-desaturase DES1 OS=Mus musculus OX=10090 GN=Degs1 PE=1 SV=1	0	0	0	0	0	0	0	0	0	24226	0	0	0	0	0	0	0	0	0	0	0	0	46074	0	0	0	0	0	0	0	0	0	0	0	0	0	0	0	0	0	0	0	0	0	0	0	0	0
Q9CXT8	Mitochondrial-processing peptidase subunit beta OS=Mus musculus OX=10090 GN=Pmpcb PE=1 SV=1	0	0	0	0	0	0	327866	0	0	0	0	0	0	0	0	0	0	0	0	0	0	0	0	0	0	0	0	0	0	0	0	0	0	143759	0	0	0	11398	87322	0	59618	49058	63815	53909	47683	483952	412401	443340
Q9CY58	Plasminogen activator inhibitor 1 RNA-binding protein OS=Mus musculus OX=10090 GN=Serbp1 PE=1 SV=2	3661073	3434493	3606042	3339220	3253201	3953621	3628346	4354308	3572584	3572513	4676320	3374853	3704299	3777374	3989020	3695271	3318293	3531706	4204415	3821627	3260075	3438541	3248882	3230166	3153842	3489450	3510920	3312077	3624011	3117849	1232178	1190040	1151442	1229461	1164459	1472013	1293283	1434896	1268395	1203550	1139380	1299372	1126658	1205796	1182656	1424722	1160839	1226002
P35278	Ras-related protein Rab-5C OS=Mus musculus OX=10090 GN=Rab5c PE=1 SV=2	499249	544657	463382	426803	619839	348267	394578	313927	419607	387782	314616	328863	372156	619952	393538	674396	409331	364419	420145	535759	434393	404303	482312	400390	391613	408737	373036	438041	412570	388853	436455	662338	363810	493292	445757	444894	411525	256182	260570	477595	429833	537238	456223	583104	518541	301296	406193	254840
Q8BFR5	Elongation factor Tu, mitochondrial OS=Mus musculus OX=10090 GN=Tufm PE=1 SV=1	271330	341032	351314	260345	289568	280825	375019	338154	378760	450934	404194	313875	449183	478394	396409	398824	258481	240499	555836	392169	290563	422208	333388	375913	346226	423488	401840	381067	458769	493008	837035	365827	814778	452708	621167	902673	453562	585662	808185	947930	1875367	1975964	1518748	1951693	1706096	1474046	1248322	1472235
Q8R059	UDP-glucose 4-epimerase OS=Mus musculus OX=10090 GN=Gale PE=1 SV=1	33397	0	33427	47666	0	20656	34729	20490	416236	0	0	0	46185	0	0	30741	0	0	0	0	0	0	0	0	0	0	0	0	0	0	0	0	0	0	0	0	0	0	0	0	0	0	0	0	0	0	0	0
Q8BFR4	N-acetylglucosamine-6-sulfatase OS=Mus musculus OX=10090 GN=Gns PE=1 SV=1	0	0	35221	0	29976	34681	40341	36202	0	0	36069	42512	0	0	44067	0	0	0	0	0	0	0	28652	0	45717	0	56085	39730	0	0	109705	101825	114645	113864	102760	119234	110586	115276	104138	95564	0	0	0	0	0	208039	226905	227543
Q8BWW9-3	Isoform 3 of Serine/threonine-protein kinase N2 OS=Mus musculus OX=10090 GN=Pkn2	70911	48980	0	0	0	0	0	0	0	0	0	64211	46789	94150	0	0	0	94847	91262	94847	0	17177	0	0	0	0	56743	0	0	0	19692	75497	0	129624	51276	0	69143	112526	0	106920	0	67867	36090	0	0	0	0	0
Q8BFR2	Follistatin-related protein 5 OS=Mus musculus OX=10090 GN=Fstl5 PE=2 SV=1	0	0	0	0	0	0	0	0	0	0	0	0	0	0	0	0	0	0	0	0	0	0	0	0	0	0	0	0	0	0	0	0	0	0	0	0	0	0	0	0	0	0	0	0	0	0	0	182471
Q8BG32	26S proteasome non-ATPase regulatory subunit 11 OS=Mus musculus OX=10090 GN=Psmd11 PE=1 SV=3	646671	719720	798573	736895	748138	693765	777428	730334	768640	526405	571882	483306	499867	515453	469791	493651	401531	406671	446669	490125	743728	698036	815229	748487	802067	779585	765901	742717	793010	782642	304696	334224	290028	253948	270445	216511	259126	228803	230755	269478	333218	304062	282132	296475	386819	272711	285282	250614
Q640N1	Adipocyte enhancer-binding protein 1 OS=Mus musculus OX=10090 GN=Aebp1 PE=1 SV=1	0	0	0	0	0	0	0	0	0	0	40974	0	0	0	0	0	122222	0	0	0	0	0	0	0	0	0	0	0	0	0	0	0	0	0	0	0	0	0	0	0	92473	192234	428658	0	0	70738	188250	92554
Q33DR3-3	Isoform 3 of All trans-polyprenyl-diphosphate synthase PDSS2 OS=Mus musculus OX=10090 GN=Pdss2	0	0	0	0	0	0	0	0	0	0	0	0	0	0	0	0	0	0	0	0	0	0	0	0	0	0	0	0	0	0	0	0	0	0	0	0	0	0	0	0	0	0	0	0	0	0	0	0
Q8BG30	Negative elongation factor A OS=Mus musculus OX=10090 GN=Nelfa PE=1 SV=1	0	0	0	0	0	0	32369	0	0	0	0	0	0	0	0	0	51784	42249	0	0	0	0	0	0	0	0	0	0	0	0	0	0	0	0	0	0	0	0	0	0	0	0	0	0	0	0	0	0
P39061-2	Isoform 3 of Collagen alpha-1(XVIII) chain OS=Mus musculus OX=10090 GN=Col18a1	0	0	0	0	0	0	0	0	0	0	0	0	0	0	0	0	0	0	0	0	0	0	0	0	0	0	0	0	0	0	137130	107692	80297	157990	108504	51017	128982	109425	61394	0	108805	107404	100422	141372	114928	0	128120	0
Q3THW5	Histone H2A.V OS=Mus musculus OX=10090 GN=H2az2 PE=1 SV=3	408497	447538	556127	607954	432461	653343	809169	442146	714686	629504	930860	963379	941210	1064975	900732	888069	848922	605202	862163	890718	646924	611430	578754	591723	387791	628721	342791	574443	598384	632535	455723	468503	452576	481906	456138	443373	426198	436607	414419	462867	769328	660202	607374	726466	673492	488246	318233	490163
Q9CY50	Translocon-associated protein subunit alpha OS=Mus musculus OX=10090 GN=Ssr1 PE=1 SV=1	76630	16231	66661	87255	55732	0	0	0	0	0	0	0	38280	0	0	0	48788	22655	0	15630	56872	14556	48647	80962	56194	59523	64484	62697	60399	58545	78719	73637	74520	88111	74151	64812	67070	78041	64802	81222	116765	91815	110253	102724	114167	69906	88402	70077
Q8R050	Eukaryotic peptide chain release factor GTP-binding subunit ERF3A OS=Mus musculus OX=10090 GN=Gspt1 PE=1 SV=2	321913	306245	390004	461248	366934	399271	342261	283456	298618	403642	628201	631966	549744	640643	568793	673029	682393	713571	642901	688214	472785	482825	502676	530290	446703	423692	499077	578907	474296	474158	232361	203929	244406	263102	255499	154276	209298	135438	178877	211841	557591	433299	421367	423620	365276	135141	164432	197396
C0HKG6	Ribonuclease T2-B OS=Mus musculus OX=10090 GN=Rnaset2b PE=1 SV=1	0	0	0	0	0	0	0	0	27015	0	0	0	0	0	0	0	0	0	0	0	0	0	0	0	0	0	0	0	0	0	0	0	0	0	0	0	0	0	0	0	0	0	0	0	0	0	0	0
P47226	Testin OS=Mus musculus OX=10090 GN=Tes PE=1 SV=1	277436	195808	333656	243838	259930	224091	255979	278694	259324	218423	182641	155067	116389	135968	123033	219219	181039	260782	119423	181678	384074	294142	277319	322433	224354	275096	329756	183457	292798	320308	42709	33723	32048	31747	33633	0	37468	0	79423	35292	145869	102154	174588	136584	150195	393156	372237	333437
Q925B0	PRKC apoptosis WT1 regulator protein OS=Mus musculus OX=10090 GN=Pawr PE=1 SV=2	0	0	0	0	0	0	0	0	0	0	0	0	0	0	0	0	0	0	0	0	0	0	0	0	0	0	0	0	0	0	0	0	0	0	0	0	0	0	0	0	0	0	0	0	0	0	0	0
Q8BFQ4	WD repeat-containing protein 82 OS=Mus musculus OX=10090 GN=Wdr82 PE=1 SV=1	0	0	0	0	0	0	0	0	0	0	0	0	0	0	0	0	0	0	0	0	0	0	0	0	0	0	0	0	0	0	0	0	0	0	0	0	0	0	0	0	0	0	0	0	0	0	0	0
Q7TMF3	NADH dehydrogenase [ubiquinone] 1 alpha subcomplex subunit 12 OS=Mus musculus OX=10090 GN=Ndufa12 PE=1 SV=2	0	0	0	0	32787	0	0	43274	0	0	39799	0	41254	0	34870	0	0	0	45206	0	0	26716	0	0	0	0	0	33863	0	29596	44484	47431	51115	49383	126801	62479	69511	67779	87294	78058	0	0	38279	0	0	128465	93031	86785
Q9CXS4	Centromere protein V OS=Mus musculus OX=10090 GN=Cenpv PE=1 SV=2	0	0	0	0	0	0	0	0	0	0	0	0	0	0	0	0	0	0	0	0	0	0	0	0	0	0	0	0	0	0	0	0	0	0	0	0	0	0	0	0	0	0	0	0	0	0	0	0
Q640M1	U3 small nucleolar RNA-associated protein 14 homolog A OS=Mus musculus OX=10090 GN=Utp14a PE=1 SV=1	0	0	0	10635	0	0	118458	211593	0	0	0	0	0	0	0	0	0	0	0	0	0	0	0	0	0	0	0	79827	0	15440	0	0	0	0	0	0	0	0	0	0	0	0	0	0	0	0	0	0
Q9QYJ3	DnaJ homolog subfamily B member 1 OS=Mus musculus OX=10090 GN=Dnajb1 PE=1 SV=3	304148	635267	679269	562379	529818	0	0	861152	807002	1336478	965368	711441	0	769603	0	281562	505367	147900	169518	405019	648555	0	530974	0	576852	849788	605916	601086	0	609722	0	0	0	478394	453629	0	0	554501	644429	635371	103232	102165	101088	88832	220993	0	25138	397926
Q9QYJ0	DnaJ homolog subfamily A member 2 OS=Mus musculus OX=10090 GN=Dnaja2 PE=1 SV=1	764006	653577	628746	844031	670753	668357	631276	885223	579733	639974	1507755	1503084	1542209	1459772	1554289	1726018	1553184	1739992	1543409	1590026	533589	438393	463737	426627	413285	429963	442486	467684	543802	412529	271600	203383	252335	173582	299126	268854	244082	306548	237810	313050	983747	1048750	748104	1019767	812203	867930	907653	848046
Q8C4J7	Transducin beta-like protein 3 OS=Mus musculus OX=10090 GN=Tbl3 PE=2 SV=1	5257	5747	5988	4991	0	0	26988	5726	0	41166	5515	10893	0	6454	5420	6514	139057	6856	4924	6011	24134	5212	0	0	0	0	0	4971	4146	23886	0	0	0	0	0	0	0	0	0	0	0	0	0	0	0	0	0	0
Q8BP27-3	Isoform 3 of Swi5-dependent recombination DNA repair protein 1 homolog OS=Mus musculus OX=10090 GN=Sfr1	174375	162841	153756	165526	163422	165502	164560	163487	156642	148217	165424	177310	162415	162446	157541	216040	204832	211103	205511	207074	162592	151524	155085	175237	163720	137636	163515	153945	165193	151638	169045	153173	154420	163215	172468	152476	142066	150845	145971	150891	160222	139220	125311	133094	233385	49086	100507	93591
Q8BFP9	[Pyruvate dehydrogenase (acetyl-transferring)] kinase isozyme 1, mitochondrial OS=Mus musculus OX=10090 GN=Pdk1 PE=1 SV=2	0	0	0	0	0	0	0	0	0	0	0	0	0	0	0	0	0	0	0	0	0	0	0	0	0	0	0	0	0	0	0	26196	26683	0	0	0	32327	0	0	0	0	38414	39717	0	0	0	167640	40884
Q61749-2	Isoform 2 of Translation initiation factor eIF-2B subunit delta OS=Mus musculus OX=10090 GN=Eif2b4	0	0	0	0	0	0	0	26937	0	232779	0	0	0	0	0	54326	61971	46658	0	0	0	0	0	0	0	0	0	0	0	0	0	262692	267309	259486	35817	0	0	0	0	0	102157	91986	92383	88646	95722	0	0	0
Q8BG18	N-terminal EF-hand calcium-binding protein 1 OS=Mus musculus OX=10090 GN=Necab1 PE=1 SV=1	0	0	0	0	0	0	0	0	0	0	0	0	0	0	0	0	0	0	0	0	0	0	0	0	0	0	0	0	0	0	0	0	0	0	0	0	0	0	0	0	0	0	0	0	0	0	0	0
Q14AX6-3	Isoform 3 of Cyclin-dependent kinase 12 OS=Mus musculus OX=10090 GN=Cdk12	0	0	0	0	0	0	0	0	0	0	0	0	0	0	0	0	0	0	0	0	0	0	0	0	0	0	0	0	0	0	0	0	0	0	0	0	0	0	0	0	0	0	0	0	0	0	0	0
Q8BYK6-3	Isoform 3 of YTH domain-containing family protein 3 OS=Mus musculus OX=10090 GN=Ythdf3	72861	60478	95661	21030	67648	75828	73633	82748	81770	72038	82839	60237	50497	176093	179394	60994	68932	71448	284742	79782	266053	245798	260599	305883	275802	244341	303375	276727	443147	242314	40743	39777	44259	47365	41428	46480	131530	47417	51544	43958	0	20346	0	21360	0	39629	0	42164
Q640L5	Coiled-coil domain-containing protein 18 OS=Mus musculus OX=10090 GN=Ccdc18 PE=1 SV=1	36154	0	0	0	0	0	0	0	0	0	0	44597	0	0	0	0	0	0	247520	0	0	0	0	0	0	0	0	0	0	0	0	172540	0	0	0	0	0	428015	0	0	0	0	0	0	0	0	0	0
Q9CY34	NEDD8-conjugating enzyme UBE2F OS=Mus musculus OX=10090 GN=Ube2f PE=1 SV=1	0	0	0	0	0	0	0	0	0	0	0	0	0	0	0	0	0	0	0	0	0	0	0	59437	0	0	0	0	0	0	0	0	0	0	0	0	0	0	0	0	0	0	0	0	0	0	0	0
P27659	60S ribosomal protein L3 OS=Mus musculus OX=10090 GN=Rpl3 PE=1 SV=3	2686408	2754227	2759740	3295039	2729609	2442716	3091019	2468285	2648941	2708266	2624754	2749484	3439858	2829952	3203497	3049403	2982224	2972721	3293682	3045812	2741144	2301412	2259645	2812667	2498337	2459006	2357101	2481004	2562964	2646172	1361709	1344530	1311076	1647106	1292436	1257412	1466266	1547744	1238692	1536415	1381365	1596699	1168130	1419093	1449067	1244298	1406165	1288611
Q9QYI4	DnaJ homolog subfamily B member 12 OS=Mus musculus OX=10090 GN=Dnajb12 PE=1 SV=2	0	0	0	0	0	0	0	0	18273	0	0	0	0	0	0	0	0	0	0	0	0	0	0	0	0	0	0	0	0	0	0	0	0	0	0	0	0	0	0	0	0	0	0	0	0	0	0	0
Q8R034	Anaphase-promoting complex subunit 13 OS=Mus musculus OX=10090 GN=Anapc13 PE=3 SV=1	0	0	0	0	0	0	0	0	0	0	0	0	0	0	0	0	0	0	0	0	0	0	0	0	0	0	0	0	0	0	0	0	0	0	0	0	0	0	0	0	0	0	0	0	0	0	0	0
Q9CXR1	Dehydrogenase/reductase SDR family member 7 OS=Mus musculus OX=10090 GN=Dhrs7 PE=1 SV=2	0	0	0	0	0	0	0	0	0	0	0	0	0	0	0	0	0	0	0	0	0	0	0	0	0	0	0	0	0	0	0	50437	0	0	0	0	0	0	0	0	0	0	0	0	0	0	0	0
Q9QYI3	DnaJ homolog subfamily C member 7 OS=Mus musculus OX=10090 GN=Dnajc7 PE=1 SV=2	608824	71662	301416	341571	536682	53896	0	295007	0	335084	112420	687682	825047	55482	139767	52394	613199	175850	158730	151934	57259	115161	53122	199893	61440	43524	53746	426755	102188	59656	0	0	0	0	0	0	0	0	0	0	0	0	0	0	0	0	0	0
Q8BSI6	R3H and coiled-coil domain-containing protein 1 OS=Mus musculus OX=10090 GN=R3hcc1 PE=1 SV=3	0	0	0	21306	0	0	0	0	0	0	0	0	0	0	0	0	0	0	0	0	32836	48336	0	49890	0	0	45085	48770	0	34411	0	0	60133	0	0	0	0	0	0	0	0	0	0	0	0	0	0	0
C0HKE2	Histone H2A type 1-C OS=Mus musculus OX=10090 GN=H2ac6 PE=1 SV=1	2152515	2095196	2159612	2045478	2025959	2185430	1703084	1893231	1736089	2657795	3111170	2777457	2640523	2766677	3018157	3341572	3181697	3255082	3490802	3479351	3645639	3647575	3546971	3710035	3420394	2508948	2683308	2737487	2530533	2533646	1978343	1903374	1991161	2734639	2771651	1682879	1432163	1619096	2526640	1577070	1138440	1099585	1239972	1100878	1066411	479489	352161	304635
Q8BIA4-4	Isoform 2 of F-box/WD repeat-containing protein 8 OS=Mus musculus OX=10090 GN=Fbxw8	0	0	0	0	0	0	0	0	0	0	0	0	0	0	0	0	0	0	0	0	0	0	0	0	0	0	0	0	0	0	0	0	0	0	0	0	0	0	0	0	0	0	0	0	0	0	0	0
B2RQC6	CAD protein OS=Mus musculus OX=10090 GN=Cad PE=1 SV=1	1303161	1261218	1281555	1144211	1343008	1440553	1221614	1414852	1210024	1097670	2468864	2447831	1981770	2247450	2351749	2705231	2235914	2337905	2196652	2435441	708706	631979	703575	863145	714564	637279	843820	589454	777377	844543	48577	29960	24703	27644	23441	66917	28115	24544	11421	47128	251319	315327	243116	259370	344514	415756	343739	364600
Q9CY27	Very-long-chain enoyl-CoA reductase OS=Mus musculus OX=10090 GN=Tecr PE=1 SV=1	0	56433	60122	59856	0	0	0	74170	0	66965	133940	120701	106953	122255	124289	121029	112840	110748	122789	119417	0	0	0	0	0	0	0	0	0	0	72070	77743	73972	74269	74911	92140	72628	68433	79565	75059	322276	384867	180743	237452	253256	265780	91463	96500
Q8BG05	Heterogeneous nuclear ribonucleoprotein A3 OS=Mus musculus OX=10090 GN=Hnrnpa3 PE=1 SV=1	7635650	6986475	7149046	7143109	7060481	7891525	7814482	7885157	7820863	7566759	7900995	7311048	7056153	7517514	7705362	6702399	6467358	6878710	7327631	7329057	8094081	8028233	8063789	8158299	7688277	7737249	7999961	8109256	8104076	7954902	2067122	2100717	2248054	2131820	2008654	2526049	2387482	2577598	2750707	2497572	1083146	1368241	1520792	1324910	1389994	3877310	3402012	3391944
Q9QYH6	Melanoma-associated antigen D1 OS=Mus musculus OX=10090 GN=Maged1 PE=1 SV=1	34180	34642	60462	44766	42715	46913	47699	69924	61114	60591	120620	56307	65816	62662	123677	68901	47762	34405	99715	73887	76833	43828	58412	90725	78385	74900	63612	108316	91197	52284	32948	48022	0	17268	177166	199502	167602	174617	19838	19642	64734	203948	409329	53329	94141	67558	51424	27019
Q8BG02	Serine/threonine-protein phosphatase 2A 55 kDa regulatory subunit B gamma isoform OS=Mus musculus OX=10090 GN=Ppp2r2c PE=1 SV=1	0	0	0	0	0	0	0	0	0	0	0	0	0	0	0	0	0	0	0	0	0	0	0	0	0	0	0	0	189264	0	0	0	0	0	0	0	0	0	0	0	0	0	0	0	0	0	0	0
Q9CY21	Probable 18S rRNA (guanine-N(7))-methyltransferase OS=Mus musculus OX=10090 GN=Bud23 PE=1 SV=1	25124	24552	28802	22739	26166	17169	23600	21057	24121	19659	25208	34501	32614	29431	29209	77682	28793	26926	33921	34760	24065	23407	21840	21073	20635	23437	21722	20208	22272	24792	0	0	0	0	0	0	0	0	0	0	0	0	0	0	0	0	0	0
P04104	Keratin, type II cytoskeletal 1 OS=Mus musculus OX=10090 GN=Krt1 PE=1 SV=4	0	207093	0	0	0	0	0	0	60656	0	0	0	0	0	0	0	0	0	0	0	0	0	0	0	0	0	0	0	0	0	433843	0	0	0	0	0	0	0	0	0	0	0	0	0	0	0	0	567716
Q6NVF9	Cleavage and polyadenylation specificity factor subunit 6 OS=Mus musculus OX=10090 GN=Cpsf6 PE=1 SV=1	155442	189830	179466	223422	168243	119775	147020	127036	162991	139944	166986	163499	171785	162609	237860	181031	191298	199568	209375	209955	179234	131217	182071	219878	180164	154310	159794	149016	213140	208449	181248	193589	187576	223622	221351	200600	191000	186210	161873	171682	217723	224743	209421	198183	258082	74228	125659	98446
C0HKD9	Microfibrillar-associated protein 1B OS=Mus musculus OX=10090 GN=Mfap1b PE=1 SV=1	0	45602	0	0	348574	339590	384651	0	0	0	86711	0	0	0	0	342646	443635	12421	24627	0	330340	273417	263216	323787	234649	296858	295424	258681	100207	297513	846933	299602	785136	920149	852878	814127	0	714377	400974	314604	165355	0	1306616	0	157225	0	0	0
P27641	X-ray repair cross-complementing protein 5 OS=Mus musculus OX=10090 GN=Xrcc5 PE=1 SV=4	230024	225578	145122	227023	175546	236164	270210	154240	334799	252050	271795	325064	309482	355422	265438	373095	419711	319028	333381	394105	196904	154020	183690	199181	188659	95793	155853	121781	134195	166535	97121	93082	65316	153742	101092	101909	136003	97220	133476	149784	131159	64066	154397	153660	210157	82450	82345	80599
Q9JLC8	Sacsin OS=Mus musculus OX=10090 GN=Sacs PE=1 SV=2	0	0	0	0	0	0	0	0	0	0	0	0	0	0	0	0	0	0	0	0	0	0	0	0	0	0	0	0	0	0	0	0	0	0	0	0	0	0	0	0	0	0	0	0	0	0	0	0
Q9CY57-3	Isoform 3 of Chromatin target of PRMT1 protein OS=Mus musculus OX=10090 GN=Chtop	0	0	0	0	0	0	0	0	0	0	0	0	0	0	0	0	0	0	0	0	0	0	0	0	0	0	0	0	0	0	0	68478	0	78698	170660	0	131840	0	0	59104	0	113028	99229	122695	259267	0	0	0
F6XLV1	Ciliary rootlet coiled-coil protein 2 OS=Mus musculus OX=10090 GN=Crocc2 PE=3 SV=2	0	0	0	0	0	0	0	0	0	0	0	0	0	0	0	0	0	0	0	0	0	0	0	0	0	0	0	0	0	0	0	0	0	0	0	0	0	0	0	0	0	0	0	0	0	0	0	0
P14602-3	Isoform C of Heat shock protein beta-1 OS=Mus musculus OX=10090 GN=Hspb1	3503204	3167996	3229904	3233607	3229917	4058753	3824318	3680522	3417754	3846549	0	0	0	0	0	0	0	0	0	0	748713	908545	663071	580049	673433	779938	1001441	801975	548999	786358	771078	715611	655762	722183	653061	637305	683201	722345	686834	699374	0	0	0	0	0	0	0	0
O08599	Syntaxin-binding protein 1 OS=Mus musculus OX=10090 GN=Stxbp1 PE=1 SV=2	0	0	0	30800	85109	0	0	0	14612	0	0	0	0	0	0	0	0	0	0	0	0	0	0	0	0	0	0	0	0	0	0	0	0	0	0	0	0	0	0	0	0	0	0	0	0	0	0	0
Q9QXS6-3	Isoform E2 of Drebrin OS=Mus musculus OX=10090 GN=Dbn1	425093	543171	413015	415359	563549	499616	442875	509514	455383	539483	111020	17747	0	133764	21904	40683	0	24173	140513	94387	298090	303145	423983	355070	415493	395123	439156	442298	299123	508887	416073	382130	263550	406988	386141	349235	401806	435253	347499	334521	135533	235182	152144	91598	197136	393976	292507	331422
Q9QXS6-2	Isoform A2 of Drebrin OS=Mus musculus OX=10090 GN=Dbn1	425093	442942	413015	415359	418772	499616	467251	509514	455383	472527	53351	17747	0	65684	21904	40683	0	24173	140513	94387	247808	303145	369009	355070	365662	347565	353581	355846	299123	398855	416073	382130	263550	406988	268289	349235	401806	325607	347499	334521	135533	235182	152144	91598	197136	266673	292507	220594
Q9CY18	Sorting nexin-7 OS=Mus musculus OX=10090 GN=Snx7 PE=1 SV=1	39252	40706	38636	36247	29339	44354	98204	55405	42685	96164	71496	43453	40890	40423	48330	44559	42224	43102	49521	49687	33657	32132	31856	30721	31821	26328	30539	35645	28094	31730	110159	360493	98695	368415	39284	272494	103127	104734	107502	92669	142014	149742	141971	127739	143707	158089	156692	143118
Q9CY16	28S ribosomal protein S28, mitochondrial OS=Mus musculus OX=10090 GN=Mrps28 PE=1 SV=1	0	0	0	0	0	0	0	0	0	0	0	0	0	0	0	0	0	0	0	0	0	0	0	0	0	0	0	0	0	0	0	0	0	0	0	0	0	0	0	0	0	0	0	0	0	0	0	0
P35235	Tyrosine-protein phosphatase non-receptor type 11 OS=Mus musculus OX=10090 GN=Ptpn11 PE=1 SV=3	52611	162597	41713	96444	129021	62743	95053	68726	96141	33876	101493	0	29360	61982	0	104794	162205	526105	126033	261299	26694	31832	47641	105862	38083	26934	0	46380	0	82739	263631	178141	252093	351666	137716	408627	166292	155810	160935	264567	166216	135172	202350	105918	101594	72604	216948	153809
Q8R016	Bleomycin hydrolase OS=Mus musculus OX=10090 GN=Blmh PE=1 SV=1	48973	53098	425164	90450	468178	0	0	0	43104	35638	0	0	0	0	0	40933	0	37225	38912	39870	29784	0	59299	30307	0	533540	44971	27624	46255	90074	50191	0	43353	65585	77183	42438	61919	71204	46268	43721	0	0	0	0	0	43591	60949	37847
Q3THS6	S-adenosylmethionine synthase isoform type-2 OS=Mus musculus OX=10090 GN=Mat2a PE=1 SV=2	315317	408999	438786	281380	242606	394823	261644	358930	282201	355344	490026	263295	261496	413474	369656	508945	291239	316992	287046	332863	593756	471309	501696	619406	463632	403749	448806	567717	441108	605361	229350	421612	218939	277682	272126	262568	296100	278022	266705	240646	361167	602750	293041	342719	348546	179428	224690	186356
P58774	Tropomyosin beta chain OS=Mus musculus OX=10090 GN=Tpm2 PE=1 SV=1	4784222	4899377	4980110	4746021	4888243	4453334	4118840	4331694	4411760	4142300	3020716	2577343	2803642	2712539	2921033	2369319	2252383	2566398	2912845	3005587	5836738	5641014	5842105	5929765	5860741	4986950	5582351	5775672	5479699	5809858	7240062	6040697	6527864	6593853	6508841	5983251	5825661	5819749	6452466	5215176	5823726	5391272	4163844	5857699	4959891	7534674	5040147	5179757
P58771	Tropomyosin alpha-1 chain OS=Mus musculus OX=10090 GN=Tpm1 PE=1 SV=1	6622109	6613937	6826648	6515604	6574541	5803762	5437455	5527466	5541656	5383120	3829613	3493693	3534884	3543682	3791263	3169177	3078976	3304160	3812735	3980794	7977698	7662636	8133715	8535234	8001569	7135235	7597363	7859842	7742617	7896143	6468152	5986518	5484650	5459879	5695914	5104024	4745564	5361526	5710864	5192842	5218990	4800753	4630487	5396214	4777660	8168523	7090594	6801234
Q8R010	Aminoacyl tRNA synthase complex-interacting multifunctional protein 2 OS=Mus musculus OX=10090 GN=Aimp2 PE=1 SV=2	170370	208930	151250	154377	188051	162193	171825	150116	166095	155622	188625	154145	177255	154584	155260	173812	164361	183828	169928	214013	181146	195715	195367	201164	193935	195970	231877	223879	187260	179554	147527	155122	150173	163715	157632	154884	162612	177880	132108	144465	234275	230653	228389	232361	224507	112904	127325	131570
Q6NVE8	WD repeat-containing protein 44 OS=Mus musculus OX=10090 GN=Wdr44 PE=1 SV=1	0	0	0	0	0	0	0	0	0	0	0	0	0	0	0	0	0	0	0	0	0	0	0	0	0	0	0	0	0	0	122792	118060	95456	64137	62991	242629	725609	68070	62847	150116	0	0	0	0	0	0	0	0
P48999	Polyunsaturated fatty acid 5-lipoxygenase OS=Mus musculus OX=10090 GN=Alox5 PE=1 SV=3	364039	419699	363118	426041	406669	324494	507048	270222	289097	323301	0	0	0	0	0	0	0	0	0	0	299393	344589	427814	373248	316260	469531	341620	392191	284106	409355	260574	270940	267095	263700	254514	450299	273781	291631	396500	299123	0	0	0	0	0	0	0	0
Q01405	Protein transport protein Sec23A OS=Mus musculus OX=10090 GN=Sec23a PE=1 SV=2	68085	63857	103935	103023	99594	205563	197922	184428	161817	135923	147097	218819	266766	179691	171976	198697	177378	218591	159132	169742	132503	273893	113633	153784	195472	196695	127679	176242	123764	136060	330459	462183	416639	415797	418191	361166	463773	463129	363188	402133	364761	331339	385229	386534	403103	704042	763801	690401
Q9Z0H4-6	Isoform 6 of CUGBP Elav-like family member 2 OS=Mus musculus OX=10090 GN=Celf2	35518	33267	26460	0	0	0	0	97824	0	44786	0	0	0	0	48350	0	0	0	8305	0	46555	0	49544	51452	113358	0	42495	49883	51035	56295	0	0	0	0	0	0	0	0	0	0	0	0	0	0	0	0	0	0
Q8R3V5-3	Isoform 3 of Endophilin-B2 OS=Mus musculus OX=10090 GN=Sh3glb2	0	0	0	0	0	0	0	30815	0	0	0	0	0	0	0	0	0	0	0	0	0	0	0	0	0	0	0	0	0	0	0	0	0	0	0	0	0	0	0	0	0	0	0	0	0	0	0	0
Q9Z0H4-2	Isoform 2 of CUGBP Elav-like family member 2 OS=Mus musculus OX=10090 GN=Celf2	72078	104452	26460	60818	0	0	0	171726	0	123243	0	0	0	0	30160	0	0	0	0	0	155408	0	95660	51452	218482	0	42495	49883	145744	142236	0	0	0	0	0	0	0	0	0	0	0	0	0	0	0	0	0	0
O08573-3	Isoform 3 of Galectin-9 OS=Mus musculus OX=10090 GN=Lgals9	40759	0	38232	0	44317	0	0	39298	41446	67624	0	0	0	0	0	0	0	0	0	0	0	0	0	0	0	0	0	0	0	0	0	0	0	0	0	0	0	0	0	0	0	0	0	0	0	0	0	0
Q9JLB0	Protein PALS2 OS=Mus musculus OX=10090 GN=Pals2 PE=1 SV=1	0	0	0	0	0	0	0	0	0	0	0	0	0	0	0	0	0	0	38478	0	0	0	0	0	0	0	0	0	0	0	0	0	0	0	0	0	18173	0	0	0	0	0	0	0	0	0	0	0
Q7TMB8	Cytoplasmic FMR1-interacting protein 1 OS=Mus musculus OX=10090 GN=Cyfip1 PE=1 SV=1	0	69105	19936	72473	58526	0	86787	0	159324	123338	0	271189	0	0	67401	0	0	0	0	279788	19189	121314	74966	99434	95942	0	0	33319	0	88269	198076	0	220070	0	0	0	0	0	0	208494	53935	675743	0	656222	731788	0	0	0
O08586	Phosphatidylinositol 3,4,5-trisphosphate 3-phosphatase and dual-specificity protein phosphatase PTEN OS=Mus musculus OX=10090 GN=Pten PE=1 SV=1	0	0	0	0	0	0	0	0	0	0	0	0	0	0	0	0	0	0	0	0	0	0	0	0	0	0	0	0	0	0	0	0	40899	0	42931	0	0	0	0	36410	458705	84728	153355	73313	117515	0	0	0
O08585	Clathrin light chain A OS=Mus musculus OX=10090 GN=Clta PE=1 SV=2	0	0	0	0	0	0	0	0	0	0	0	0	0	0	0	0	0	0	0	0	0	0	0	0	0	0	0	0	0	0	0	0	0	0	0	0	0	0	0	0	0	0	0	0	0	0	0	0
Q9QYF9	Protein NDRG3 OS=Mus musculus OX=10090 GN=Ndrg3 PE=1 SV=1	29066	54435	25221	28357	61550	16609	31962	20424	34159	23519	39623	114161	50917	55291	41121	96411	50170	52735	48524	50550	20840	58347	22862	20110	13527	26508	19465	0	18523	19309	38519	36594	45438	42519	37738	37813	39136	68167	61981	40689	82843	91785	105350	83570	84951	38459	113465	108093
O08583	THO complex subunit 4 OS=Mus musculus OX=10090 GN=Alyref PE=1 SV=3	1290074	1248137	1306236	1243617	1294736	1036429	1293367	974962	696698	954872	1259895	1459595	1576391	1339640	1447026	1286398	763649	1391143	1156659	1120051	1387322	1381042	1178887	1290635	1323789	903616	1016573	1343265	1442729	1447136	303039	494268	514238	396117	372276	471028	362030	344016	523065	458780	173290	206830	180205	132899	235860	376512	430303	220674
O08582	GTP-binding protein 1 OS=Mus musculus OX=10090 GN=Gtpbp1 PE=1 SV=2	0	0	0	0	0	0	0	0	0	24069	0	0	0	0	0	0	0	0	0	0	29691	27783	26024	0	0	0	67000	0	30421	48474	0	0	0	0	0	0	0	0	0	0	0	0	0	0	0	0	0	0
Q8BT14-3	Isoform 3 of CCR4-NOT transcription complex subunit 4 OS=Mus musculus OX=10090 GN=Cnot4	0	0	0	0	95554	0	0	0	0	0	0	0	0	0	0	0	0	0	0	0	68301	0	0	0	75550	0	0	0	0	0	0	0	0	0	0	0	262191	0	0	0	0	0	0	0	0	0	0	0
Q8R001	Microtubule-associated protein RP/EB family member 2 OS=Mus musculus OX=10090 GN=Mapre2 PE=1 SV=1	34398	36590	0	37203	59017	96941	56465	130401	62438	92443	119480	63202	222519	105669	122784	88866	123746	51880	149050	100138	34809	0	33428	31045	108301	0	35156	37594	39581	0	0	0	0	0	0	0	0	0	0	0	0	0	0	0	0	0	0	0
Q61496	ATP-dependent RNA helicase DDX4 OS=Mus musculus OX=10090 GN=Ddx4 PE=1 SV=2	0	0	0	0	0	0	0	0	0	0	0	247358	89544	74551	0	99430	100924	115055	77675	103909	0	0	0	0	0	0	0	0	0	0	0	0	0	0	0	0	0	0	0	0	0	0	0	0	0	0	0	0
P25444	40S ribosomal protein S2 OS=Mus musculus OX=10090 GN=Rps2 PE=1 SV=3	2320711	3016281	2619292	3100929	3158305	2958536	2563102	3223527	2878755	3068893	3238686	2128250	2161766	2872998	2974940	2201141	2484244	2167327	2724022	3114924	2313695	2403827	2283145	2399735	2496279	2359874	2444164	2505461	2554462	2379707	901159	1258727	1037192	993242	848524	1451326	1029564	1176454	1170763	1109072	1697020	1440943	1638439	1477504	1496228	1629756	1441634	1902174
P48986	Neurogenic differentiation factor 6 OS=Mus musculus OX=10090 GN=Neurod6 PE=2 SV=1	0	0	0	0	0	0	0	0	0	0	40139	0	0	0	0	0	0	0	0	0	0	0	0	0	0	0	0	0	0	0	0	0	0	0	0	0	0	0	0	0	0	0	0	0	0	0	0	0
Q61490	CD166 antigen OS=Mus musculus OX=10090 GN=Alcam PE=1 SV=3	0	0	0	0	0	0	0	0	0	0	190545	191413	135919	121046	63713	149786	203409	189076	246700	129511	16065	0	0	43530	0	0	0	0	45115	44117	0	0	0	0	0	0	0	0	0	0	0	0	0	0	0	0	0	0
P97499	Telomerase protein component 1 OS=Mus musculus OX=10090 GN=Tep1 PE=1 SV=1	0	0	0	0	0	0	0	0	0	0	0	0	0	0	0	0	0	0	0	0	0	0	0	0	0	0	0	0	0	0	0	0	0	0	0	0	0	0	0	0	593413	0	0	0	0	0	0	0
O08579	Emerin OS=Mus musculus OX=10090 GN=Emd PE=1 SV=1	74493	93091	111358	81893	86140	68713	103811	24357	121411	87760	0	54388	51982	0	40196	75635	141307	40676	75692	47740	92180	143257	111653	106224	108880	114830	143849	126275	99063	138160	0	0	43325	0	0	0	32499	0	56888	39444	0	0	0	0	0	84833	69462	0
P97496	SWI/SNF complex subunit SMARCC1 OS=Mus musculus OX=10090 GN=Smarcc1 PE=1 SV=2	286682	191643	284703	107975	451937	288411	386219	454954	337529	187908	35636	117963	207087	87756	231172	254085	232858	93083	120843	147921	238013	244704	166300	262028	232476	284124	202278	304544	269780	298129	0	0	105274	0	0	0	0	0	0	0	0	0	0	0	0	0	0	0
P0DM40	Fer-1-like protein 5 OS=Mus musculus OX=10090 GN=Fer1l5 PE=1 SV=1	0	0	0	0	0	0	0	0	0	0	0	0	0	0	0	135140	113598	0	0	0	0	0	0	0	0	0	0	0	0	0	0	0	0	0	0	0	0	0	0	0	0	0	0	0	0	0	0	0
P97494	Glutamate--cysteine ligase catalytic subunit OS=Mus musculus OX=10090 GN=Gclc PE=1 SV=4	0	119023	67802	39569	44037	0	28350	26690	0	0	95592	0	0	0	25509	0	0	59424	88701	63119	124869	40115	0	87704	0	22741	0	0	0	0	0	0	0	0	0	0	0	0	0	0	0	0	0	0	0	0	0	0
P97493	Thioredoxin, mitochondrial OS=Mus musculus OX=10090 GN=Txn2 PE=1 SV=1	99931	94724	99598	69156	60676	109115	63186	120462	106742	112720	0	0	0	0	0	0	0	0	0	0	148398	116015	158099	154865	163532	116705	313496	163664	140183	144277	0	0	0	0	0	73153	0	0	0	0	319685	296306	0	296171	261489	0	0	0
Q9QYE6	Golgin subfamily A member 5 OS=Mus musculus OX=10090 GN=Golga5 PE=1 SV=2	0	0	0	0	0	0	0	0	0	0	90310	99144	0	0	0	0	71553	0	0	0	0	0	0	0	0	0	0	0	0	0	193932	112513	123981	237928	127812	0	219044	168982	0	0	337106	298778	292491	520423	484521	0	94849	95203
P27612	Phospholipase A-2-activating protein OS=Mus musculus OX=10090 GN=Plaa PE=1 SV=4	624859	462108	432581	516034	419116	303007	477206	494607	374234	404558	217982	312506	425668	333637	328424	365343	364789	373076	252582	326779	283597	293697	232989	225718	179239	297865	221620	290113	317919	265155	801688	941806	946443	876392	733910	923920	751803	1116671	797115	973066	363848	244137	242364	384401	421913	334536	308831	361401
Q8BSE0	Regulator of microtubule dynamics protein 2 OS=Mus musculus OX=10090 GN=Rmdn2 PE=1 SV=1	0	0	0	0	0	0	0	0	0	0	0	0	0	0	0	0	0	0	0	0	0	0	0	0	0	0	0	0	0	0	0	0	0	0	0	0	0	0	0	0	0	0	0	0	0	0	0	0
Q8K2K6-3	Isoform 3 of Arf-GAP domain and FG repeat-containing protein 1 OS=Mus musculus OX=10090 GN=Agfg1	39865	39985	44737	26846	27203	105337	44551	101730	33626	93266	89163	92695	65280	61530	84831	67699	24121	30720	73023	76824	69632	26695	27932	42272	28913	47624	42600	33867	45482	29302	76035	71196	27425	64235	63628	29369	27559	68150	35566	29488	0	0	69611	0	23770	32869	26670	26114
P97480	Eyes absent homolog 3 OS=Mus musculus OX=10090 GN=Eya3 PE=1 SV=2	0	0	0	0	0	0	0	0	0	0	0	0	0	0	0	0	0	0	0	0	0	0	0	0	0	0	0	0	0	0	0	0	0	0	0	0	0	0	0	0	0	0	0	0	0	0	0	0
Q5SVR0	TBC1 domain family member 9B OS=Mus musculus OX=10090 GN=Tbc1d9b PE=1 SV=1	0	0	0	0	0	0	0	0	0	0	0	0	0	0	0	0	0	0	0	0	0	0	0	0	0	0	0	0	0	0	0	0	0	0	0	0	0	0	0	0	0	0	0	0	0	0	0	0
P58742	Aladin OS=Mus musculus OX=10090 GN=Aaas PE=1 SV=1	23999	0	89406	15833	0	0	0	0	13283	0	0	0	23997	0	0	24761	25265	24748	0	0	0	0	0	0	0	0	0	0	10861	0	0	0	0	0	0	0	0	0	0	0	0	0	0	0	0	0	0	0
Q60634-3	Isoform 3 of Flotillin-2 OS=Mus musculus OX=10090 GN=Flot2	58008	0	58363	0	0	75577	60039	73890	79151	0	17381	0	19145	19298	21136	0	0	0	0	0	0	0	58962	0	0	0	65237	54822	22781	0	0	47380	46928	150186	93792	0	47338	48893	0	45529	0	0	0	0	0	0	0	0
Q3ZK22-4	Isoform 4 of Vezatin OS=Mus musculus OX=10090 GN=Vezt	0	0	0	0	0	0	0	0	0	0	0	0	0	0	0	0	0	0	0	0	0	0	0	0	0	0	0	0	0	0	17920	0	0	0	0	0	0	0	0	0	0	0	0	0	0	0	0	0
Q924Z4	Ceramide synthase 2 OS=Mus musculus OX=10090 GN=Cers2 PE=1 SV=1	119607	94425	101600	116576	93636	128974	178826	229225	214025	208490	211693	105695	171288	112807	207914	94893	103092	101515	102346	123731	134948	113995	43452	83334	115007	110446	78623	147677	126249	130604	0	0	0	0	0	0	0	0	0	0	0	0	0	0	0	0	46077	0
P23249	Putative helicase MOV-10 OS=Mus musculus OX=10090 GN=Mov10 PE=1 SV=2	0	0	0	109220	0	0	0	0	0	0	325589	150680	0	0	252432	207037	0	46675	76453	0	0	0	0	0	0	0	0	0	0	157164	0	0	0	0	0	0	0	0	0	0	0	0	0	0	0	0	0	0
P48962	ADP/ATP translocase 1 OS=Mus musculus OX=10090 GN=Slc25a4 PE=1 SV=4	44386	111666	0	51459	56195	0	105488	0	0	0	136546	238703	275864	222258	159768	325664	374230	311702	204662	221698	0	0	0	0	0	0	0	0	0	0	216341	210373	138148	227284	194373	232379	241904	231599	201835	293840	822215	813756	722175	789499	754564	279238	428284	612849
Q9D074-3	Isoform 3 of E3 ubiquitin-protein ligase MGRN1 OS=Mus musculus OX=10090 GN=Mgrn1	0	0	0	0	0	0	0	0	0	0	28705	21203	0	24007	25047	17456	0	0	0	0	0	0	0	0	0	0	0	0	0	0	0	0	0	0	0	0	0	0	0	0	0	0	0	0	0	0	0	0
P97479	Unconventional myosin-VIIa OS=Mus musculus OX=10090 GN=Myo7a PE=1 SV=2	0	0	0	0	0	0	0	0	0	0	0	0	0	46454	0	0	0	0	0	0	0	0	0	0	0	0	0	0	0	0	0	0	0	0	0	0	0	0	0	0	0	0	0	0	0	0	0	0
Q9WU56-3	Isoform 3 of Pseudouridylate synthase 1 homolog OS=Mus musculus OX=10090 GN=Pus1	0	59259	0	57042	53406	70961	66604	0	0	0	82407	71775	60590	65107	76843	57595	59558	71486	65843	84433	49252	52003	258730	53881	0	53289	54580	51346	54092	0	0	0	0	0	0	0	0	0	0	0	0	0	0	0	0	0	0	0
P23242	Gap junction alpha-1 protein OS=Mus musculus OX=10090 GN=Gja1 PE=1 SV=2	0	0	0	0	10164	0	0	0	0	0	90430	82092	80357	85738	31763	98521	90886	91814	93503	92204	14857	122046	0	0	0	0	0	0	0	0	0	0	0	0	0	0	0	0	0	0	0	0	0	0	0	0	0	0
P97478	5-demethoxyubiquinone hydroxylase, mitochondrial OS=Mus musculus OX=10090 GN=Coq7 PE=1 SV=3	0	0	0	0	0	0	0	0	0	0	0	0	0	0	0	0	0	0	0	0	0	0	0	0	0	0	0	0	0	0	33022	0	0	0	0	0	0	0	0	0	0	0	0	0	0	0	0	0
P68510	14-3-3 protein eta OS=Mus musculus OX=10090 GN=Ywhah PE=1 SV=2	1409259	1688647	1572689	1251152	1623069	1601805	1695537	1372938	1592454	1553130	1723014	1734138	1868452	1761624	1946393	1999156	1758129	1852693	2044562	2450564	1001319	1109877	1020654	894927	1075880	1158528	1125689	1297872	959417	1204785	1653649	1432368	1499179	1291050	1212675	1202705	1308853	1431182	1399570	1388084	1545873	1740229	1497182	1846120	1727130	1537766	1748048	907078
P97473	RISC-loading complex subunit TARBP2 OS=Mus musculus OX=10090 GN=Tarbp2 PE=1 SV=2	0	0	0	0	0	29910	0	0	0	0	0	0	0	0	0	0	0	0	0	0	0	0	0	0	0	0	0	0	0	0	0	0	0	0	0	0	0	0	0	0	0	0	0	0	0	0	0	0
P97471	Mothers against decapentaplegic homolog 4 OS=Mus musculus OX=10090 GN=Smad4 PE=1 SV=2	0	0	0	0	11848	0	0	0	17609	16704	0	0	0	0	141124	0	0	0	12760	0	0	0	0	0	0	0	0	0	0	0	0	0	0	0	0	0	0	0	0	0	0	0	0	0	0	0	0	0
O08553	Dihydropyrimidinase-related protein 2 OS=Mus musculus OX=10090 GN=Dpysl2 PE=1 SV=2	4125008	4163860	3662032	3925727	3882812	3590118	3996696	4498973	3694799	3404699	2708476	2787010	2278614	2590638	2609194	2620300	2553513	2372940	2486784	2629482	3768180	3591322	4473071	3385811	3759345	4583010	3602540	3363687	3379050	3815255	2424210	2845868	3402086	2790357	2482018	3100043	2749121	3454208	3090215	2446449	1822192	2043376	1625782	1289003	1180595	1767248	2192203	2072816
P97470	Serine/threonine-protein phosphatase 4 catalytic subunit OS=Mus musculus OX=10090 GN=Ppp4c PE=1 SV=2	87472	94157	94526	29131	89881	83964	80110	112845	84638	93827	98124	84174	90958	87972	51069	138853	67739	112743	141623	39557	83921	70776	166485	77197	76210	135204	75382	87821	77181	117205	54580	0	0	0	0	0	0	0	0	0	0	0	0	0	0	0	56217	48627
Q9CXL3	Uncharacterized protein C7orf50 homolog OS=Mus musculus OX=10090 PE=1 SV=3	0	0	0	0	18743	28080	22132	27577	23990	0	25222	27824	21481	29008	53438	64759	55020	155246	93940	0	0	0	0	0	15939	0	0	0	15300	0	0	0	0	0	0	164641	146925	0	0	156114	0	0	0	0	614756	0	0	0
Q9QYC1	Pecanex-like protein 1 OS=Mus musculus OX=10090 GN=Pcnx1 PE=1 SV=3	0	0	0	0	0	0	0	0	0	0	0	0	0	0	0	0	0	0	0	0	0	0	0	0	0	0	0	0	0	0	0	0	0	126840	0	0	0	0	0	0	0	0	0	0	0	0	0	0
Q9QYC0	Alpha-adducin OS=Mus musculus OX=10090 GN=Add1 PE=1 SV=2	0	0	0	0	0	0	0	0	0	0	0	0	0	0	0	0	0	0	0	0	0	0	0	0	0	0	0	0	0	0	0	0	0	0	0	0	0	0	0	0	0	0	0	0	0	0	0	0
Q61469	Phospholipid phosphatase 1 OS=Mus musculus OX=10090 GN=Plpp1 PE=1 SV=1	0	0	0	0	0	0	0	0	0	0	0	0	0	0	0	0	0	0	0	0	0	0	0	0	0	0	0	0	0	0	40925	42299	24096	39471	42415	41803	39393	35673	41725	72184	45734	0	44833	49808	49323	61198	76738	58657
Q8JZY4	Mitochondrial ribonuclease P catalytic subunit OS=Mus musculus OX=10090 GN=Prorp PE=2 SV=1	0	0	0	0	0	0	0	0	0	0	0	0	0	0	0	0	0	0	0	0	0	0	0	0	0	0	0	0	0	0	0	0	0	0	0	0	0	0	0	0	0	0	0	0	0	0	0	0
Q8JZY2	COMM domain-containing protein 10 OS=Mus musculus OX=10090 GN=Commd10 PE=1 SV=1	0	0	0	0	0	0	0	0	0	0	0	0	0	0	0	0	0	0	0	0	0	0	0	0	0	0	0	0	0	0	0	0	0	0	0	0	0	0	0	0	0	0	0	0	0	0	0	0
Q61464	Zinc finger protein 638 OS=Mus musculus OX=10090 GN=Znf638 PE=1 SV=2	0	0	0	0	0	0	0	0	0	0	0	0	0	0	0	0	0	0	0	0	0	0	0	0	0	0	0	0	0	0	0	0	100392	0	0	0	0	0	0	0	135322	46238	0	0	303236	0	0	0
Q61584-7	Isoform G of RNA-binding protein FXR1 OS=Mus musculus OX=10090 GN=Fxr1	680340	179547	185358	280566	251745	223641	260107	250515	221652	207544	2487212	241920	226510	1559415	371994	206950	184921	189966	205719	218464	255653	294422	383216	277488	297607	356199	353457	321149	352672	273246	250967	1553233	264710	194466	1520960	290479	1497971	309917	1741374	283808	2205186	88073	94863	103894	115868	391104	504134	369946
Q9JII5-2	Isoform 2 of DAZ-associated protein 1 OS=Mus musculus OX=10090 GN=Dazap1	138993	130629	136080	136977	94945	270781	262063	284682	267403	269891	128403	123119	47957	124294	110590	51024	0	0	0	0	287216	269741	274328	266790	268582	253747	236229	282573	306705	301699	0	0	0	0	0	0	0	0	0	0	0	0	0	0	0	0	0	0
Q61584-6	Isoform F of RNA-binding protein FXR1 OS=Mus musculus OX=10090 GN=Fxr1	703840	179547	185358	280566	251745	248301	230079	237650	221652	230376	2487212	241920	226510	1559415	371994	206950	184921	189966	205719	218464	303244	256614	349559	331478	344609	404385	353457	347160	352672	317713	300440	1603604	313111	241630	1565361	331946	1546399	352350	1783787	330454	2267023	147978	94863	166834	173695	391104	504134	369946
Q61584-5	Isoform D of RNA-binding protein FXR1 OS=Mus musculus OX=10090 GN=Fxr1	384141	221449	266901	323036	331489	343039	355217	349503	274075	328550	397599	241920	286337	236450	483370	206950	184921	229747	250436	263447	303244	256614	349559	331478	388636	404385	395915	438639	396903	477468	549340	527933	544839	454859	510421	618878	547386	645413	570157	543865	146511	147978	94863	166834	173695	451001	504134	369946
Q61584-4	Isoform C of RNA-binding protein FXR1 OS=Mus musculus OX=10090 GN=Fxr1	787770	221449	266901	368863	435181	343039	385245	385640	274075	849876	2532863	241920	331091	1600844	522463	262778	265663	323286	303777	313341	255653	294422	383216	277488	341634	356199	395915	433381	396903	362623	635955	1944932	610816	589219	1811278	654583	1946778	725738	2097834	582218	2310308	230677	137413	2841970	216906	451001	504134	489287
Q61584-3	Isoform B of RNA-binding protein FXR1 OS=Mus musculus OX=10090 GN=Fxr1	787770	221449	266901	368863	331489	343039	355217	349503	274075	328550	2532863	241920	331091	1600844	522463	262778	294457	323286	1153880	313341	255653	256614	349559	277488	341634	356199	395915	396726	396903	362623	635955	1944932	544839	589219	1811278	654583	1888975	725738	2097834	582218	2321925	230677	137413	337364	216906	451001	504134	369946
Q00993	Tyrosine-protein kinase receptor UFO OS=Mus musculus OX=10090 GN=Axl PE=1 SV=2	0	0	0	0	0	0	0	0	0	0	87234	202901	44257	0	129184	91604	34258	152953	0	37460	0	0	19419	0	0	0	19977	0	26001	0	0	0	0	0	0	0	0	0	0	0	0	0	0	0	0	0	0	0
P97465	Docking protein 1 OS=Mus musculus OX=10090 GN=Dok1 PE=1 SV=2	0	35475	15044	0	18184	0	0	0	18858	0	0	0	23582	0	0	33995	40315	31593	21753	26478	0	0	0	0	0	0	0	0	0	0	0	16338	0	0	0	0	0	0	0	0	0	0	0	0	0	0	0	28019
O08547	Vesicle-trafficking protein SEC22b OS=Mus musculus OX=10090 GN=Sec22b PE=1 SV=3	1444176	1521484	155046	177478	224693	1709266	99960	113008	107603	106419	112637	205113	210646	212722	185488	237886	257124	229333	154561	204686	166144	202869	101910	155208	104618	163190	97541	104143	1490545	114711	362932	555213	444183	398745	358103	707826	552969	357120	373650	375425	850334	874936	966074	802659	600036	609457	931779	661115
P97464	Exostosin-1 OS=Mus musculus OX=10090 GN=Ext1 PE=1 SV=1	0	0	0	0	0	0	0	0	0	0	0	0	0	0	0	0	0	0	0	0	0	0	0	0	0	0	0	0	0	0	0	0	0	0	0	0	0	0	0	0	0	0	0	0	0	0	0	0
Q5SW19	Clustered mitochondria protein homolog OS=Mus musculus OX=10090 GN=Cluh PE=1 SV=2	156020	131343	133227	187653	324344	52372	154617	80069	98393	61910	321926	310716	355467	666945	270892	263932	319728	341266	259690	419137	125571	84319	120091	141969	103846	90405	180212	99252	70678	161940	149623	153474	135344	185951	146762	172435	470126	178038	217341	168155	153086	932187	283501	1015048	190192	189312	171626	89977
Q9CXK8	60S ribosome subunit biogenesis protein NIP7 homolog OS=Mus musculus OX=10090 GN=Nip7 PE=1 SV=1	18579	0	0	0	0	0	0	33223	34389	0	0	0	0	0	0	0	0	0	0	0	0	0	0	0	23173	0	0	0	0	25349	0	0	0	0	0	0	0	0	0	0	0	0	0	0	0	0	0	0
P97461	40S ribosomal protein S5 OS=Mus musculus OX=10090 GN=Rps5 PE=1 SV=3	930398	913307	954236	815924	1414586	549335	751108	575833	660321	574228	752657	946789	1054943	933403	898553	1155626	1158202	1095897	1921178	1207123	795342	1480846	727486	829669	668625	835061	704043	646727	763564	731781	465519	623757	590399	528158	487648	447850	414720	543887	464994	799198	453586	562402	861393	450505	742615	821015	725387	720976
B7ZNG0	Kinesin-like protein KIF7 OS=Mus musculus OX=10090 GN=Kif7 PE=1 SV=1	0	0	0	0	0	0	0	0	0	0	0	0	0	0	0	0	0	0	0	0	0	0	0	0	0	0	0	0	0	0	0	0	0	0	0	0	0	0	0	0	0	0	0	0	0	0	0	0
Q9QYB5	Gamma-adducin OS=Mus musculus OX=10090 GN=Add3 PE=1 SV=2	0	0	0	0	0	0	0	0	0	0	0	0	0	0	0	0	0	0	0	0	0	0	0	0	0	0	0	0	0	0	91949	0	0	0	0	0	0	0	0	0	0	0	0	0	0	0	0	0
Q9QYB1	Chloride intracellular channel protein 4 OS=Mus musculus OX=10090 GN=Clic4 PE=1 SV=3	1615228	1780559	1924272	1716784	1643981	1447767	1423442	1484845	1386458	1433056	1061113	1027888	1171074	1125846	1147531	1258209	1606419	1528638	1374967	1254725	1235379	1320263	1239239	1392238	1300170	1627067	1395644	1359188	1452585	1597474	1802745	2038494	2381545	2397483	2001022	2148043	2195397	2030426	2007396	2240136	1913135	1803407	1456987	1887662	1563139	1654509	1911219	1716482
P11276	Fibronectin OS=Mus musculus OX=10090 GN=Fn1 PE=1 SV=4	8984837	8294343	8994320	8590288	8299025	9605647	11315630	9807353	10904783	10865655	2244968	1965239	2351015	1976293	1675030	2184783	2000477	2287816	1819489	1816160	11480628	11375161	11508080	11296658	11684817	11953790	11164762	11070501	12070839	12550013	14061813	12901967	13549418	11079375	13030801	13687578	12596317	12765004	13419563	13814261	53519089	51339694	57401860	52775240	51042160	49988170	53175154	55139083
O88466-2	Isoform 2 of Zinc finger protein 106 OS=Mus musculus OX=10090 GN=Znf106	0	0	0	0	0	0	0	0	0	0	0	0	0	0	0	0	0	0	0	0	0	0	0	0	0	0	0	0	0	0	0	0	0	0	0	0	0	0	0	0	0	0	0	0	0	0	0	0
P56546	C-terminal-binding protein 2 OS=Mus musculus OX=10090 GN=Ctbp2 PE=1 SV=2	284759	204266	295672	200256	192495	189178	153339	440223	225171	32729	0	147990	103675	158955	174019	163134	188115	202020	183170	240033	190952	67685	84788	65625	66577	293080	178233	66311	205558	192387	0	0	0	0	0	0	0	0	0	0	0	0	0	0	0	0	0	0
Q8C4B4	Protein unc-119 homolog B OS=Mus musculus OX=10090 GN=Unc119b PE=1 SV=1	0	0	0	36671	0	0	0	0	0	0	0	0	0	0	0	44304	61474	0	0	41397	0	0	0	20664	0	0	0	0	0	0	0	0	0	0	32366	41004	0	0	42137	0	0	0	0	0	39959	0	0	0
Q8BH79-4	Isoform 4 of Anoctamin-10 OS=Mus musculus OX=10090 GN=Ano10	0	0	0	0	0	0	0	0	0	0	0	0	0	0	0	0	0	55680	0	68352	0	0	0	0	0	7266	0	0	67111	0	75826	119277	83908	125087	97890	105658	78454	88295	113904	87303	100173	93419	83126	81611	85364	178545	40567	42572
Q8BH79-3	Isoform 3 of Anoctamin-10 OS=Mus musculus OX=10090 GN=Ano10	0	0	0	0	0	0	0	0	0	0	0	0	0	0	0	0	0	0	0	68352	0	0	0	0	0	7266	0	0	67111	0	196692	119277	83908	125087	97890	105658	78454	88295	113904	87303	100173	93419	83126	81611	85364	41993	40567	42572
P56542	Deoxyribonuclease-2-alpha OS=Mus musculus OX=10090 GN=Dnase2 PE=1 SV=1	0	0	0	0	0	0	0	0	0	0	0	0	0	0	0	0	0	0	0	0	0	0	0	0	0	0	0	0	0	0	0	0	0	0	0	0	0	0	0	0	0	0	0	0	0	75651	74493	67761
Q8JZX4	Splicing factor 45 OS=Mus musculus OX=10090 GN=Rbm17 PE=1 SV=1	0	0	0	0	0	0	0	0	0	0	0	0	0	0	0	0	0	0	0	0	0	0	0	0	0	0	0	0	0	0	0	0	0	0	0	0	0	0	0	0	0	0	0	0	0	0	0	0
P17809	Solute carrier family 2, facilitated glucose transporter member 1 OS=Mus musculus OX=10090 GN=Slc2a1 PE=1 SV=4	0	194495	201626	183729	198116	0	0	0	0	0	0	0	0	0	0	0	0	0	0	0	0	0	0	0	0	0	0	0	0	0	101667	80361	99000	99799	94464	113634	87462	92252	104274	87923	123683	121917	61866	99307	128055	68410	246322	64452
P15626	Glutathione S-transferase Mu 2 OS=Mus musculus OX=10090 GN=Gstm2 PE=1 SV=2	0	0	0	0	0	0	0	0	0	0	0	0	0	0	0	0	0	18741	0	0	0	0	0	0	0	0	0	0	0	0	25162	25080	22860	17693	116867	21428	19011	19801	17049	23209	35030	39654	42223	44806	42989	263111	214000	212808
P97457	Myosin regulatory light chain 11 OS=Mus musculus OX=10090 GN=Myl11 PE=1 SV=3	0	0	0	0	0	0	0	0	0	0	0	0	0	0	0	0	0	0	0	0	0	0	0	0	0	0	0	0	0	0	6641463	5602814	5536637	5516097	5081084	5896042	5364301	5319089	5613582	7356756	672163	549651	754992	449843	443674	704768	939727	870293
O08539	Myc box-dependent-interacting protein 1 OS=Mus musculus OX=10090 GN=Bin1 PE=1 SV=1	909509	788042	955931	1005229	899404	1086250	1061759	1125185	965280	1018130	728900	648931	491215	491774	551949	416311	552514	529626	586844	553550	716711	692074	773244	722061	617792	650787	583867	603943	749033	550610	5821777	7521116	6060069	5805356	6469154	5817231	6541833	6290520	6477222	6489608	3269152	3161941	3535298	3446227	3214496	2364233	2233797	2866479
P98083-3	Isoform p47Shc of SHC-transforming protein 1 OS=Mus musculus OX=10090 GN=Shc1	0	0	0	0	0	0	0	0	0	0	56715	51493	45475	45295	98891	39746	0	37389	43061	48686	0	0	0	0	0	0	0	0	29033	0	0	0	0	0	0	0	0	0	0	0	0	0	48663	0	0	0	0	0
Q9D9J7	Izumo sperm-egg fusion protein 1 OS=Mus musculus OX=10090 GN=Izumo1 PE=1 SV=1	0	0	0	0	0	0	0	0	0	0	0	0	0	0	0	0	0	0	0	0	0	0	0	0	0	0	0	0	0	0	0	0	0	0	0	0	0	0	0	0	0	0	0	0	0	0	0	0
P97452	Ribosome biogenesis protein BOP1 OS=Mus musculus OX=10090 GN=Bop1 PE=1 SV=1	99116	115050	111618	45648	151059	108156	86030	117333	107354	177965	120379	65588	123975	168746	80425	129298	114587	169620	130827	120230	119907	107662	207533	202202	182247	143394	94015	183176	208379	249410	0	0	0	0	0	0	0	0	0	0	718137	0	0	0	674818	0	0	0
O08532	Voltage-dependent calcium channel subunit alpha-2/delta-1 OS=Mus musculus OX=10090 GN=Cacna2d1 PE=1 SV=1	0	0	0	0	0	0	0	0	0	0	0	0	0	0	0	0	0	0	0	0	0	0	0	0	0	0	0	0	0	0	323403	424812	288662	242310	253302	420908	245790	352946	236717	236261	0	121792	260687	401498	21701	0	359064	263352
P97450	ATP synthase-coupling factor 6, mitochondrial OS=Mus musculus OX=10090 GN=Atp5pf PE=1 SV=1	136937	275181	245578	266027	66711	270286	328792	199239	249627	215235	267631	521298	552067	446072	409013	359652	381106	412314	317938	426048	279279	351381	287503	305622	344155	248801	287765	242553	382483	239457	330303	1176662	1168756	401478	836045	815191	914978	1058798	936209	204218	2342501	1559414	2040139	1692675	1718164	1436426	1018505	1528605
Q9CXJ1	Probable glutamate--tRNA ligase, mitochondrial OS=Mus musculus OX=10090 GN=Ears2 PE=1 SV=1	0	0	0	0	0	0	0	0	0	0	0	0	0	0	0	0	0	0	0	0	0	0	0	0	0	0	0	0	0	0	0	0	0	0	0	0	0	0	0	0	0	0	0	0	0	0	0	0
E9Q9R9	Disks large homolog 5 OS=Mus musculus OX=10090 GN=Dlg5 PE=1 SV=1	0	0	0	0	0	0	0	0	0	0	0	0	0	0	0	0	0	0	0	0	0	0	0	0	0	0	0	0	0	0	0	0	0	0	0	0	0	0	0	0	0	0	0	0	0	0	0	0
Q69ZS7-3	Isoform 3 of HBS1-like protein OS=Mus musculus OX=10090 GN=Hbs1l	30201	36751	33753	36054	34756	35426	0	0	0	32998	40417	42145	0	42096	43233	34596	34896	37169	38134	39549	0	0	32468	39793	34492	34786	35506	36443	31675	36956	31858	56866	30755	29171	27999	32470	32021	31621	31759	31610	0	0	0	29898	0	0	27819	27735
Q924W7	DENN domain-containing protein 2B OS=Mus musculus OX=10090 GN=Dennd2b PE=1 SV=1	0	0	0	0	0	0	0	0	0	0	0	0	0	0	0	0	0	0	0	0	0	0	0	0	0	0	0	0	0	0	112092	124452	0	0	0	0	0	0	0	0	256669	95650	92518	81197	88233	0	129941	0
Q924W6	Tripartite motif-containing protein 66 OS=Mus musculus OX=10090 GN=Trim66 PE=1 SV=4	0	0	0	0	0	0	0	0	0	0	0	0	0	0	0	0	0	0	0	0	0	0	0	0	0	0	0	0	195056	0	0	0	0	0	0	0	0	0	0	0	0	0	0	0	0	0	0	0
Q8JZW4	Copine-5 OS=Mus musculus OX=10090 GN=Cpne5 PE=1 SV=1	0	0	0	0	0	0	0	0	0	0	0	0	0	0	0	0	0	0	0	0	0	0	0	0	0	0	0	0	0	0	0	0	0	0	0	0	0	0	0	0	0	0	0	0	0	44443	0	0
P11260	LINE-1 retrotransposable element ORF1 protein OS=Mus musculus OX=10090 GN=Lire1 PE=1 SV=2	0	0	0	0	0	0	0	0	0	0	0	0	0	0	0	0	0	0	0	0	0	0	0	0	0	0	0	0	0	0	0	0	0	0	0	0	0	0	0	0	0	0	0	0	0	0	0	0
Q08024-4	Isoform 4 of Core-binding factor subunit beta OS=Mus musculus OX=10090 GN=Cbfb	43262	43731	36432	0	0	0	367827	0	0	208105	44707	0	131683	0	46899	126432	122431	127223	49539	52062	44261	138141	44005	49983	55856	48299	46278	49171	50545	49490	312631	43229	145116	153924	139643	0	0	0	0	447027	1241982	0	940516	0	1907398	0	0	0
Q08024-3	Isoform 3 of Core-binding factor subunit beta OS=Mus musculus OX=10090 GN=Cbfb	0	0	0	0	0	0	322688	0	0	169014	0	0	81305	0	0	75246	71466	79665	0	0	0	93658	0	0	0	0	0	0	0	0	283186	0	112173	108186	107526	0	0	0	0	423807	1114689	0	908356	0	1867903	0	0	0
P97449	Aminopeptidase N OS=Mus musculus OX=10090 GN=Anpep PE=1 SV=4	0	0	0	0	0	0	0	0	0	0	0	0	0	0	0	0	0	0	0	0	0	0	0	0	0	0	0	0	0	0	0	0	0	0	0	0	0	0	0	0	0	0	0	0	0	0	0	0
P97447	Four and a half LIM domains protein 1 OS=Mus musculus OX=10090 GN=Fhl1 PE=1 SV=3	632854	559086	573560	556474	543965	713602	549252	613425	563012	598188	0	0	0	0	0	0	0	0	0	0	682376	670527	712887	642958	700122	729993	595690	597047	673583	659907	484751	498086	495630	533391	574999	561897	584878	573044	745911	626055	434942	376644	375633	538069	392683	349852	423808	427238
O08529	Calpain-2 catalytic subunit OS=Mus musculus OX=10090 GN=Capn2 PE=1 SV=4	1799899	1887121	1720259	1666002	1756139	1546573	1710553	1692152	1713931	1821145	1461555	1602054	1574842	1479664	1469504	1550366	1464165	1345654	1264083	1467548	1303255	1420062	1207087	1388953	1277342	1264531	1419175	1465505	1199059	1296131	1558497	1554830	1694075	1685966	1687200	1627799	1235901	1421029	1386764	1400387	2214694	2352194	2375223	2317762	2159252	1871773	1933941	2261670
O08528	Hexokinase-2 OS=Mus musculus OX=10090 GN=Hk2 PE=1 SV=1	307264	320564	307187	286003	246803	353310	317442	308681	309944	277644	340512	211951	1595932	205045	258995	286021	171234	209247	228767	168014	250782	203760	158458	122298	114460	162719	473109	185397	171375	254548	486394	514801	450794	448743	688958	536432	731519	640771	629450	426736	0	0	45467	42102	0	370548	270981	245001
P97445	Voltage-dependent P/Q-type calcium channel subunit alpha-1A OS=Mus musculus OX=10090 GN=Cacna1a PE=1 SV=2	0	0	0	0	0	0	0	0	0	0	0	0	0	0	0	0	0	0	0	0	0	0	0	0	0	0	0	0	0	0	0	0	0	0	0	0	0	0	0	0	0	0	0	0	0	0	0	0
P97443	Histone-lysine N-methyltransferase Smyd1 OS=Mus musculus OX=10090 GN=Smyd1 PE=1 SV=3	0	0	0	0	0	0	0	0	0	0	0	0	0	0	0	0	0	0	0	0	0	0	0	0	0	0	0	0	0	0	270913	21328	312630	294847	47235	309790	349247	268692	280193	0	0	0	0	0	0	0	0	0
P13439	Uridine 5'-monophosphate synthase OS=Mus musculus OX=10090 GN=Umps PE=1 SV=3	173961	135932	342048	117784	196556	222906	88703	304956	341165	212325	250693	252003	233563	359929	284719	210681	283777	226050	399232	280090	134527	98968	131283	113205	140009	86623	135701	78091	118208	118804	0	0	18285	0	0	0	20808	26196	0	0	23812	70132	0	56430	96635	31182	43152	27549
Q9CXI5	Mesencephalic astrocyte-derived neurotrophic factor OS=Mus musculus OX=10090 GN=Manf PE=1 SV=1	148414	170405	174921	162820	156089	237304	252307	182267	321617	165052	330099	0	180229	175836	191775	191703	178219	306373	230054	345894	172707	122377	132913	127226	149625	144591	155736	0	177830	159185	103949	63594	65821	57679	57697	0	73712	80373	74919	73875	47169	233015	44339	38667	37255	250166	191124	135008
Q9D9I1	Testis-expressed protein 43 OS=Mus musculus OX=10090 GN=Tex43 PE=1 SV=2	0	0	0	0	0	0	0	0	0	0	0	0	0	0	0	0	0	0	0	0	0	0	0	0	0	0	0	0	0	0	0	0	0	0	0	0	0	0	0	0	0	0	0	0	0	0	0	0
Q9CXI0	2-methoxy-6-polyprenyl-1,4-benzoquinol methylase, mitochondrial OS=Mus musculus OX=10090 GN=Coq5 PE=1 SV=2	0	0	0	0	0	0	0	0	0	0	0	0	0	0	0	0	0	0	0	0	0	0	0	0	0	0	0	0	0	0	0	0	0	0	0	0	0	0	0	0	0	0	0	0	0	0	0	0
Q9Z148-3	Isoform 3 of Histone-lysine N-methyltransferase EHMT2 OS=Mus musculus OX=10090 GN=Ehmt2	0	0	0	0	15696	0	0	0	0	0	0	0	0	0	0	0	24989	0	0	0	0	0	0	0	0	0	0	0	0	0	0	0	0	0	0	0	0	0	0	0	0	0	0	0	0	0	0	0
Q8JZV9	Dehydrogenase/reductase SDR family member 6 OS=Mus musculus OX=10090 GN=Bdh2 PE=1 SV=1	0	0	0	0	0	0	0	0	0	0	0	0	0	0	0	0	0	0	0	0	0	0	0	0	0	0	0	0	0	0	0	0	0	0	0	0	0	0	0	0	0	0	0	0	0	0	0	0
Q8JZV7	N-acetylglucosamine-6-phosphate deacetylase OS=Mus musculus OX=10090 GN=Amdhd2 PE=1 SV=1	0	0	0	0	0	0	0	0	0	0	0	0	0	0	0	0	0	0	0	0	0	0	0	0	0	0	0	0	0	0	0	0	0	12689	0	10470	0	0	0	0	0	0	0	0	0	0	0	0
Q3THK7	GMP synthase [glutamine-hydrolyzing] OS=Mus musculus OX=10090 GN=Gmps PE=1 SV=2	326060	379718	463472	317183	447634	354606	312908	421834	370121	434335	343673	370824	606274	631989	510386	677238	665432	555052	643793	558982	325250	354573	314856	393372	283721	332495	297309	426042	278729	284015	31144	0	36070	31899	289468	40004	126627	303522	83033	0	42827	0	0	168936	0	95083	45142	0
Q78XF5	Oligosaccharyltransferase complex subunit OSTC OS=Mus musculus OX=10090 GN=Ostc PE=1 SV=1	52891	53508	54794	58758	57646	79531	75618	76023	69454	71497	89150	95742	86764	91376	95208	56670	47367	49116	62771	58051	46635	47044	36976	47130	52818	40687	48213	45606	45696	50854	51331	55155	49917	50881	51551	56006	54657	64657	58910	56719	0	0	0	0	0	107634	106924	112247
Q3THK3	General transcription factor IIF subunit 1 OS=Mus musculus OX=10090 GN=Gtf2f1 PE=1 SV=2	121189	159899	134136	103875	248546	0	154738	86639	95889	0	210753	130887	128560	112640	0	106105	100722	100633	101319	106332	81626	105450	71291	96479	55260	88898	80058	0	104508	0	0	0	71971	0	0	0	78122	34990	0	0	0	0	0	0	0	0	0	0
O35295	Transcriptional activator protein Pur-beta OS=Mus musculus OX=10090 GN=Purb PE=1 SV=3	154912	161832	152691	164144	153056	214763	160851	195839	159005	190976	275299	190982	117858	143869	208389	172514	108958	127801	142613	146089	157550	154015	178004	186164	161770	175453	184466	191310	145280	172191	433804	396694	361920	309738	347014	492611	422639	338948	352692	387730	278636	277951	255227	331515	257609	295957	197480	227252
Q61425	Hydroxyacyl-coenzyme A dehydrogenase, mitochondrial OS=Mus musculus OX=10090 GN=Hadh PE=1 SV=2	0	0	0	0	0	0	0	0	0	0	0	0	0	0	0	0	0	0	0	0	0	0	0	0	0	0	0	0	0	0	0	0	0	0	0	0	0	0	0	0	367745	295786	364147	0	410679	0	0	28238
Q8JZU2	Tricarboxylate transport protein, mitochondrial OS=Mus musculus OX=10090 GN=Slc25a1 PE=1 SV=1	0	0	0	0	0	0	0	0	0	0	0	0	0	0	0	0	0	0	0	0	0	0	0	0	0	0	0	0	0	0	0	0	0	0	0	0	0	0	0	0	0	0	0	0	0	0	0	0
P46737	Lys-63-specific deubiquitinase BRCC36 OS=Mus musculus OX=10090 GN=Brcc3 PE=1 SV=1	0	0	0	0	0	0	0	0	0	0	0	0	0	0	0	0	42072	0	0	45160	0	0	0	0	0	0	0	36007	0	0	0	0	0	0	0	0	0	0	0	0	0	0	0	0	0	0	0	0
Q9JKY5	Huntingtin-interacting protein 1-related protein OS=Mus musculus OX=10090 GN=Hip1r PE=1 SV=2	172966	0	23083	58290	256947	113455	67132	44999	0	194039	0	54063	0	0	0	0	0	0	0	0	0	42540	0	0	0	0	0	0	0	0	0	46600	0	0	0	0	298370	0	0	0	0	0	0	0	0	0	101262	0
P46735	Unconventional myosin-Ib OS=Mus musculus OX=10090 GN=Myo1b PE=1 SV=3	0	0	0	0	0	0	0	0	0	0	0	0	0	0	0	0	0	0	0	0	0	0	0	0	0	0	0	0	0	0	0	0	0	0	0	0	0	0	0	0	0	0	0	0	0	0	0	0
P97429	Annexin A4 OS=Mus musculus OX=10090 GN=Anxa4 PE=1 SV=4	1784501	1757962	2026648	1685338	1685475	1461668	1637770	1552395	1430245	1475414	1440916	1242981	1192866	1340913	1188378	1205728	1257767	1223801	1225177	1224790	1243812	1318674	1609909	1348680	1824599	1258047	1276742	1741149	1197696	1252649	471762	450753	480208	485034	476647	475946	435751	467085	646371	449666	581816	845981	610498	684225	733116	1234980	960897	946099
P97427	Dihydropyrimidinase-related protein 1 OS=Mus musculus OX=10090 GN=Crmp1 PE=1 SV=1	574611	624162	617413	592819	578480	607512	640559	607512	502936	514829	386057	388241	366697	376408	334115	387930	376963	379789	370205	392904	617121	706840	674532	600397	660107	733510	563235	616430	721271	674875	192825	187669	185653	191416	191625	194999	204549	183849	177736	196622	44350	115992	101412	71155	80899	180338	177566	176031
Q9JKY0	CCR4-NOT transcription complex subunit 9 OS=Mus musculus OX=10090 GN=Cnot9 PE=1 SV=1	0	0	0	0	0	0	0	0	0	0	0	0	0	0	0	0	0	0	0	0	0	42051	0	0	0	0	0	0	20565	0	0	0	0	0	0	0	0	0	0	0	0	0	0	0	0	0	0	0
Q9CXG3	Peptidyl-prolyl cis-trans isomerase-like 4 OS=Mus musculus OX=10090 GN=Ppil4 PE=1 SV=2	0	66698	0	0	0	0	0	0	0	0	0	0	0	0	0	0	0	0	0	0	72555	0	71860	73005	102549	63846	71564	70702	0	120094	30238	0	0	39844	0	0	0	0	0	0	0	0	0	0	0	0	0	0
P13412	Troponin I, fast skeletal muscle OS=Mus musculus OX=10090 GN=Tnni2 PE=2 SV=2	0	0	0	0	0	0	0	0	0	0	0	0	0	0	0	0	0	0	0	0	0	0	0	0	0	0	0	0	0	0	251370	287434	234308	316550	307061	275761	292618	264993	306152	318507	122720	114186	126615	111307	115574	244441	268363	252768
Q3THJ3	Probable RNA-binding protein EIF1AD OS=Mus musculus OX=10090 GN=Eif1ad PE=1 SV=2	0	0	0	0	38911	0	0	0	0	0	0	0	0	0	0	0	0	0	0	0	0	0	0	0	0	0	0	0	0	0	0	0	0	0	0	0	0	0	0	0	0	0	0	0	0	0	0	0
O35286	ATP-dependent RNA helicase DHX15 OS=Mus musculus OX=10090 GN=Dhx15 PE=1 SV=2	1063460	1016195	1069207	668999	836016	833736	771245	1001132	981118	949069	702884	814249	671116	863857	678570	745760	895522	780998	724439	842901	766509	881264	415128	839823	486550	781564	756621	995427	451892	908507	0	0	0	420754	0	0	0	0	0	0	0	0	0	0	0	654282	728728	0
Q61464-4	Isoform 4 of Zinc finger protein 638 OS=Mus musculus OX=10090 GN=Znf638	0	0	0	0	0	0	0	0	0	0	0	0	0	0	0	0	0	0	0	0	0	0	0	0	0	0	0	0	0	0	0	0	0	0	0	0	0	0	0	0	48137	100201	0	0	178172	0	0	0
Q6GV12	3-ketodihydrosphingosine reductase OS=Mus musculus OX=10090 GN=Kdsr PE=1 SV=1	0	0	0	0	0	0	0	0	0	0	0	0	0	0	0	0	0	0	0	0	0	0	0	0	0	0	0	0	0	0	0	0	0	0	0	0	0	0	0	0	0	0	0	0	0	0	0	0
O35280	Serine/threonine-protein kinase Chk1 OS=Mus musculus OX=10090 GN=Chek1 PE=1 SV=2	0	0	0	0	0	0	0	0	0	0	0	0	0	0	40446	0	0	0	0	0	0	0	0	0	0	0	0	0	0	0	0	0	0	0	0	0	0	0	0	0	0	0	0	0	0	0	0	0
Q924T2	28S ribosomal protein S2, mitochondrial OS=Mus musculus OX=10090 GN=Mrps2 PE=1 SV=1	0	0	38225	0	0	0	0	45348	0	0	62104	0	46892	0	0	0	0	0	0	0	0	0	0	0	0	0	0	0	0	0	0	0	0	0	0	0	0	0	0	0	0	0	0	25575	0	0	44863	49367
Q60847-5	Isoform 5 of Collagen alpha-1(XII) chain OS=Mus musculus OX=10090 GN=Col12a1	0	0	0	0	0	0	0	0	0	0	0	0	0	0	78085	0	0	0	0	0	0	0	0	0	0	0	0	0	0	0	0	0	0	48857	0	0	0	0	216166	0	181401	134609	185658	156500	183844	274318	265030	131794
Q9JKX6	ADP-sugar pyrophosphatase OS=Mus musculus OX=10090 GN=Nudt5 PE=1 SV=1	319421	225362	303084	299616	209858	384124	251274	297125	269240	265722	399152	248584	182959	247142	367951	286450	212322	298739	270329	352857	222972	216933	242669	238624	283571	204510	234544	248859	307797	241589	80859	86011	76008	75334	80745	75336	85223	78029	45206	79875	98379	99011	109251	99028	96927	110597	92360	102462
Q60847-3	Isoform 3 of Collagen alpha-1(XII) chain OS=Mus musculus OX=10090 GN=Col12a1	0	0	0	0	0	0	0	0	0	0	0	0	0	0	93895	0	0	0	0	0	0	0	0	0	0	0	0	0	0	0	0	0	0	0	0	0	0	0	216166	0	105470	0	104979	0	110903	244775	185788	102917
Q9JKX4	Protein AATF OS=Mus musculus OX=10090 GN=Aatf PE=1 SV=1	0	0	0	0	0	0	0	0	0	0	0	0	0	0	0	0	0	0	0	0	0	0	0	0	0	0	0	0	0	0	0	0	0	0	0	0	0	0	0	0	0	0	0	0	0	0	0	0
Q8CA72	Gigaxonin OS=Mus musculus OX=10090 GN=Gan PE=1 SV=2	0	0	0	0	0	0	0	0	0	0	0	0	0	0	0	0	0	0	0	0	0	0	0	0	0	0	0	0	0	0	24484	48062	0	33038	48476	24728	0	0	26125	24833	0	0	0	0	0	0	0	0
Q7TNG5-3	Isoform 3 of Echinoderm microtubule-associated protein-like 2 OS=Mus musculus OX=10090 GN=Eml2	0	0	0	0	0	0	0	0	0	0	0	0	0	0	0	0	0	0	0	0	0	0	0	0	0	0	0	0	0	0	0	0	0	0	0	0	0	0	0	0	0	0	0	0	0	0	0	0
O88346-3	Isoform 3 of Troponin T, slow skeletal muscle OS=Mus musculus OX=10090 GN=Tnnt1	0	0	0	0	0	0	0	0	0	0	0	0	0	0	0	0	0	0	0	0	0	0	0	0	0	0	0	0	0	0	1095514	1078423	1099461	1131619	1151440	1330388	1207381	1309954	1219962	1192749	708753	628618	623059	667888	701216	499412	627088	558321
Q8VDS8-3	Isoform 3 of Syntaxin-18 OS=Mus musculus OX=10090 GN=Stx18	0	0	0	0	0	0	0	0	0	0	0	0	0	0	0	0	0	0	0	0	0	0	0	0	0	0	0	0	0	0	0	0	0	0	0	0	0	0	0	0	0	0	0	0	0	0	0	0
Q9CXF4	TBC1 domain family member 15 OS=Mus musculus OX=10090 GN=Tbc1d15 PE=1 SV=1	0	128897	141631	66947	152806	61106	0	164099	136572	123072	141270	179978	110474	144682	139895	213657	164775	116001	229843	242026	187969	146191	317586	210948	171677	170483	171764	186650	127422	112548	0	0	0	0	0	0	0	0	0	0	0	0	0	0	0	0	0	0
P13405	Retinoblastoma-associated protein OS=Mus musculus OX=10090 GN=Rb1 PE=1 SV=2	0	45977	0	0	0	0	0	0	0	0	0	0	0	0	0	0	0	0	0	0	0	0	0	0	0	0	0	0	0	0	0	0	0	0	0	0	0	0	0	0	0	0	0	0	0	0	0	0
Q3UTH8-3	Isoform 3 of Rho guanine nucleotide exchange factor 9 OS=Mus musculus OX=10090 GN=Arhgef9	0	0	0	0	0	0	0	0	0	0	0	0	0	0	0	0	0	0	0	0	0	0	0	0	0	0	0	0	0	0	0	0	0	0	0	0	0	0	0	0	0	0	0	0	0	0	0	0
Q5BLK4	Terminal uridylyltransferase 7 OS=Mus musculus OX=10090 GN=Tut7 PE=1 SV=3	131227	0	0	164319	0	0	130458	0	0	0	0	0	0	0	208449	0	22811	0	0	0	0	100584	0	237201	0	0	0	0	0	0	40501	38789	58629	139579	19914	46737	134491	102672	46488	0	0	0	0	0	0	0	0	0
Q8JZS0	Protein lin-7 homolog A OS=Mus musculus OX=10090 GN=Lin7a PE=1 SV=2	0	0	0	0	0	0	0	0	0	0	0	0	0	0	0	0	0	0	0	0	0	0	0	0	0	0	0	0	0	0	0	0	59791	0	0	0	0	66316	0	0	0	0	0	0	0	0	0	0
Q3U6B2	G-protein coupled receptor 183 OS=Mus musculus OX=10090 GN=Gpr183 PE=1 SV=1	0	0	0	0	0	0	0	0	0	0	0	0	0	0	0	0	0	0	0	0	0	0	0	0	0	0	0	0	0	0	0	0	0	0	24321	0	0	0	0	0	0	0	0	0	0	0	0	0
P46718	Programmed cell death protein 2 OS=Mus musculus OX=10090 GN=Pdcd2 PE=2 SV=2	0	0	0	0	0	0	0	0	0	0	0	0	0	0	0	0	0	0	0	0	0	0	0	0	0	0	19433	0	0	0	0	0	0	0	0	0	0	0	0	0	0	0	0	0	0	0	0	0
P97346-2	Isoform 2 of Nucleoredoxin OS=Mus musculus OX=10090 GN=Nxn	0	0	0	0	0	0	0	0	0	0	0	0	0	0	0	0	0	0	0	0	29506	25943	80997	76985	78583	29858	31413	30212	28292	0	0	0	0	0	0	0	0	0	0	0	0	0	0	0	0	0	0	0
Q9CXE7	Transmembrane emp24 domain-containing protein 5 OS=Mus musculus OX=10090 GN=Tmed5 PE=1 SV=1	0	0	0	0	0	0	0	0	0	0	0	0	0	0	0	0	0	0	0	0	0	0	0	0	0	0	0	0	0	0	0	0	0	0	0	0	0	0	0	0	0	0	0	0	0	0	0	0
Q99LB6-2	Isoform 2 of Methionine adenosyltransferase 2 subunit beta OS=Mus musculus OX=10090 GN=Mat2b	0	0	0	0	0	0	0	0	19417	11320	0	0	0	0	0	0	0	0	0	0	0	0	0	0	0	0	0	0	0	0	0	0	0	0	0	0	0	0	0	0	0	0	115878	0	53392	0	0	0
Q3TUA9	Protein O-mannose kinase OS=Mus musculus OX=10090 GN=Pomk PE=1 SV=2	0	0	0	0	0	0	0	0	0	0	0	0	0	0	0	0	0	0	0	0	0	0	0	0	0	0	0	0	0	0	0	0	0	0	0	0	0	0	0	0	0	0	0	0	0	0	0	0
Q8JZR0	Long-chain-fatty-acid--CoA ligase 5 OS=Mus musculus OX=10090 GN=Acsl5 PE=1 SV=1	0	0	0	0	0	0	0	0	0	0	0	0	0	0	0	0	0	0	0	0	0	0	0	0	0	0	0	0	0	0	0	0	0	0	0	0	0	0	0	0	0	0	0	0	0	0	0	0
Q9JKV1	Proteasomal ubiquitin receptor ADRM1 OS=Mus musculus OX=10090 GN=Adrm1 PE=1 SV=2	172298	447616	401326	396725	147894	263948	85953	102905	258500	98353	144415	131371	61934	119699	66698	144665	133221	149190	158882	160882	139779	156931	287403	436156	403119	85036	95391	389918	88350	200413	341746	395920	392209	365405	362842	397979	358367	338795	333611	366073	330780	387775	320581	375614	371931	272696	332503	297922
Q8BIF2-3	Isoform 3 of RNA binding protein fox-1 homolog 3 OS=Mus musculus OX=10090 GN=Rbfox3	0	0	0	0	0	0	0	0	0	0	0	0	0	0	0	0	0	0	0	0	0	0	0	0	0	0	0	0	0	0	0	0	0	0	0	0	547783	592609	0	0	0	0	0	0	0	318812	0	0
Q9CXD6	Mitochondrial calcium uniporter regulator 1 OS=Mus musculus OX=10090 GN=Mcur1 PE=1 SV=1	0	0	0	0	0	0	0	0	0	0	0	0	0	0	0	0	0	0	0	0	0	0	0	0	0	0	0	0	0	0	0	0	0	0	0	0	0	0	0	0	0	0	0	0	0	0	0	0
Q3THG9	Alanyl-tRNA editing protein Aarsd1 OS=Mus musculus OX=10090 GN=Aarsd1 PE=1 SV=2	58166	89608	58203	63677	127345	45754	107253	47771	178947	45910	60673	91385	88241	110091	77165	136184	127931	202276	82456	121778	48396	57376	48128	52826	47760	59483	162196	42994	89102	53249	64336	66174	72938	78386	72372	69949	61878	202341	60387	194538	282186	348638	273963	119550	91758	90503	72328	103426
Q9QXZ6	Solute carrier organic anion transporter family member 1A1 OS=Mus musculus OX=10090 GN=Slco1a1 PE=1 SV=1	0	0	0	0	0	0	0	0	0	0	391684	0	0	116948	0	0	0	0	0	0	0	0	0	0	0	0	0	0	0	0	0	0	0	0	0	0	0	0	0	0	0	0	0	0	0	991419	0	0
Q9QXZ0	Microtubule-actin cross-linking factor 1, isoforms 1/2/3/4 OS=Mus musculus OX=10090 GN=Macf1 PE=1 SV=2	756731	379857	1098131	616696	1102814	1147844	985408	973691	885327	609888	1200322	570624	1805470	804261	891765	670139	549094	986677	577757	489103	1047116	612485	658459	698039	832417	658874	1014893	656646	1056290	861611	7133343	6008841	6151966	6337119	5594907	6841610	7487971	5935232	7687892	5554698	1659795	1364568	1750212	2379163	1159471	1798563	1520916	1572312
Q9R1T4-3	Isoform V of Septin-6 OS=Mus musculus OX=10090 GN=Septin6	2447569	2906959	304794	119681	2806264	6623383	7738797	2100826	620437	2817931	2272325	66579	6646459	65852	2673111	75089	1911096	2268980	2663814	2701683	1723226	2202806	756430	1751378	2323571	987170	2349699	2422053	2441096	4414839	97762	89286	132472	95597	0	800470	0	872801	0	146802	0	1060136	98124	4084659	173084	3555594	139122	145072
Q8JZQ9	Eukaryotic translation initiation factor 3 subunit B OS=Mus musculus OX=10090 GN=Eif3b PE=1 SV=1	952702	2162477	2037416	1102991	721632	2035371	2100137	887024	772634	2219098	687423	1006975	1776838	653370	2007956	840170	711592	2308422	951288	1920965	1599566	882190	2330937	1776786	861130	2298863	1821732	2363577	2129652	1853737	397207	385257	277688	553714	367590	293148	358378	333596	333164	410993	737499	535533	689599	537570	369883	201911	539050	431986
O35250	Exocyst complex component 7 OS=Mus musculus OX=10090 GN=Exoc7 PE=1 SV=2	259288	282598	0	0	280688	0	68607	489240	581920	0	529638	0	0	56591	0	0	0	0	0	414429	0	0	207000	13638	0	286253	0	0	0	0	0	0	33387	0	0	0	0	0	0	0	1132636	0	0	0	0	0	0	700861
Q8JZQ2	AFG3-like protein 2 OS=Mus musculus OX=10090 GN=Afg3l2 PE=1 SV=1	0	0	0	0	0	0	0	0	0	0	0	0	0	0	0	0	0	0	0	0	0	0	0	0	0	0	0	0	0	0	0	0	0	0	0	0	0	0	0	0	0	0	199730	0	0	97745	0	0
Q9JL62	Glycolipid transfer protein OS=Mus musculus OX=10090 GN=Gltp PE=1 SV=3	0	0	0	0	0	0	0	0	0	0	0	0	0	0	0	0	0	0	0	0	0	0	0	0	0	0	0	0	0	0	0	0	0	0	0	0	0	0	0	0	0	0	0	0	0	0	0	0
Q3THF9	Coenzyme Q-binding protein COQ10 homolog B, mitochondrial OS=Mus musculus OX=10090 GN=Coq10b PE=1 SV=1	0	0	0	0	0	0	271416	0	269796	286942	569986	550180	0	0	0	0	281949	0	0	0	0	0	0	0	0	0	0	0	45661	0	89085	0	0	93392	0	0	108706	0	0	0	0	0	0	0	0	0	0	0
Q9QXY6	EH domain-containing protein 3 OS=Mus musculus OX=10090 GN=Ehd3 PE=1 SV=2	1184743	862426	1411530	795270	791603	2606266	932168	2637953	2523248	2483489	1156435	1071218	526724	1003258	1062006	645865	629460	560311	753242	763582	1690320	1514323	1068597	957238	1627752	1460813	995750	1555934	979319	1411134	794775	846158	829596	829196	788977	864905	843451	949658	947800	844579	485486	440741	536781	449213	464902	678070	701825	717649
P36916	Guanine nucleotide-binding protein-like 1 OS=Mus musculus OX=10090 GN=Gnl1 PE=1 SV=4	33637	35987	0	31544	0	42324	40631	0	40420	0	43537	0	0	0	39849	0	0	0	0	0	0	0	0	0	0	0	0	31516	0	0	0	0	0	0	0	0	0	0	0	0	0	0	0	0	0	0	0	0
P42337	Phosphatidylinositol 4,5-bisphosphate 3-kinase catalytic subunit alpha isoform OS=Mus musculus OX=10090 GN=Pik3ca PE=1 SV=2	0	0	0	0	0	0	0	0	0	0	0	0	0	0	0	0	0	0	0	0	0	0	0	0	0	0	0	0	0	0	0	0	0	0	0	0	0	0	0	0	0	0	0	0	0	0	0	0
Q6P9N1-3	Isoform 3 of Hyccin OS=Mus musculus OX=10090 GN=Hycc1	0	0	0	0	0	0	0	0	0	0	0	0	0	0	0	0	0	0	0	0	0	0	0	0	0	0	0	0	0	0	0	0	0	0	0	0	0	0	0	0	0	0	0	0	0	0	0	0
E9Q9K5	Triadin OS=Mus musculus OX=10090 GN=Trdn PE=1 SV=1	0	0	0	0	0	0	0	0	0	0	0	0	0	0	0	0	0	0	0	0	0	0	0	0	0	0	0	0	0	0	0	0	0	0	0	0	0	0	0	0	0	0	0	0	0	0	0	0
Q3V0Q1	Dynein axonemal heavy chain 12 OS=Mus musculus OX=10090 GN=Dnah12 PE=1 SV=2	0	0	0	0	0	0	0	0	0	0	0	0	0	0	0	0	0	0	0	0	0	0	0	0	0	0	0	0	0	0	0	0	0	0	0	0	0	0	0	0	0	0	0	0	0	9402	0	0
Q8C3Y4	Kinetochore-associated protein 1 OS=Mus musculus OX=10090 GN=Kntc1 PE=1 SV=2	0	0	0	0	1580182	0	67829	63106	0	0	0	0	23861	0	14852	0	243797	0	0	0	0	19732	40673	0	19695	0	0	21010	0	0	0	0	0	0	0	0	0	0	0	0	0	0	0	0	0	0	0	0
Q99M87-3	Isoform 3 of DnaJ homolog subfamily A member 3, mitochondrial OS=Mus musculus OX=10090 GN=Dnaja3	0	0	0	0	0	0	0	0	0	0	0	0	0	30993	0	0	0	0	0	0	28094	0	0	0	0	20291	0	0	57219	0	0	0	0	0	0	0	0	0	0	0	0	0	0	0	0	0	29035	0
O35242	Protein FAN OS=Mus musculus OX=10090 GN=Nsmaf PE=1 SV=2	0	0	0	0	0	0	0	0	0	0	0	0	0	0	0	0	0	0	0	0	0	0	0	0	0	0	0	0	0	0	0	0	0	0	0	0	0	0	0	0	0	0	0	0	0	0	0	0
Q99M87-2	Isoform 2 of DnaJ homolog subfamily A member 3, mitochondrial OS=Mus musculus OX=10090 GN=Dnaja3	0	0	0	0	0	0	0	0	0	0	0	0	0	30993	0	0	0	0	0	0	21089	0	0	0	0	20291	0	0	22096	0	0	0	0	0	0	0	0	0	0	0	0	0	0	0	0	26953	29035	0
B0QZF7	Protein PROCA1 OS=Mus musculus OX=10090 GN=Proca1 PE=3 SV=1	0	0	0	0	0	0	0	0	0	0	0	0	0	0	0	0	0	0	0	0	0	0	0	0	0	0	0	0	0	0	0	0	0	0	0	0	0	0	0	0	0	0	0	0	0	0	0	0
P81069	GA-binding protein subunit beta-2 OS=Mus musculus OX=10090 GN=Gabpb2 PE=1 SV=2	0	0	0	0	0	0	0	0	0	0	0	0	0	0	0	0	14504	0	0	0	0	0	0	0	0	0	0	0	0	0	0	0	0	0	0	0	0	0	0	0	0	0	0	0	0	0	0	0
Q32MW3	Acyl-coenzyme A thioesterase 10, mitochondrial OS=Mus musculus OX=10090 GN=Acot10 PE=2 SV=1	0	0	0	0	0	0	0	0	0	0	0	0	18835	0	0	0	0	0	0	0	0	0	0	0	0	0	0	0	0	0	0	0	0	0	0	0	0	0	0	0	0	0	0	0	0	0	61513	0
Q9QY93	dCTP pyrophosphatase 1 OS=Mus musculus OX=10090 GN=Dctpp1 PE=1 SV=1	0	0	0	0	0	0	0	0	0	0	0	0	20326	0	0	23991	35739	14079	0	0	0	0	0	0	0	0	0	0	0	0	0	0	0	0	0	0	0	0	0	0	0	0	0	0	0	0	0	0
Q8C3X8	Lipase maturation factor 2 OS=Mus musculus OX=10090 GN=Lmf2 PE=1 SV=1	0	0	0	0	0	0	0	0	0	0	0	0	0	0	0	0	0	0	0	0	0	0	0	0	6355	0	0	0	9193	0	0	0	0	0	0	0	0	0	0	0	0	0	0	0	0	0	0	0
Q3THE2	Myosin regulatory light chain 12B OS=Mus musculus OX=10090 GN=Myl12b PE=1 SV=2	2697301	2835851	2676100	2766357	2791179	2298761	2100793	1906779	2032280	1964727	1928085	2285636	2475322	2514306	2045862	2854599	2926199	2774624	2813280	2906219	2412649	2535860	2410097	2407087	2580792	2666347	2380377	2260511	2441796	2531365	2761430	2933664	2974083	3130776	2963683	2897124	2586626	2742378	2746945	2707633	4454917	4295156	4348516	4485859	4357087	2335806	2431849	2418171
Q5Y5T1	Palmitoyltransferase ZDHHC20 OS=Mus musculus OX=10090 GN=Zdhhc20 PE=1 SV=1	0	0	0	0	0	0	0	0	0	0	0	0	0	0	0	0	34015	68875	144400	0	0	0	0	0	0	0	0	0	0	0	0	0	0	0	0	0	0	0	0	0	0	0	0	0	0	0	0	0
Q8C3X2	Coiled-coil domain-containing protein 90B, mitochondrial OS=Mus musculus OX=10090 GN=Ccdc90b PE=1 SV=1	0	0	0	0	0	0	0	0	0	0	0	0	0	0	0	0	0	0	0	0	0	0	0	0	0	0	0	0	0	0	0	0	0	0	0	0	0	0	0	0	0	0	0	0	0	0	0	0
P40142	Transketolase OS=Mus musculus OX=10090 GN=Tkt PE=1 SV=1	1489462	1519254	1486396	1449030	1128568	1358144	1438837	1177678	1414038	1715870	661296	714214	582154	515671	709958	686972	649185	595558	648881	747909	1094361	1254715	1108726	1053321	1086031	1034665	1107309	1074559	1105007	1140266	582828	612613	545765	826234	705567	540432	528978	461873	516609	570293	375042	389753	335240	523042	341084	484759	326740	344067
Q9JKS5	Intracellular hyaluronan-binding protein 4 OS=Mus musculus OX=10090 GN=Habp4 PE=1 SV=2	0	0	0	0	0	0	0	0	0	0	0	0	0	0	0	0	0	0	0	0	0	0	0	0	0	0	0	0	0	0	21926	0	18826	0	0	0	17341	0	0	0	0	0	0	0	0	0	0	0
Q9JKS4	LIM domain-binding protein 3 OS=Mus musculus OX=10090 GN=Ldb3 PE=1 SV=1	0	0	0	0	0	0	0	0	0	0	0	0	0	0	0	0	0	0	0	0	0	0	0	0	0	0	0	0	0	0	576455	473031	521662	557419	585205	531158	643699	589724	598121	535402	55724	98535	75882	65751	72436	50607	89973	101599
Q60996	Serine/threonine-protein phosphatase 2A 56 kDa regulatory subunit gamma isoform OS=Mus musculus OX=10090 GN=Ppp2r5c PE=1 SV=2	0	0	27964	0	29113	0	24047	28225	36605	0	29949	27124	0	31155	0	30177	0	0	28220	26555	26437	29992	0	26830	0	24167	0	29873	0	23279	0	0	0	0	0	0	0	0	0	0	0	0	0	0	0	0	0	0
O35226-5	Isoform Rpn10E of 26S proteasome non-ATPase regulatory subunit 4 OS=Mus musculus OX=10090 GN=Psmd4	178011	177924	172305	169445	183002	137921	165486	150863	155978	141656	157079	187822	187063	175527	160922	209014	223306	203865	175580	187883	143004	165910	150221	162453	144809	152997	151683	141156	153500	152848	293553	294069	306244	324252	318611	297880	276958	265944	266644	339069	486906	502104	491627	483508	506315	196525	220650	226990
O35226-4	Isoform Rpn10D of 26S proteasome non-ATPase regulatory subunit 4 OS=Mus musculus OX=10090 GN=Psmd4	300944	545948	575300	584158	640177	235435	560200	197444	437947	218267	274826	540536	654952	239773	288481	352581	593207	592647	222405	369636	333559	383471	415337	425797	349382	284716	325562	393710	331722	337081	534936	626085	603370	516994	612445	563691	558582	415858	492162	536291	1163661	1105444	786551	989769	885468	328525	594028	612139
Q60994	Adiponectin OS=Mus musculus OX=10090 GN=Adipoq PE=1 SV=2	0	0	0	0	0	0	0	0	0	0	0	0	0	0	0	0	0	0	0	0	0	0	0	0	0	0	0	0	0	0	0	0	0	0	0	0	0	0	45922	0	0	0	0	0	0	0	0	0
O35226-3	Isoform Rpn10C of 26S proteasome non-ATPase regulatory subunit 4 OS=Mus musculus OX=10090 GN=Psmd4	403469	657013	272332	703753	590593	250257	551489	235284	563675	220125	255478	573720	611227	278465	253670	313008	599358	639798	276844	301773	298706	461771	404628	417075	474737	312189	317833	416887	324832	352183	486318	644660	462557	565437	511827	439325	407441	412274	417548	452714	933896	884811	733789	956468	791715	320930	559154	529772
O35226-2	Isoform Rpn10B of 26S proteasome non-ATPase regulatory subunit 4 OS=Mus musculus OX=10090 GN=Psmd4	403469	657013	272332	703753	542475	250257	551489	235284	563675	220125	255478	573720	611227	278465	253670	302196	585920	619727	276844	301773	275286	437623	380849	390802	450171	288787	299382	391477	298420	352183	479246	638607	462557	474323	449337	439325	407441	412274	417548	452714	801985	784280	646140	786523	685597	320930	559154	626607
Q9D9A7	Putative protein PTGES3L OS=Mus musculus OX=10090 GN=Ptges3l PE=2 SV=1	0	0	0	0	0	0	0	0	0	0	0	0	0	0	0	0	0	0	0	0	0	0	0	0	0	0	0	0	0	0	0	0	0	0	0	0	0	0	0	0	0	0	0	0	0	0	0	0
Q6P1H6	Ankyrin repeat and LEM domain-containing protein 2 OS=Mus musculus OX=10090 GN=Ankle2 PE=1 SV=2	0	0	0	28939	106513	205242	0	9098	0	0	62084	25579	0	38853	0	0	245758	0	609038	51550	0	0	0	6850	0	0	0	0	0	0	99875	439679	0	131724	775493	0	104791	457019	293320	39623	0	178545	0	434109	78285	0	397790	0
P70336-2	Isoform 2 of Rho-associated protein kinase 2 OS=Mus musculus OX=10090 GN=Rock2	55386	540680	206014	259276	81413	176619	209951	981473	131450	963356	283870	427338	25585	75346	851920	622985	760989	79219	155781	383306	0	185597	48426	57974	24759	207560	0	66221	93680	120757	487776	81184	146697	87032	140842	219421	118341	129448	260744	122650	0	0	236221	0	0	196230	217681	140015
Q9QY81	Nuclear pore membrane glycoprotein 210 OS=Mus musculus OX=10090 GN=Nup210 PE=1 SV=2	0	0	0	0	0	0	0	0	0	0	0	0	0	0	0	0	0	0	0	0	0	0	0	0	0	0	0	0	0	0	0	0	0	0	0	0	0	0	0	0	0	0	0	0	0	0	0	0
Q9QY80	Very-long-chain (3R)-3-hydroxyacyl-CoA dehydratase 1 OS=Mus musculus OX=10090 GN=Hacd1 PE=2 SV=1	0	0	0	0	0	0	0	0	0	0	0	0	0	0	0	0	0	0	0	0	0	0	0	0	0	0	0	0	0	0	91373	44922	44891	37933	81655	95538	157627	22336	95583	76746	0	0	32760	0	0	0	0	0
O35226	26S proteasome non-ATPase regulatory subunit 4 OS=Mus musculus OX=10090 GN=Psmd4 PE=1 SV=1	425145	675086	239330	710748	640177	235435	560200	197444	549049	218267	274826	540536	654952	239773	288481	352581	593207	602019	222405	369636	333559	497571	415337	425797	458692	284716	312253	393710	331722	337081	534936	632139	603370	600660	666413	563691	558582	415858	492162	536291	1189877	1105444	786551	1062703	885468	328525	594028	708974
Q8QZY9	Splicing factor 3B subunit 4 OS=Mus musculus OX=10090 GN=Sf3b4 PE=1 SV=1	207196	233510	222471	226139	226976	135402	218817	147452	204065	142305	155141	160327	242146	147667	167476	245346	297569	252431	258778	350375	196544	188778	115244	186084	133493	206478	122076	123390	203685	207252	265258	237587	202911	256424	315299	249684	203944	274227	256744	211207	330793	323503	344991	306297	341137	111600	130298	216400
Q6NV66	Zinc finger protein 646 OS=Mus musculus OX=10090 GN=Zfp646 PE=1 SV=1	0	0	0	0	0	0	0	0	0	0	0	0	0	0	0	0	0	0	0	0	0	0	0	0	0	0	0	0	0	0	0	0	0	0	0	0	0	0	0	0	0	0	0	0	0	0	0	0
Q8JZN7	Mitochondrial Rho GTPase 2 OS=Mus musculus OX=10090 GN=Rhot2 PE=1 SV=1	0	0	0	0	0	0	0	0	0	0	0	0	0	0	0	0	0	0	34576	0	0	0	25078	0	0	0	0	0	0	0	67148	52536	113849	53740	0	91750	51998	109451	54526	71264	80730	73653	101152	72279	65152	53745	63922	67791
Q924N4	Solute carrier family 12 member 6 OS=Mus musculus OX=10090 GN=Slc12a6 PE=1 SV=2	0	0	0	0	0	0	0	0	0	0	0	0	0	0	0	0	0	0	0	0	0	0	0	0	0	0	0	0	0	0	0	0	0	0	0	0	0	0	0	0	0	0	0	0	0	0	0	0
Q8JZN5	Complex I assembly factor ACAD9, mitochondrial OS=Mus musculus OX=10090 GN=Acad9 PE=1 SV=2	59819	44687	71225	49977	381321	77319	75345	55139	0	51605	0	0	47103	43748	49441	0	36640	0	0	0	0	46206	39678	0	0	16558	72398	57340	0	0	106259	87686	120734	118471	89559	125906	198307	99665	188249	104920	98515	96333	93565	108451	95386	203847	239262	252577
Q8QZY6	Tetraspanin-14 OS=Mus musculus OX=10090 GN=Tspan14 PE=1 SV=1	0	0	0	0	0	0	0	0	0	0	0	0	0	0	0	0	0	0	0	0	0	0	0	0	0	25991	0	0	0	0	0	0	0	0	0	0	0	0	0	0	0	0	0	0	0	0	0	0
Q8C3W1	Uncharacterized protein C1orf198 homolog OS=Mus musculus OX=10090 PE=1 SV=1	0	0	0	0	0	0	0	0	0	0	0	0	0	0	0	0	0	0	0	0	0	0	0	0	0	0	0	0	22477	0	41703	40445	43403	416586	547298	89364	42173	568902	42154	42309	0	0	0	0	0	65758	44968	42880
Q8QZY1	Eukaryotic translation initiation factor 3 subunit L OS=Mus musculus OX=10090 GN=Eif3l PE=1 SV=1	556141	514396	540414	518683	538221	372569	452631	369832	429633	441978	355948	431386	406528	369891	352742	516818	479816	494049	407110	444730	581058	659586	656936	611912	623551	601957	516571	562972	580482	667263	230072	265874	214225	217971	217001	223723	217544	238198	252285	220944	133190	195086	134309	129067	134400	267992	274720	247356
Q9JKR6	Hypoxia up-regulated protein 1 OS=Mus musculus OX=10090 GN=Hyou1 PE=1 SV=1	575992	710690	560253	389981	637939	481272	323045	721494	562364	450807	537906	620834	473780	434236	547829	336281	838620	656242	495486	667331	594613	513300	580911	585708	568137	541503	671178	499819	658213	598617	360486	382787	329571	305148	333488	408415	372114	486684	381633	404341	357678	643918	511118	778393	447007	1143856	867233	843350
Q80TH2-2	Isoform 2 of Erbin OS=Mus musculus OX=10090 GN=Erbin	0	0	0	0	0	0	0	0	0	0	0	0	0	0	0	0	0	0	0	0	0	0	0	0	0	0	0	0	0	0	0	0	0	0	0	0	0	0	0	0	0	0	0	0	0	0	0	0
Q80TH2-1	Isoform 1 of Erbin OS=Mus musculus OX=10090 GN=Erbin	0	0	0	0	0	0	0	0	0	0	0	0	0	0	0	0	0	0	0	0	0	0	0	0	0	0	0	0	0	0	0	0	0	0	0	0	0	0	0	0	0	0	0	0	0	0	0	0
Q9QY76	Vesicle-associated membrane protein-associated protein B OS=Mus musculus OX=10090 GN=Vapb PE=1 SV=3	214867	211132	50639	237597	101713	396118	239948	197115	273682	288997	237998	154798	166115	194920	230220	246381	136033	140867	228457	216019	279853	176727	312270	218916	286606	241340	339472	351168	310037	252345	178937	162478	546067	547890	547782	698777	546133	733042	678194	676199	0	0	0	49171	0	267635	652836	378344
O35711-4	Isoform 4 of Liprin-beta-2 OS=Mus musculus OX=10090 GN=Ppfibp2	0	0	0	0	0	0	0	0	0	0	0	0	0	0	0	0	0	0	0	0	0	0	0	0	0	0	0	0	0	0	0	0	0	0	0	0	0	0	0	0	0	0	0	0	0	0	0	0
Q9QY73	Transmembrane protein 59 OS=Mus musculus OX=10090 GN=Tmem59 PE=1 SV=2	0	0	0	0	0	0	0	0	0	0	61026	51090	42286	135908	53016	39740	609677	41064	517516	43026	0	0	0	0	0	0	0	0	0	0	0	0	0	0	0	0	0	0	0	0	0	0	0	0	0	0	0	0
Q9QXV1	Chromobox protein homolog 8 OS=Mus musculus OX=10090 GN=Cbx8 PE=1 SV=1	0	0	0	0	0	0	0	0	0	0	0	0	0	0	0	0	0	0	0	0	0	0	0	0	0	0	29926	0	0	0	0	0	0	0	0	0	0	0	0	0	0	0	0	0	0	0	0	0
O35218	Cleavage and polyadenylation specificity factor subunit 2 OS=Mus musculus OX=10090 GN=Cpsf2 PE=1 SV=1	19565	0	24115	0	19908	0	0	0	0	0	0	0	0	0	0	54015	0	212492	0	23525	0	0	0	0	0	0	0	0	0	0	23799	25622	25247	0	0	21776	0	92313	0	0	127442	34755	31134	38119	32350	0	0	20609
Q924M7	Mannose-6-phosphate isomerase OS=Mus musculus OX=10090 GN=Mpi PE=1 SV=1	78043	86298	81776	84624	80677	82164	84091	91406	87815	80647	84381	143580	83344	88842	88560	122268	82322	82285	147519	94112	26989	29142	33244	25268	43023	27888	83344	43495	54704	26501	242188	228943	244358	231369	230884	257794	260866	264603	260284	263123	206767	199336	188852	196581	183073	239989	254525	249914
Q8JZM7	Parafibromin OS=Mus musculus OX=10090 GN=Cdc73 PE=1 SV=1	0	0	0	0	0	0	0	0	0	0	0	0	0	0	0	0	0	0	0	222825	0	0	0	0	0	0	0	0	0	0	0	0	0	0	0	0	0	0	0	0	0	0	0	0	0	0	0	0
Q05D44	Eukaryotic translation initiation factor 5B OS=Mus musculus OX=10090 GN=Eif5b PE=1 SV=2	546962	635445	617287	758610	695946	652152	1101959	982102	675628	998555	1017190	965739	951756	647838	1176050	602278	778756	1114650	792859	1119242	610682	725969	793449	519038	602709	580841	461971	439000	562615	849461	226983	241031	228655	554403	250409	304000	313279	193202	303675	244957	581445	625455	842281	808543	543546	356411	261443	240804
P40124	Adenylyl cyclase-associated protein 1 OS=Mus musculus OX=10090 GN=Cap1 PE=1 SV=4	3331338	4164004	2640890	3487536	2702796	4045928	2853001	2707025	2613578	2701804	1659639	1548461	1568587	1610659	1479045	1684138	1826337	1674301	1540764	1692624	2565009	3066672	3014805	3111423	3273738	2602652	3474595	3078334	3123016	3472302	1797632	1685872	1842867	2077936	1928301	1504451	1855318	1730682	2003538	1929009	3126379	2781740	2814796	2774203	2920178	1618873	1720076	1951580
P12970	60S ribosomal protein L7a OS=Mus musculus OX=10090 GN=Rpl7a PE=1 SV=2	2574060	2576889	2473477	2545526	2420771	2504969	2462754	2530656	2517587	2330795	2081403	2364578	2207758	2252444	1959812	2111511	2229827	2073905	2088347	1993445	2690787	2913879	2790520	2860575	2756055	2662283	2762013	2524128	2603829	2708122	737800	692601	1187687	1291136	702199	758077	1273880	745373	715082	703224	627433	491455	491235	629574	671548	942101	963036	967942
Q8QZX2	HAUS augmin-like complex subunit 3 OS=Mus musculus OX=10090 GN=Haus3 PE=1 SV=1	0	0	0	0	0	0	0	0	0	0	0	0	0	0	0	0	0	0	0	0	0	0	0	0	0	0	0	0	0	0	0	0	0	0	0	0	0	0	0	0	0	0	0	0	0	0	0	0
Q9JL25	Regulator of G-protein signaling 1 OS=Mus musculus OX=10090 GN=Rgs1 PE=2 SV=2	0	0	0	0	0	0	0	0	0	0	0	0	0	0	0	0	0	0	0	0	0	0	0	0	0	0	0	0	0	0	0	0	0	0	807975	0	0	0	0	0	0	0	0	0	0	0	0	0
Q60974	Nuclear receptor corepressor 1 OS=Mus musculus OX=10090 GN=Ncor1 PE=1 SV=1	0	0	0	0	0	0	0	0	0	0	0	0	0	0	16783	0	0	0	0	0	0	0	0	0	0	0	0	0	0	0	0	0	0	0	0	0	0	0	0	0	0	0	0	0	0	0	0	0
Q60973	Histone-binding protein RBBP7 OS=Mus musculus OX=10090 GN=Rbbp7 PE=1 SV=1	951710	1044306	1067494	976180	925267	1141954	1135744	1000830	950053	1131272	1084625	1102426	1097446	991270	1160198	1019066	941184	981874	1134191	1169703	861288	763153	723138	774806	782712	795111	738401	753533	813827	759598	176797	163173	171931	170778	171722	195034	179786	191426	174484	223888	237042	184043	229198	169489	261812	254303	293840	289229
Q5DW34-3	Isoform 3 of Histone-lysine N-methyltransferase EHMT1 OS=Mus musculus OX=10090 GN=Ehmt1	0	0	0	0	0	0	0	0	0	20143	0	0	0	0	20194	0	0	0	0	0	0	0	0	0	0	0	0	0	0	0	0	0	0	0	0	0	0	0	0	0	0	0	0	0	0	0	0	0
Q60972	Histone-binding protein RBBP4 OS=Mus musculus OX=10090 GN=Rbbp4 PE=1 SV=5	816084	831259	751031	804415	791617	806132	817099	951989	890811	843425	789606	673538	594100	644178	656990	685003	607472	605545	663162	656110	971557	770463	763465	808951	857002	793990	922599	944011	844544	912213	176797	275981	318720	242703	242894	301349	405093	285563	272668	346019	199564	184043	189685	169489	183879	320238	305283	298910
Q6P1F6	Serine/threonine-protein phosphatase 2A 55 kDa regulatory subunit B alpha isoform OS=Mus musculus OX=10090 GN=Ppp2r2a PE=1 SV=1	84524	87023	80725	89032	84061	81921	83360	87728	88948	80096	51401	44460	48256	50989	56345	55720	52704	53345	61075	63312	89117	88134	182137	114087	88312	76560	90712	91574	138809	91975	94176	141785	96939	121451	85025	115044	146781	115505	209850	136875	189424	122320	117704	143028	134555	110619	145224	168213
E9Q8I9-3	Isoform 3 of Protein furry homolog OS=Mus musculus OX=10090 GN=Fry	0	0	0	0	0	0	0	0	0	0	0	0	0	0	0	0	0	0	0	0	0	0	0	0	0	0	0	0	0	0	0	0	0	0	0	0	0	0	0	0	0	0	0	0	0	0	0	0
P12960	Contactin-1 OS=Mus musculus OX=10090 GN=Cntn1 PE=1 SV=1	0	0	0	0	0	0	75100	85757	0	71261	132304	150133	150643	129832	142597	51536	0	0	225910	0	0	0	0	0	0	0	0	0	0	0	0	0	0	0	0	0	0	0	0	0	0	0	0	0	0	0	0	0
Q9JKP8	Chromatin accessibility complex protein 1 OS=Mus musculus OX=10090 GN=Chrac1 PE=1 SV=1	0	0	0	0	49811	60651	0	0	0	0	0	0	0	0	0	0	0	0	0	0	0	0	0	0	0	0	0	0	0	0	0	0	0	0	0	0	0	0	0	0	0	0	0	0	0	0	0	0
Q9JKP5	Muscleblind-like protein 1 OS=Mus musculus OX=10090 GN=Mbnl1 PE=1 SV=1	0	0	0	0	0	0	0	0	0	0	0	0	37025	25544	0	56133	88714	51990	0	27185	14430	0	0	0	6349	0	0	0	0	0	0	0	0	33428	0	0	0	0	14589	0	66041	69377	70411	58165	74930	0	0	0
Q62219-3	Isoform 3 of Transforming growth factor beta-1-induced transcript 1 protein OS=Mus musculus OX=10090 GN=Tgfb1i1	0	0	0	0	0	0	0	0	0	0	0	0	0	0	0	0	0	0	0	0	0	0	0	0	0	0	0	0	0	0	0	0	0	0	0	0	0	0	0	0	0	0	0	0	0	0	0	0
Q60967	Bifunctional 3'-phosphoadenosine 5'-phosphosulfate synthase 1 OS=Mus musculus OX=10090 GN=Papss1 PE=1 SV=1	328681	129443	203485	128013	123829	247078	159348	105676	167995	109968	242685	169492	255169	452632	243808	344238	368074	346441	408179	409824	226040	181653	74429	195530	205583	0	116604	214918	153906	77073	112548	200438	66245	108300	115379	111716	61519	119430	62655	105448	248022	172839	234878	238832	186572	112953	137777	117692
Q60960	Importin subunit alpha-5 OS=Mus musculus OX=10090 GN=Kpna1 PE=1 SV=2	211756	202396	239312	205286	202039	233632	214629	230630	226771	226089	214747	261702	214577	193486	220718	282168	272140	217211	216485	314441	206800	206845	219448	213940	203095	198026	203495	205697	208911	211703	194905	194494	183107	203683	219273	139630	189527	207645	201570	206161	130479	110343	122102	109981	135693	167343	118744	114048
Q9Z1X4-3	Isoform 3 of Interleukin enhancer-binding factor 3 OS=Mus musculus OX=10090 GN=Ilf3	480735	772652	581358	787347	636358	565460	532488	744014	722709	485649	756218	831332	568615	970309	703332	895355	671301	802756	664934	691829	448337	521888	409482	525073	526960	606642	609577	348520	633396	517310	795447	1203314	1155238	906130	964879	1163373	1231424	743428	862010	973342	1477047	1631240	1759453	1851400	1492951	621661	684195	708894
Q9JHP7-3	Isoform 3 of Protein O-glucosyltransferase 2 OS=Mus musculus OX=10090 GN=Poglut2	0	0	0	0	0	0	0	0	0	0	0	24106	0	0	0	0	0	0	0	0	0	0	0	0	0	0	0	0	0	0	0	0	0	0	0	0	0	0	0	0	0	0	0	0	0	16705	0	0
Q05793	Basement membrane-specific heparan sulfate proteoglycan core protein OS=Mus musculus OX=10090 GN=Hspg2 PE=1 SV=1	137830	153427	292582	178601	76309	377383	277748	223924	304079	613703	0	40501	0	49694	42643	35854	0	0	0	45883	104230	0	132213	0	373389	0	0	171349	132581	157354	898560	1024125	929295	1266339	1051887	919536	1224369	1045011	1022144	898052	2669353	2553543	2389900	2476482	2710446	3033505	3184392	3043040
Q9QXT0	Protein canopy homolog 2 OS=Mus musculus OX=10090 GN=Cnpy2 PE=1 SV=1	192451	246144	175335	311946	220575	122916	240456	129166	192636	166855	258442	215505	247948	216545	116600	104622	228802	191073	252182	142405	313575	262285	390911	259841	257476	344633	276836	303096	301775	342392	820450	320480	463751	429294	377347	399068	375639	411320	411409	326755	770738	1351626	506897	1040515	311457	366298	336424	502356
Q75NR7	ATP-dependent DNA helicase Q4 OS=Mus musculus OX=10090 GN=Recql4 PE=2 SV=2	0	0	0	0	105474	0	0	0	0	0	0	0	0	0	0	0	0	0	0	0	0	0	0	0	0	0	0	0	0	0	0	0	0	0	0	0	0	0	0	0	0	0	0	0	0	0	0	0
Q8JZK9	Hydroxymethylglutaryl-CoA synthase, cytoplasmic OS=Mus musculus OX=10090 GN=Hmgcs1 PE=1 SV=1	704233	822205	693098	824688	701961	695452	649261	709061	871512	842390	665294	825370	1532682	699432	610563	648236	647913	670842	814774	722378	1124214	667289	690665	591166	762877	730425	770744	733563	770361	659369	0	0	0	0	0	28517	0	0	0	0	0	0	0	0	0	0	0	46838
Q924K8	Metastasis-associated protein MTA3 OS=Mus musculus OX=10090 GN=Mta3 PE=1 SV=1	0	0	0	0	0	0	0	0	0	0	0	0	0	0	0	0	0	0	0	0	0	226196	0	0	0	0	0	0	0	41995	0	0	0	0	0	0	0	0	0	0	0	0	0	0	0	0	0	0
P18572-2	Isoform 2 of Basigin OS=Mus musculus OX=10090 GN=Bsg	276873	259608	272048	293266	262808	288213	279164	282655	265001	168765	337625	299849	275732	242807	273847	266043	102965	239209	297764	229231	296341	266942	296514	307020	320147	335904	457573	324297	288581	308301	0	0	0	0	0	0	0	0	0	0	0	0	0	0	0	0	0	0
Q8QZV7	Integrator complex subunit 13 OS=Mus musculus OX=10090 GN=IntS13 PE=1 SV=2	0	0	0	0	0	0	0	0	0	0	0	0	0	0	0	0	0	0	0	0	0	0	0	13762	0	0	0	0	0	0	0	0	0	0	0	0	0	0	0	0	0	0	0	0	0	0	0	0
Q8BRT1	CLIP-associating protein 2 OS=Mus musculus OX=10090 GN=Clasp2 PE=1 SV=1	71862	80924	73352	43421	80051	38375	41484	38407	44551	40099	97854	109361	105005	104883	107888	140035	117679	113594	152598	141690	29489	42509	30092	32259	116693	29436	43105	40065	28483	30799	26307	0	0	0	0	0	0	0	0	0	0	0	0	0	0	0	0	0
Q9D2G2-2	Isoform 2 of Dihydrolipoyllysine-residue succinyltransferase component of 2-oxoglutarate dehydrogenase complex, mitochondrial OS=Mus musculus OX=10090 GN=Dlst	318165	342455	315271	345238	331210	283143	335437	271081	325271	324855	354917	351201	344974	368256	360383	366427	359176	357429	390660	361871	260566	286458	278950	275289	289898	309614	230829	305300	325124	307616	665693	808571	692752	832606	629854	904948	1133845	896427	1037044	728630	623639	587055	992472	508184	584128	971378	1312590	1342010
Q60953	Protein PML OS=Mus musculus OX=10090 GN=Pml PE=1 SV=3	0	0	0	0	0	48989	0	157127	0	189933	32196	0	0	0	0	0	0	0	0	0	32098	108268	0	0	96254	0	0	49581	0	0	993234	147032	0	0	53186	44837	49995	0	52276	109594	0	0	0	0	0	0	0	0
P61460	GATOR complex protein DEPDC5 OS=Mus musculus OX=10090 GN=Depdc5 PE=1 SV=2	0	0	0	0	0	0	0	0	0	0	0	0	0	0	0	0	0	0	0	0	0	0	0	0	0	0	0	0	0	0	0	0	0	0	0	0	0	0	0	0	0	0	0	0	0	0	0	0
P22726	Protein Wnt-5b OS=Mus musculus OX=10090 GN=Wnt5b PE=1 SV=2	0	0	0	0	0	0	0	0	0	0	0	0	0	0	0	0	0	0	0	0	0	0	0	0	0	0	0	0	0	0	0	0	0	0	0	0	0	0	0	0	0	0	0	0	0	0	0	0
Q925H0-2	Isoform 2 of Acid-sensing ion channel 2 OS=Mus musculus OX=10090 GN=Asic2	0	0	0	0	0	0	0	0	0	0	0	0	0	0	0	0	0	0	0	0	0	0	0	0	0	0	0	0	0	0	0	0	0	0	0	0	0	0	0	0	0	111320	0	0	0	0	0	0
Q9QXS6	Drebrin OS=Mus musculus OX=10090 GN=Dbn1 PE=1 SV=4	700852	844175	684022	700377	838367	754069	783699	791418	794445	814825	234920	272549	232052	256513	118799	181277	0	236937	439937	236437	531513	685568	673011	617256	668604	849968	698780	647061	550223	732306	1625551	901883	1848558	1207151	1243494	1530461	1241189	1345330	1473374	1769030	723226	1151325	573270	952063	1075827	625792	550244	1022055
Q3V0K9	Plastin-1 OS=Mus musculus OX=10090 GN=Pls1 PE=1 SV=1	169524	0	151802	435588	178852	150772	438122	338713	232776	238363	0	0	126890	122234	0	129592	201914	129604	142472	92348	180788	191457	163899	161185	171694	182113	166147	157242	180703	526420	0	0	0	0	0	0	0	0	0	0	0	0	0	0	0	0	0	0
Q78WZ7	DNA-directed RNA polymerase I subunit RPA43 OS=Mus musculus OX=10090 GN=Polr1f PE=1 SV=1	0	0	0	0	0	0	0	0	0	0	0	0	0	0	0	0	0	0	0	0	0	0	0	0	0	0	0	0	0	0	0	0	0	0	0	0	0	0	0	0	0	0	0	0	0	0	0	0
P98078-3	Isoform p67 of Disabled homolog 2 OS=Mus musculus OX=10090 GN=Dab2	70413	68169	62405	64251	65025	140264	69118	82521	73192	77734	111686	99355	186169	170516	106852	96630	90497	93127	109963	112778	0	0	0	0	0	0	0	0	0	0	0	0	0	0	0	0	0	0	0	0	0	0	0	0	0	0	0	0
Q9QXS1	Plectin OS=Mus musculus OX=10090 GN=Plec PE=1 SV=3	13349135	13454931	13430534	13726212	13797670	13484615	13813860	13492848	13839210	13540142	15727115	16822414	17723050	16599588	16699946	17300161	17695977	17020326	17175406	17304085	16326698	16479109	15571977	16075695	15915295	15496911	16301200	14887516	16312961	15801777	11549590	12317711	11966506	12461386	12426358	11855446	12211649	10694259	10578908	11799337	15005004	17180612	16877079	15840920	16887919	11306953	12404708	12544033
Q99NH0	Ankyrin repeat domain-containing protein 17 OS=Mus musculus OX=10090 GN=Ankrd17 PE=1 SV=2	220564	347167	118083	279194	193262	0	126266	176058	17346	0	116934	183860	158239	163577	105893	230735	249682	337926	75208	244328	256099	178591	85092	290801	420053	148224	328204	0	422648	324392	0	0	0	0	0	0	0	0	0	0	0	0	0	25725	0	0	0	64757
Q56A08	G-patch domain and KOW motifs-containing protein OS=Mus musculus OX=10090 GN=Gpkow PE=1 SV=2	0	0	209668	115088	112505	0	0	0	317830	250581	0	0	102480	0	0	0	0	0	0	0	0	0	181523	293377	228194	99719	145952	392831	0	249883	0	140399	69377	0	133614	133621	68106	0	0	0	0	0	0	0	0	0	66300	33489
P18242	Cathepsin D OS=Mus musculus OX=10090 GN=Ctsd PE=1 SV=1	674015	439467	639845	861023	490791	583648	625720	681190	775173	699769	352031	145759	141242	65421	292027	324308	335260	102755	273247	139686	401163	590477	603026	591181	457834	638626	646248	706379	409889	694468	1501764	1432800	1508712	1571222	1563075	763527	1370136	1504802	1493150	1568987	3288351	3222140	2601389	2668578	2785822	1980974	760218	2122753
Q56A06	Protein O-mannosyl-transferase TMTC2 OS=Mus musculus OX=10090 GN=Tmtc2 PE=2 SV=1	0	0	0	0	0	0	0	0	0	0	0	0	0	0	0	0	0	0	0	0	0	0	0	0	0	0	0	0	0	0	0	0	0	0	0	0	0	0	0	0	0	0	0	0	0	0	0	0
Q60949	TBC1 domain family member 1 OS=Mus musculus OX=10090 GN=Tbc1d1 PE=1 SV=3	0	0	0	0	0	0	0	0	0	0	0	0	0	0	0	0	0	0	0	0	0	0	0	0	0	0	0	0	0	0	45823	0	0	0	0	0	47271	0	216960	8556	0	0	0	0	0	0	0	0
Q9QY36	N-alpha-acetyltransferase 10 OS=Mus musculus OX=10090 GN=Naa10 PE=1 SV=1	205727	176898	171635	173699	161055	202520	169960	196565	180935	175528	240969	178001	322077	208724	189081	163702	341369	236341	182256	193552	239290	204163	148246	162952	223554	244387	152834	160877	279304	156867	71713	64638	69392	67940	92729	70193	88517	71487	75991	67348	61156	59467	55631	0	0	58240	462999	461325
Q99NG0	Helicase ARIP4 OS=Mus musculus OX=10090 GN=Rad54l2 PE=1 SV=1	0	0	0	0	0	0	0	0	0	0	0	0	0	0	0	0	0	0	0	0	0	0	0	0	0	0	0	0	0	0	0	0	0	0	0	0	0	0	0	0	0	0	0	0	0	0	0	0
P47199	Quinone oxidoreductase OS=Mus musculus OX=10090 GN=Cryz PE=1 SV=1	36249	44627	35075	38542	0	134403	83704	0	81491	47487	187196	129716	134340	142680	195254	102577	118348	180016	175262	116635	35717	31104	40055	0	30410	39553	41748	28238	0	37458	63784	53872	42062	46813	74293	49512	46870	44248	58806	47853	154874	152426	139688	128613	109796	298873	294701	320410
Q6NZJ6-2	Isoform 2 of Eukaryotic translation initiation factor 4 gamma 1 OS=Mus musculus OX=10090 GN=Eif4g1	391148	383564	391138	397620	379804	357091	345924	373502	351209	356346	640832	584985	630063	600755	599033	680172	706510	680136	696468	705926	323242	338325	338137	360137	341730	335581	359510	344737	346447	352711	342862	361874	313072	344024	334528	315533	308731	333714	343857	347556	291713	304607	254955	255857	330813	422115	403132	407727
Q8K3D3-2	Isoform 2 of DNA repair protein SWI5 homolog OS=Mus musculus OX=10090 GN=Swi5	0	46512	45508	46148	0	0	0	28236	0	0	0	51284	56554	0	0	63157	68831	62682	0	0	99266	101444	97258	98811	96029	95314	95941	53747	128150	39860	0	0	0	0	0	0	0	0	0	0	0	0	0	0	0	0	0	0
Q8QZT2	Centriole, cilia and spindle-associated protein OS=Mus musculus OX=10090 GN=Ccsap PE=1 SV=1	0	0	0	0	0	0	0	0	0	0	0	0	0	0	0	0	0	0	0	0	0	0	0	0	0	0	0	0	0	0	0	0	0	0	0	0	0	0	0	0	0	0	0	0	0	0	0	0
Q8QZT1	Acetyl-CoA acetyltransferase, mitochondrial OS=Mus musculus OX=10090 GN=Acat1 PE=1 SV=1	87798	91991	87182	94216	151225	236063	169151	237301	144338	81024	242561	286121	364708	312085	264006	257301	264194	242936	136957	228303	53924	0	28770	30181	41784	73902	67573	25808	65763	40839	46891	89700	56611	103604	0	68082	109097	70176	55233	65553	279183	316902	280343	231439	285041	253142	262259	266323
Q60932	Voltage-dependent anion-selective channel protein 1 OS=Mus musculus OX=10090 GN=Vdac1 PE=1 SV=3	223691	316691	191443	239443	180034	110837	159025	107044	72096	149065	70877	166567	189852	190293	177416	177099	162411	170585	118550	102483	108879	167883	116961	90621	159337	239306	178378	215559	189796	215834	1086491	1346269	1073658	1051109	1387763	1327850	1149098	1107031	1114015	1011669	1479470	1093911	1128620	1071745	1108270	977374	1197384	1408434
Q60931	Voltage-dependent anion-selective channel protein 3 OS=Mus musculus OX=10090 GN=Vdac3 PE=1 SV=1	18207	19022	20603	19441	18398	21065	31975	20911	19553	23219	27678	19917	41283	23223	15338	19986	16739	18407	21183	17745	15282	14308	18381	16993	16264	20976	19799	23985	369637	20665	108148	107616	49303	48417	45435	108189	45543	102342	111272	99506	41140	34006	43394	40901	33618	219852	167945	157728
Q60930	Voltage-dependent anion-selective channel protein 2 OS=Mus musculus OX=10090 GN=Vdac2 PE=1 SV=2	111109	113717	114361	110657	117185	52563	74362	83178	84302	64136	30431	58756	44513	45430	37085	69043	69162	63826	34128	0	73678	111054	115475	89280	67960	97514	88201	75284	120937	74546	581890	524528	574976	506603	507772	558416	548785	558076	543586	493011	422064	425144	412240	406143	391663	389513	492669	675441
Q9CWZ7	Gamma-soluble NSF attachment protein OS=Mus musculus OX=10090 GN=Napg PE=1 SV=1	0	0	0	0	0	0	0	0	0	0	0	0	0	0	0	0	0	0	0	0	0	15362	0	14985	0	0	0	0	0	0	0	0	0	0	0	0	0	0	0	0	0	0	0	0	0	0	0	0
Q9D8Z6	Autophagy-related protein 101 OS=Mus musculus OX=10090 GN=Atg101 PE=1 SV=1	0	0	0	0	0	0	0	0	0	0	0	0	0	0	0	0	0	0	0	0	0	0	0	0	0	0	0	0	0	0	0	0	0	0	0	0	0	0	0	0	0	0	0	0	0	0	0	0
P51667	Myosin regulatory light chain 2, ventricular/cardiac muscle isoform OS=Mus musculus OX=10090 GN=Myl2 PE=1 SV=3	0	0	0	0	0	0	0	0	0	0	0	0	0	0	0	0	0	0	0	0	0	0	0	0	0	0	0	0	0	0	85984	121748	87099	80401	105993	150156	133082	134476	138200	127901	0	0	0	0	0	0	0	0
Q9CWZ3	RNA-binding protein 8A OS=Mus musculus OX=10090 GN=Rbm8a PE=1 SV=4	357307	335885	420245	354323	431183	434844	392267	430476	446638	441728	350617	351909	347241	306316	331220	306727	287815	361052	395938	367639	486479	469723	461380	505405	481968	351748	450506	461713	484229	506008	570800	393526	488528	480566	380695	460112	459960	500869	533008	414217	426889	397184	423693	439122	360440	311984	368320	325762
Q9D8Z2	TP53-regulated inhibitor of apoptosis 1 OS=Mus musculus OX=10090 GN=Triap1 PE=1 SV=1	0	0	0	0	0	0	0	0	0	0	0	0	0	0	0	0	0	0	0	0	0	0	0	0	0	0	0	0	0	0	0	0	0	0	0	0	0	0	0	0	0	0	0	0	0	0	0	0
Q9D8Z1	Activating signal cointegrator 1 complex subunit 1 OS=Mus musculus OX=10090 GN=Ascc1 PE=1 SV=1	0	0	0	0	0	0	0	0	0	0	0	0	0	0	0	0	0	0	0	0	0	0	0	0	0	0	0	0	0	0	0	0	0	0	0	0	0	0	0	0	0	0	0	0	0	0	0	0
D3YZP9	Coiled-coil domain-containing protein 6 OS=Mus musculus OX=10090 GN=Ccdc6 PE=1 SV=1	109971	0	75957	79248	52585	50037	49069	0	0	0	0	0	0	0	0	0	0	0	89046	54803	53427	56687	41353	111087	109599	118014	0	0	111540	376196	97925	103787	117316	106740	100112	88199	93853	96728	86479	126298	0	0	0	0	0	0	0	0
Q8C3Q9	Caspase-9 OS=Mus musculus OX=10090 GN=Casp9 PE=1 SV=1	0	0	0	0	0	0	0	0	0	0	0	0	0	0	0	0	0	0	0	0	0	0	0	0	0	0	0	0	0	0	0	0	0	0	0	0	0	0	0	0	0	0	0	0	0	0	0	0
Q59J78	NADH dehydrogenase [ubiquinone] 1 alpha subcomplex assembly factor 2 OS=Mus musculus OX=10090 GN=Ndufaf2 PE=1 SV=1	0	0	0	0	0	0	0	0	0	0	0	0	0	0	0	0	0	0	0	0	0	0	0	0	0	0	0	0	0	0	0	0	0	0	0	0	0	0	0	0	0	0	0	0	0	0	0	0
Q6P1B1	Xaa-Pro aminopeptidase 1 OS=Mus musculus OX=10090 GN=Xpnpep1 PE=1 SV=1	445416	482970	404624	319562	583986	262161	542771	614193	533848	504704	0	263726	486551	0	25310	486446	209979	572585	443871	572012	378351	396539	276952	438913	277676	129778	372090	501414	410169	203736	327217	317361	156919	115198	323394	132326	316957	181535	350413	326312	0	425974	205239	238449	277044	154523	201899	308593
P51660	Peroxisomal multifunctional enzyme type 2 OS=Mus musculus OX=10090 GN=Hsd17b4 PE=1 SV=3	218018	353640	244015	230375	328887	338181	315980	208051	243928	405075	191319	340096	330573	524717	384881	261679	235937	224040	125903	457156	237158	241399	343529	217548	178455	245459	207915	218900	387964	280523	0	112712	49587	48033	46728	50836	52894	49036	45285	42580	93092	97272	88750	75893	94461	391623	351405	314109
A2ASS6	Titin OS=Mus musculus OX=10090 GN=Ttn PE=1 SV=1	0	0	0	0	0	0	0	0	0	0	0	0	0	0	0	0	0	0	0	0	0	0	0	0	0	0	0	0	0	0	29374950	29716406	24302032	30078854	30152976	31836271	32214062	31482937	31197134	32857216	9789042	4898683	11036628	5954972	5570213	3398071	4183997	3085399
P16045	Galectin-1 OS=Mus musculus OX=10090 GN=Lgals1 PE=1 SV=3	8768354	8812389	8903769	8321844	7832912	8588102	8011845	9271781	7792013	8625757	6001234	5355281	4986389	5368109	5514341	4918845	4723242	4750501	5170217	5316844	10868831	10928836	11077162	11121798	12071540	10735337	11873349	11326079	11364779	10847301	2463667	2053869	2125595	1971602	2205066	2664995	2480299	2391220	2869853	2575183	2829927	2191556	2388599	2801836	2220368	8764183	7286333	6690379
Q8QZS1	3-hydroxyisobutyryl-CoA hydrolase, mitochondrial OS=Mus musculus OX=10090 GN=Hibch PE=1 SV=1	0	0	0	0	0	0	0	0	0	0	0	0	0	0	0	0	0	0	0	0	0	0	0	0	0	0	42566	0	0	0	96870	95742	131582	86109	150565	155910	107750	107701	157621	145501	267551	308868	280141	232177	268460	297879	280209	209150
Q9CWY3	N-lysine methyltransferase SETD6 OS=Mus musculus OX=10090 GN=Setd6 PE=1 SV=1	30074	31753	30886	30871	33796	39980	40065	43361	40240	38863	33393	32116	62516	29739	32353	62055	63132	57610	24742	56957	36388	11446	39748	41019	0	11979	46574	44971	43995	103330	0	0	0	8736	0	0	0	0	0	13815	0	0	0	0	0	0	0	0
Q9D8Y1	Transmembrane protein 126A OS=Mus musculus OX=10090 GN=Tmem126a PE=1 SV=1	0	0	0	0	0	0	0	0	0	0	0	0	0	0	0	0	0	0	0	0	0	0	0	0	0	0	0	0	0	0	0	0	0	0	0	0	0	0	0	0	0	0	0	0	0	0	0	0
Q9D8Y0	EF-hand domain-containing protein D2 OS=Mus musculus OX=10090 GN=Efhd2 PE=1 SV=1	49442	46070	86520	47951	61540	0	0	0	0	0	0	0	0	0	0	0	0	0	63884	0	32255	0	0	0	0	0	0	0	0	0	94142	0	0	37648	0	0	34108	0	0	0	0	0	0	0	0	0	0	0
Q8C3P7	N6-adenosine-methyltransferase subunit METTL3 OS=Mus musculus OX=10090 GN=Mettl3 PE=1 SV=2	0	0	0	0	0	31241	0	0	0	0	0	0	0	0	0	0	0	0	0	0	0	0	0	0	0	0	0	0	0	0	0	0	0	0	0	0	0	0	0	0	0	0	0	0	0	0	0	0
A2AT37	Regulator of nonsense transcripts 2 OS=Mus musculus OX=10090 GN=Upf2 PE=1 SV=1	0	0	0	0	0	0	0	0	0	0	0	0	0	0	0	0	0	0	0	0	0	0	0	0	0	0	0	0	0	0	0	0	0	0	0	0	0	0	0	0	0	0	0	0	0	0	0	0
O08759-3	Isoform 3 of Ubiquitin-protein ligase E3A OS=Mus musculus OX=10090 GN=Ube3a	142995	108848	95989	31771	29648	36642	40356	200907	205934	37154	274380	40013	31566	52672	41262	259475	48468	221506	41116	288644	36599	97077	110169	50992	67910	42874	38736	127421	110287	53923	120138	271650	712754	550345	183959	498895	99835	602491	540818	574051	56142	1298309	61311	35463	57692	131834	512146	116868
Q9JKK8	Serine/threonine-protein kinase ATR OS=Mus musculus OX=10090 GN=Atr PE=1 SV=2	0	0	0	0	252899	0	0	0	0	0	0	0	0	0	0	0	0	0	0	0	0	0	0	0	0	0	0	0	0	0	0	0	0	0	0	0	0	0	0	0	0	0	0	0	0	0	0	0
Q9JKK1	Syntaxin-6 OS=Mus musculus OX=10090 GN=Stx6 PE=1 SV=1	0	0	0	0	0	0	0	0	0	0	0	0	0	0	0	0	0	0	0	0	0	0	0	0	0	0	0	0	0	0	8976	0	0	0	0	0	0	0	0	0	0	0	0	0	0	0	0	0
Q9CWX9	Probable ATP-dependent RNA helicase DDX47 OS=Mus musculus OX=10090 GN=Ddx47 PE=2 SV=2	0	0	438022	0	0	0	0	0	0	0	0	0	0	0	0	0	0	0	0	0	292028	370543	323448	0	0	0	0	0	0	0	0	0	0	0	0	0	0	0	0	0	0	0	0	0	0	0	0	0
Q9CX97	WD repeat-containing protein 55 OS=Mus musculus OX=10090 GN=Wdr55 PE=1 SV=2	0	0	0	0	0	0	0	0	0	0	0	0	0	0	0	0	29523	0	0	36001	0	0	0	0	0	0	0	0	0	0	0	0	0	0	0	0	0	0	0	0	0	0	0	0	0	0	0	0
Q9D8X5	CCR4-NOT transcription complex subunit 8 OS=Mus musculus OX=10090 GN=Cnot8 PE=1 SV=1	0	0	0	0	0	36048	0	0	0	0	0	0	0	0	0	0	0	0	0	0	0	40820	0	0	0	0	35135	0	0	28454	0	0	0	0	0	0	0	0	0	0	0	0	0	0	0	0	0	0
Q9QY06	Unconventional myosin-IXb OS=Mus musculus OX=10090 GN=Myo9b PE=1 SV=2	59938	0	0	0	0	72819	57080	64915	0	56497	0	0	0	0	0	0	0	0	0	65256	56103	55665	58879	54690	49699	54887	42268	57618	59981	54453	0	0	0	0	55155	0	0	0	0	0	0	0	0	0	0	74747	71190	84156
Q9D8X2	Coiled-coil domain-containing protein 124 OS=Mus musculus OX=10090 GN=Ccdc124 PE=1 SV=1	0	0	101755	96789	100772	151448	0	157516	129228	0	0	160416	92617	120515	0	90669	75885	101829	108410	124406	112986	0	102693	116078	0	0	0	130112	198862	0	0	0	0	0	0	0	0	0	0	0	0	0	0	0	0	114578	0	0
Q9D358-2	Isoform 2 of Low molecular weight phosphotyrosine protein phosphatase OS=Mus musculus OX=10090 GN=Acp1	0	0	0	0	16361	15748	0	38120	0	37748	0	0	0	18046	0	24740	24856	0	21441	0	13152	12924	0	0	0	14346	0	58103	16812	64694	0	31132	23486	20788	0	15148	15818	14447	25449	0	93808	60342	28703	90021	13309	0	13729	0
Q9D8X1	Copper homeostasis protein cutC homolog OS=Mus musculus OX=10090 GN=Cutc PE=1 SV=1	0	0	0	0	0	0	0	0	0	0	0	0	0	0	0	0	0	0	0	0	0	0	0	0	0	0	0	0	0	0	0	0	0	0	0	0	0	0	0	0	0	0	0	0	0	0	0	0
Q6Y5D8-3	Isoform 3 of Rho GTPase-activating protein 10 OS=Mus musculus OX=10090 GN=Arhgap10	0	0	0	0	0	0	0	0	0	0	0	0	0	0	0	0	0	0	0	0	0	0	0	0	0	0	0	0	0	0	0	0	0	0	0	0	0	0	0	0	0	0	0	0	31275	0	0	0
Q05CL8	La-related protein 7 OS=Mus musculus OX=10090 GN=Larp7 PE=1 SV=2	96820	238713	231343	51005	224047	83150	151554	91271	233708	115918	300770	433417	415263	117502	423941	105536	496792	576654	147719	436777	37578	149157	36096	8956	9573	34938	49613	10236	120260	134602	0	1052614	1103877	0	1098235	0	1111430	1108554	887798	1063283	0	0	0	2373279	0	0	0	1145184
A2ASQ1	Agrin OS=Mus musculus OX=10090 GN=Agrn PE=1 SV=1	0	0	0	0	0	0	0	0	0	0	0	0	0	0	0	0	0	0	0	0	0	0	0	0	0	0	0	0	0	0	0	0	0	0	0	0	0	0	0	0	0	0	0	0	0	0	0	0
P59114	mRNA (2'-O-methyladenosine-N(6)-)-methyltransferase OS=Mus musculus OX=10090 GN=Pcif1 PE=1 SV=1	0	0	0	0	0	0	0	0	0	0	0	0	0	0	0	0	0	0	0	0	0	0	0	0	0	0	0	0	0	0	0	0	0	0	0	0	0	0	0	0	0	0	0	0	0	0	0	0
P29788	Vitronectin OS=Mus musculus OX=10090 GN=Vtn PE=1 SV=2	0	0	0	0	0	0	0	0	0	0	0	0	0	0	0	0	0	0	0	0	0	0	0	0	0	0	0	0	0	0	0	0	0	0	0	0	0	0	0	0	0	0	0	0	0	0	0	0
Q9CX86	Heterogeneous nuclear ribonucleoprotein A0 OS=Mus musculus OX=10090 GN=Hnrnpa0 PE=1 SV=1	1698217	1518769	1828090	1506458	1601788	1576008	1549912	1594875	1508136	1552453	1402963	1311948	1381631	1347711	1359292	1278487	1192064	1259698	1569098	1477242	1777025	1734509	1845337	1739511	2084513	1160285	1758614	1901753	1560739	1799728	1720119	1280091	1367604	1615943	1220864	1377211	1626905	1426739	1555070	1316443	882090	926858	872437	982454	836924	944832	930706	882717
Q9CWW6	Peptidyl-prolyl cis-trans isomerase NIMA-interacting 4 OS=Mus musculus OX=10090 GN=Pin4 PE=1 SV=1	0	0	0	0	0	0	0	0	73610	0	0	0	0	0	0	0	0	0	0	0	58565	0	59460	0	62386	60031	48465	0	0	58217	0	0	0	0	0	0	0	0	0	0	0	0	0	0	0	0	0	0
P53811	Phosphatidylinositol transfer protein beta isoform OS=Mus musculus OX=10090 GN=Pitpnb PE=1 SV=2	130154	180492	210098	236215	266410	95059	240124	216306	109237	245456	332098	438678	406108	316843	317943	364365	342274	389981	296490	360378	64993	122326	126900	65669	170330	111158	165648	52985	116834	126024	382348	406333	59844	369673	331253	355340	314044	301944	272933	338029	355176	47287	325275	380643	0	0	278284	317981
P59110	Sentrin-specific protease 1 OS=Mus musculus OX=10090 GN=Senp1 PE=1 SV=1	0	0	0	0	0	0	0	0	0	0	0	0	0	0	0	0	0	0	0	0	0	747487	799557	0	0	0	0	0	0	0	0	0	0	0	0	0	0	0	0	0	0	0	0	0	0	0	0	0
Q9D8W5	26S proteasome non-ATPase regulatory subunit 12 OS=Mus musculus OX=10090 GN=Psmd12 PE=1 SV=4	977834	820519	778731	735076	976934	900031	1055911	780261	888246	764168	872524	1150583	867860	948506	836650	1034468	1432548	1198219	1212381	1243101	1080852	1025027	1098631	1117743	1005716	1028338	850017	897074	1012719	887148	1219344	1074333	1125611	1095799	939730	777846	1144838	1076102	1192057	872860	1130998	1237278	1051959	1138280	989061	802573	897112	872177
P53810	Phosphatidylinositol transfer protein alpha isoform OS=Mus musculus OX=10090 GN=Pitpna PE=1 SV=2	215315	215051	365264	200822	225732	136045	181907	144512	173612	196716	197748	179933	209563	205997	189028	232950	205517	248662	226585	232005	228567	118440	122931	172914	122477	178807	142110	129247	241807	237499	611506	627515	347797	420627	409477	341638	603341	331020	302034	409218	450495	478404	463004	358466	370161	229396	245001	255835
Q9QXN3	Activating signal cointegrator 1 OS=Mus musculus OX=10090 GN=Trip4 PE=1 SV=2	0	0	0	0	0	0	0	0	0	0	0	0	0	0	0	0	0	0	0	0	0	0	0	0	0	0	0	0	0	0	26606	0	31211	30843	57014	29089	28836	25331	22635	27185	0	34614	0	0	0	0	0	0
Q8BRN9	Coiled-coil and C2 domain-containing protein 1B OS=Mus musculus OX=10090 GN=Cc2d1b PE=1 SV=1	0	0	0	0	0	0	0	0	0	0	0	0	13041	130997	0	0	0	0	0	0	0	0	0	0	0	0	0	0	0	0	0	0	0	0	0	0	0	0	0	0	157052	162707	15566	18074	0	0	0	0
Q80ZU0	ADP-ribosylation factor-like protein 5A OS=Mus musculus OX=10090 GN=Arl5a PE=1 SV=1	0	0	0	0	0	0	0	0	0	0	0	0	0	0	0	0	0	0	0	0	0	0	0	0	0	0	0	0	0	0	0	0	0	0	0	0	0	0	0	0	0	0	0	0	0	0	0	0
Q3V0F0	RIMS-binding protein 3 OS=Mus musculus OX=10090 GN=Rimbp3 PE=1 SV=2	0	0	144895	0	0	0	0	288935	233703	0	0	0	0	146868	0	0	0	0	0	0	0	0	0	150443	0	0	0	0	0	0	0	0	0	0	0	0	0	0	0	0	0	0	0	0	0	0	0	0
Q9DCZ4-3	Isoform 3 of MICOS complex subunit Mic26 OS=Mus musculus OX=10090 GN=Apoo	0	0	0	0	0	0	0	0	0	0	0	0	0	0	0	0	0	0	0	0	0	0	0	0	0	0	0	0	0	0	70704	88589	82473	77449	84682	79840	82008	84077	81059	79106	114275	92741	68287	0	124419	101391	148486	108126
P16015	Carbonic anhydrase 3 OS=Mus musculus OX=10090 GN=Ca3 PE=1 SV=3	0	0	0	0	0	0	0	0	0	0	61462	0	0	0	0	0	0	0	0	0	0	0	0	0	0	0	0	0	0	0	0	0	0	0	0	0	0	0	0	0	138981	129414	181235	103808	130245	151695	153572	149914
P61406	Telomerase-binding protein EST1A OS=Mus musculus OX=10090 GN=Smg6 PE=1 SV=1	0	0	0	0	0	0	0	0	0	0	0	0	0	0	0	0	0	0	0	0	0	0	0	0	0	0	0	0	0	0	0	0	0	0	0	0	0	0	0	0	0	0	0	0	0	0	0	0
P10711	Transcription elongation factor A protein 1 OS=Mus musculus OX=10090 GN=Tcea1 PE=1 SV=2	345563	279410	353482	381570	368961	324803	377279	322017	343253	350895	408134	399935	316458	352288	384114	361450	339862	351479	537447	362534	420312	437555	441719	452585	454764	506231	465094	457398	511738	459958	194914	121804	122836	177246	154375	48651	109630	46669	150896	46514	160555	214292	202225	261353	252540	39062	37947	0
P59108	Copine-2 OS=Mus musculus OX=10090 GN=Cpne2 PE=1 SV=1	0	0	0	0	0	0	0	0	0	0	611149	784584	569109	569896	641913	211124	445245	282950	505465	537601	0	0	0	0	0	0	0	0	0	0	0	0	0	0	0	0	0	0	0	0	0	0	0	0	0	44443	0	0
Q5H8C4	Intermembrane lipid transfer protein VPS13A OS=Mus musculus OX=10090 GN=Vps13a PE=1 SV=1	0	0	0	0	0	0	0	0	0	0	0	0	0	41549	0	0	0	0	0	0	0	0	0	0	0	0	0	0	0	0	0	0	0	0	0	0	0	0	0	0	0	0	0	0	0	0	0	0
B8ZXI1	Queuine tRNA-ribosyltransferase accessory subunit 2 OS=Mus musculus OX=10090 GN=Qtrt2 PE=1 SV=2	0	0	0	0	0	0	0	0	0	45504	0	0	28915	0	35520	0	0	0	29726	0	0	0	0	69677	0	0	42176	0	98784	0	0	0	0	0	0	0	0	0	0	0	0	0	0	0	0	0	0	0
Q99NB9	Splicing factor 3B subunit 1 OS=Mus musculus OX=10090 GN=Sf3b1 PE=1 SV=1	987832	1324449	1088059	1251940	1153270	1632221	1560543	1761313	1400806	1465978	1683905	1709370	1563681	1609020	1633283	992732	1219694	1507163	1691426	1764988	1482505	1625798	1495373	1383623	1717447	1437119	1529335	1321594	1747828	1550264	475120	391251	453895	456082	511642	438989	468242	434730	387186	652846	344256	239842	279694	286158	315020	608117	338974	775082
Q99NB8	Ubiquilin-4 OS=Mus musculus OX=10090 GN=Ubqln4 PE=1 SV=1	105769	185608	208110	38310	141085	163691	226431	249173	333895	138796	260320	253750	333820	247061	259566	189020	222324	237574	336143	153012	31780	109247	328111	168976	143425	225142	263162	174569	116680	46088	0	0	0	0	0	53034	0	0	0	50487	0	0	0	0	80686	147576	0	0
Q64012	RNA-binding protein Raly OS=Mus musculus OX=10090 GN=Raly PE=1 SV=3	295825	256247	274846	239285	271716	247925	280309	281728	291224	299329	281422	253898	226251	246166	249074	211804	195614	223279	257025	240780	333090	433039	335766	329607	301565	337024	327270	262732	344960	261637	52266	53147	107071	50338	50834	89512	88102	88235	86990	83265	0	0	0	0	0	66110	90539	89576
Q64010	Adapter molecule crk OS=Mus musculus OX=10090 GN=Crk PE=1 SV=1	99855	104530	100299	106693	98047	70444	94099	70628	74064	67201	0	0	90602	136736	60069	0	78833	27652	95444	0	128969	100290	100448	104589	98943	97646	95121	97489	105739	97131	53973	52357	52851	0	52599	0	22703	0	0	0	87126	81863	75080	85664	77246	103558	43633	42701
Q9D8V0	Minor histocompatibility antigen H13 OS=Mus musculus OX=10090 GN=Hm13 PE=1 SV=1	39137	0	25159	0	53410	0	0	0	55974	0	0	43118	0	0	0	39274	0	37489	0	34639	0	41690	42492	0	0	0	0	0	0	0	56722	58404	35714	56184	56992	54202	54127	71596	58321	68340	0	0	0	0	70926	39904	42741	48000
Q8C3M9	Uncharacterized protein C2orf80 homolog OS=Mus musculus OX=10090 PE=2 SV=1	0	0	0	0	0	0	0	0	0	0	0	0	0	0	0	0	0	0	0	0	0	0	0	0	0	0	0	0	0	0	0	0	0	0	227797	0	0	0	0	0	0	0	0	0	0	0	0	0
Q30KN3	Beta-defensin 33 OS=Mus musculus OX=10090 GN=Defb33 PE=3 SV=1	0	0	0	0	0	0	0	0	0	0	0	0	0	0	0	0	0	0	0	0	0	0	0	0	55189	49200	0	0	0	0	0	0	0	0	0	0	0	0	0	0	0	0	0	0	0	0	0	0
Q924D0	Reticulon-4-interacting protein 1, mitochondrial OS=Mus musculus OX=10090 GN=Rtn4ip1 PE=1 SV=2	0	0	0	0	0	0	0	0	0	0	0	0	0	0	0	0	0	0	0	0	0	0	0	0	0	0	0	0	0	0	0	0	0	0	0	0	0	0	0	0	0	0	0	0	0	0	0	0
Q9R1V6-11	Isoform 9 of Disintegrin and metalloproteinase domain-containing protein 22 OS=Mus musculus OX=10090 GN=Adam22	0	0	0	0	0	0	0	0	0	0	0	0	0	0	0	0	0	0	0	0	0	0	0	0	0	0	0	0	0	0	0	0	0	0	0	0	0	0	0	0	0	0	0	0	0	0	0	0
Q64008	Ras-related protein Rab-34 OS=Mus musculus OX=10090 GN=Rab34 PE=1 SV=2	0	0	0	0	0	0	0	0	0	0	0	0	0	0	0	0	0	0	0	0	0	0	0	0	0	0	0	0	0	0	0	0	0	0	0	0	0	0	0	0	0	0	0	0	0	0	0	0
Q9CWU9	Nucleoporin Nup37 OS=Mus musculus OX=10090 GN=Nup37 PE=1 SV=2	0	0	0	71883	0	0	0	25320	0	18005	25501	83103	84372	68202	24021	100322	0	99189	24543	30608	14311	0	0	0	0	16361	19145	0	0	0	0	0	0	0	0	0	0	0	0	0	0	0	0	0	0	0	0	0
Q9D968	Host cell factor 2 OS=Mus musculus OX=10090 GN=Hcfc2 PE=1 SV=2	0	0	0	0	0	0	0	0	0	0	0	0	0	0	0	0	0	0	0	0	0	0	0	0	0	0	0	0	0	0	0	0	0	0	0	0	0	0	0	0	0	0	0	0	0	0	0	0
Q9D8U8	Sorting nexin-5 OS=Mus musculus OX=10090 GN=Snx5 PE=1 SV=1	0	137289	123460	0	42993	53656	0	52863	0	162564	168872	208300	45543	86721	64014	79280	45199	0	115125	130474	84836	52115	302243	54669	0	137973	0	65301	53845	0	0	0	0	0	0	99443	0	0	0	0	0	0	0	0	0	0	0	121700
Q5S006	Leucine-rich repeat serine/threonine-protein kinase 2 OS=Mus musculus OX=10090 GN=Lrrk2 PE=1 SV=2	0	0	0	0	0	0	0	0	0	0	0	0	0	0	0	0	0	0	0	0	0	0	177523	0	0	0	0	0	0	0	0	0	0	0	0	0	0	0	0	0	0	0	0	0	0	0	0	0
Q9CWU6	Ubiquinol-cytochrome-c reductase complex assembly factor 1 OS=Mus musculus OX=10090 GN=Uqcc1 PE=1 SV=1	0	0	0	0	0	0	0	0	0	0	0	0	0	0	0	0	0	0	0	0	0	0	0	0	0	0	0	0	0	0	0	0	0	0	0	0	0	0	0	0	0	0	0	0	0	0	107746	85698
Q11136	Xaa-Pro dipeptidase OS=Mus musculus OX=10090 GN=Pepd PE=1 SV=3	0	0	0	0	0	0	0	0	0	0	0	0	0	0	0	0	0	0	0	0	0	0	0	0	0	0	0	0	0	0	0	0	0	0	0	0	0	0	0	0	0	0	0	0	0	0	10977	0
Q5S003	Sperm-associated antigen 17 OS=Mus musculus OX=10090 GN=Spag17 PE=1 SV=2	0	0	0	0	0	0	0	0	0	0	0	0	0	0	0	0	0	0	0	0	0	0	0	0	0	0	0	0	0	0	0	0	0	0	0	0	0	0	645599	0	0	0	0	0	0	0	0	0
Q9D964	Glycine amidinotransferase, mitochondrial OS=Mus musculus OX=10090 GN=Gatm PE=1 SV=1	0	23700	35813	0	0	0	0	0	219364	0	0	0	0	0	0	0	0	0	0	0	0	0	0	0	87655	37630	0	0	106306	0	52324	92207	0	0	33374	20217	29779	0	30886	0	0	0	0	0	0	0	0	0
Q80ZS3	28S ribosomal protein S26, mitochondrial OS=Mus musculus OX=10090 GN=Mrps26 PE=1 SV=1	0	0	0	0	0	0	0	0	0	0	0	0	0	0	0	0	0	0	0	0	0	0	0	0	0	0	0	0	0	0	0	0	0	0	0	0	0	0	0	0	0	0	0	0	0	0	0	0
P00920	Carbonic anhydrase 2 OS=Mus musculus OX=10090 GN=Ca2 PE=1 SV=4	71659	0	0	0	0	0	0	0	0	0	0	0	0	0	0	0	0	0	0	0	0	0	0	0	0	0	0	0	0	0	0	0	0	0	0	0	0	0	0	0	0	0	0	0	0	0	0	0
Q9CX60	Protein LBH OS=Mus musculus OX=10090 GN=Lbh PE=1 SV=1	37268	0	0	0	33555	0	42177	0	0	0	0	0	0	0	0	0	0	0	0	0	0	0	0	0	0	0	0	0	37380	34481	0	107448	50578	49389	0	55332	56734	0	0	48547	0	0	0	0	0	0	0	0
P51612	DNA repair protein complementing XP-C cells homolog OS=Mus musculus OX=10090 GN=Xpc PE=1 SV=2	0	0	0	0	0	0	0	0	0	0	0	0	0	0	0	0	0	0	0	0	0	0	0	0	0	0	0	0	0	0	0	0	0	0	0	0	0	0	0	0	0	0	0	0	0	0	0	0
P49312	Heterogeneous nuclear ribonucleoprotein A1 OS=Mus musculus OX=10090 GN=Hnrnpa1 PE=1 SV=2	7793316	7452537	7846474	7858209	7503007	8804587	8457526	8807145	8423425	8137801	5819532	5689888	5183460	5652272	5542259	4552642	4159105	4642963	5066082	5358748	8749283	9085533	8785962	8742707	9165090	8459054	9076434	9241662	8933863	8834506	2045648	1794471	1677932	1652318	1960438	1898975	1713167	1963627	2171315	1943144	962758	932604	912871	810895	1267606	2341827	1732828	1795239
Q924C1	Exportin-5 OS=Mus musculus OX=10090 GN=Xpo5 PE=1 SV=1	183890	326812	232833	213407	233551	240898	93273	161363	253677	143902	28342	393279	65317	226042	101588	282685	320876	17499	61327	113170	148098	480552	222999	145157	135697	221537	145551	204540	162589	73315	0	0	0	0	0	0	0	0	0	0	0	0	0	0	0	0	0	0
P29758	Ornithine aminotransferase, mitochondrial OS=Mus musculus OX=10090 GN=Oat PE=1 SV=1	472270	653397	435924	529164	355779	410640	367062	307301	285522	367682	265336	333053	236034	207697	201002	205566	296232	216077	172056	202355	497514	464883	572012	511040	461559	537606	536022	486700	500185	598479	270275	129494	133445	139993	132528	134898	181581	135941	176875	248916	639048	596137	433138	618700	501380	293933	315913	233493
Q9D958	Signal peptidase complex subunit 1 OS=Mus musculus OX=10090 GN=Spcs1 PE=2 SV=3	0	0	0	0	0	0	0	0	0	0	0	0	0	0	0	0	0	0	0	0	51488	80963	115803	51957	50199	51428	107362	59191	112200	181683	0	0	0	0	0	0	0	0	0	0	0	0	0	0	0	0	0	0
Q9D8T7	SRA stem-loop-interacting RNA-binding protein, mitochondrial OS=Mus musculus OX=10090 GN=Slirp PE=1 SV=2	0	0	0	0	0	0	0	0	0	0	0	0	0	40214	0	0	0	0	0	0	0	0	0	0	0	0	0	0	0	0	0	0	0	0	0	0	0	0	0	0	0	0	0	0	0	0	0	0
[truncated: 4,337 more rows]
[truncated: 102 more columns]

## Sheet: Legend
Legend:
MT	Myotubes
MB	Myoblasts
WT	Wild-type
KO1	Pgm1-KO clone 1
KO2	Pgm1-KO clone 2
BR	Biological replicate
[truncated: 5 more rows]
