# Supplementary material for: In Vitro Skeletal Muscle Model of PGM1 Deficiency Reveals Altered Energy Homeostasis
Source: Int J Mol Sci. 2023 May 4;24(9):8247. doi: 10.3390/ijms24098247 (PMC10179458; doi:10.3390/ijms24098247)
Supplement: Supplementary file 1 [file ijms-24-08247-s001.zip › Supplementary_File_S2.xlsx]

## Sheet: Norm_data__WTvs.KO1__Day0-7
Normalized steady-state metabolomics data: DAY 0
	UDP-Glucose			UDP-Galactose			UDP-N-acetyl-Hexosamines			UDP-Glucuronic acid			UDP-Xylose			GDP-Fucose			GDP-Mannose			CMP-Neuraminic acid			CDP-Ribitol			ADP-Ribose
	Rep1	Rep 2	Rep 3	Rep1	Rep 2	Rep 3	Rep1	Rep 2	Rep 3	Rep1	Rep 2	Rep 3	Rep1	Rep 2	Rep 3	Rep1	Rep 2	Rep 3	Rep1	Rep 2	Rep 3	Rep1	Rep 2	Rep 3	Rep1	Rep 2	Rep 3	Rep1	Rep 2	Rep 3
KO-1	0.398378	0.393957	0.397662	0.297298	0.300708	0.295224	0.131924	0.127802	0.133097	0.069008	0.073406	0.067406	0.010278	0.009835	0.010535	0.002711	0.002609	0.002487	0.006827	0.006009	0.006557	0.046059	0.047012	0.048581	0.011257	0.011477	0.011968	0.002544	0.002482	0.002224
WT	0.443352	0.434349	0.427496	0.320384	0.323138	0.326853	0.111368	0.112385	0.114937	0.054638	0.061967	0.060122	0.009766	0.009408	0.009332	0.001649	0.001696	0.00174	0.00433	0.004436	0.004228	0.045186	0.043549	0.045993	0.004864	0.004978	0.005025	0.001409	0.001183	0.001244
Normalized steady-state metabolomics data: DAY 3
	UDP-Glucose			UDP-Galactose			UDP-N-acetyl-Hexosamines			UDP-Glucuronic acid			UDP-Xylose			GDP-Fucose			GDP-Mannose			CMP-Neuraminic acid			CDP-Ribitol			ADP-Ribose
	Rep1	Rep 2	Rep 3	Rep1	Rep 2	Rep 3	Rep1	Rep 2	Rep 3	Rep1	Rep 2	Rep 3	Rep1	Rep 2	Rep 3	Rep1	Rep 2	Rep 3	Rep1	Rep 2	Rep 3	Rep1	Rep 2	Rep 3	Rep1	Rep 2	Rep 3	Rep1	Rep 2	Rep 3
KO-1	0.355963	0.358564	0.354723	0.278081	0.281761	0.281665	0.156057	0.158115	0.149307	0.095394	0.089561	0.100002	0.008381	0.008449	0.007972	0.003216	0.003128	0.002779	0.004805	0.005095	0.004951	0.045885	0.042546	0.046012	0.026396	0.027044	0.02624	0.00118	0.001092	0.001234
WT	0.347202	0.35003	0.349509	0.307468	0.302532	0.300492	0.182926	0.17725	0.179279	0.092981	0.10134	0.100203	0.008233	0.008212	0.008279	0.000847	0.001218	0.000946	0.004704	0.00457	0.00439	0.038146	0.037404	0.038776	0.012858	0.01294	0.013195	0.000202	0.000179	0.000278
Normalized steady-state metabolomics data: DAY 7
	UDP-Glucose			UDP-Galactose			UDP-N-acetyl-Hexosamines			UDP-Glucuronic acid			UDP-Xylose			GDP-Fucose			GDP-Mannose			CMP-Neuraminic acid			CDP-Ribitol			ADP-Ribose
	Rep1	Rep 2	Rep 3	Rep1	Rep 2	Rep 3	Rep1	Rep 2	Rep 3	Rep1	Rep 2	Rep 3	Rep1	Rep 2	Rep 3	Rep1	Rep 2	Rep 3	Rep1	Rep 2	Rep 3	Rep1	Rep 2	Rep 3	Rep1	Rep 2	Rep 3	Rep1	Rep 2	Rep 3
KO-1	0.327709	0.32864	0.321369	0.268894	0.264131	0.274316	0.192257	0.19501	0.190914	0.076194	0.076878	0.07597	0.007816	0.007659	0.008079	0.003157	0.003035	0.003034	0.005072	0.005224	0.004648	0.046661	0.047478	0.049067	0.031785	0.031312	0.032875	0.035168	0.035505	0.033609
WT	0.338586	0.333758	0.335184	0.274359	0.281322	0.292569	0.254403	0.240747	0.234131	0.061622	0.072324	0.066129	0.007787	0.008012	0.007934	0.001002	0.001336	0.001235	0.004167	0.00463	0.003788	0.03985	0.039755	0.040544	0.012607	0.013194	0.013805	0.000114	0.000121	0.000103

## Sheet: Norm_data__WTvs.KO2__Day0-7
Normalized steady-state metabolomics data: DAY 0
	UDP-Glucose			UDP-Galactose			UDP-N-acetyl-Hexosamines			UDP-Glucuronic acid			UDP-Xylose			GDP-Fucose			GDP-Mannose			CMP-Neuraminic acid			CDP-Ribitol			ADP-Ribose
	Rep1	Rep 2	Rep 3	Rep1	Rep 2	Rep 3	Rep1	Rep 2	Rep 3	Rep1	Rep 2	Rep 3	Rep1	Rep 2	Rep 3	Rep1	Rep 2	Rep 3	Rep1	Rep 2	Rep 3	Rep1	Rep 2	Rep 3	Rep1	Rep 2	Rep 3	Rep1	Rep 2	Rep 3
KO-2	0.371626	0.374029	0.393897	0.297	0.288075	0.283939	0.131286	0.121037	0.114404	0.097512	0.106076	0.103672	0.01006	0.008323	0.00894	0.00235	0.002691	0.002447	0.006316	0.006946	0.006559	0.073929	0.080486	0.07701	0.005103	0.004495	0.004416	0.003911	0.006534	0.003746
WT	0.455754	0.444651	0.435126	0.314508	0.323647	0.324954	0.090251	0.092176	0.093636	0.073602	0.073823	0.075924	0.008708	0.007716	0.008144	0.001513	0.001715	0.001558	0.004588	0.004101	0.004366	0.043402	0.045573	0.049715	0.003125	0.002679	0.002817	0.003789	0.00327	0.002882
Normalized steady-state metabolomics data: DAY 3
	UDP-Glucose			UDP-Galactose			UDP-N-acetyl-Hexosamines			UDP-Glucuronic acid			UDP-Xylose			GDP-Fucose			GDP-Mannose			CMP-Neuraminic acid			CDP-Ribitol			ADP-Ribose
	Rep1	Rep 2	Rep 3	Rep1	Rep 2	Rep 3	Rep1	Rep 2	Rep 3	Rep1	Rep 2	Rep 3	Rep1	Rep 2	Rep 3	Rep1	Rep 2	Rep 3	Rep1	Rep 2	Rep 3	Rep1	Rep 2	Rep 3	Rep1	Rep 2	Rep 3	Rep1	Rep 2	Rep 3
KO-2	0.391501	0.391348	0.383933	0.306056	0.306676	0.314266	0.172798	0.171798	0.167688	0.050804	0.053282	0.054633	0.011951	0.012189	0.011854	0.002355	0.002414	0.002444	0.004534	0.00414	0.004568	0.049793	0.047868	0.050066	0.006774	0.006932	0.006861	0.002762	0.002669	0.002975
WT	0.380866	0.37064	0.387141	0.32385	0.330044	0.325203	0.152343	0.150662	0.144446	0.076801	0.084988	0.079806	0.008967	0.008023	0.008161	0.002222	0.002106	0.001987	0.003684	0.003699	0.003814	0.034969	0.035794	0.03439	0.013505	0.012078	0.012376	0.001536	0.000743	0.001472
Normalized steady-state metabolomics data: DAY 7
	UDP-Glucose			UDP-Galactose			UDP-N-acetyl-Hexosamines			UDP-Glucuronic acid			UDP-Xylose			GDP-Fucose			GDP-Mannose			CMP-Neuraminic acid			CDP-Ribitol			ADP-Ribose
	Rep1	Rep 2	Rep 3	Rep1	Rep 2	Rep 3	Rep1	Rep 2	Rep 3	Rep1	Rep 2	Rep 3	Rep1	Rep 2	Rep 3	Rep1	Rep 2	Rep 3	Rep1	Rep 2	Rep 3	Rep1	Rep 2	Rep 3	Rep1	Rep 2	Rep 3	Rep1	Rep 2	Rep 3
KO-2	0.331117	0.335551	0.33297	0.251744	0.249872	0.254243	0.295481	0.303153	0.298457	0.043433	0.037351	0.037036	0.008812	0.008107	0.008576	0.002876	0.002786	0.0026	0.003169	0.003041	0.002751	0.045558	0.041655	0.045871	0.014653	0.015986	0.014774	0.002518	0.001877	0.002109
WT	0.315033	0.314058	0.307333	0.267875	0.285256	0.266954	0.288148	0.267346	0.294718	0.048035	0.060052	0.044852	0.008461	0.007783	0.009096	0.002154	0.00242	0.002295	0.003074	0.003173	0.003056	0.041705	0.035462	0.043294	0.022996	0.02233	0.025346	0.000526	0.000262	0.001195

## Sheet: Norm_data__WTvs.KO1__Cond1-4
Normalized steady-state metabolomics data: Condition 1 (differentiation in 25 mM Glc)
	UDP-Glucose			UDP-Galactose			UDP-N-acetyl-Hexosamines			UDP-Glucuronic acid			UDP-Xylose			GDP-Fucose			GDP-Mannose			CMP-Neuraminic acid			CDP-Ribitol			ADP-Ribose
	Rep1	Rep 2	Rep 3	Rep1	Rep 2	Rep 3	Rep1	Rep 2	Rep 3	Rep1	Rep 2	Rep 3	Rep1	Rep 2	Rep 3	Rep1	Rep 2	Rep 3	Rep1	Rep 2	Rep 3	Rep1	Rep 2	Rep 3	Rep1	Rep 2	Rep 3	Rep1	Rep 2	Rep 3
KO-1	0.318139	0.323721	0.308887	0.274416	0.273064	0.272268	0.187967	0.192029	0.195469	0.0734557	0.0705334	0.0776979	0.00964814	0.00997667	0.00956935	0.00661869	0.00611533	0.00721624	0.00486085	0.00445569	0.00479403	0.0451363	0.0442204	0.0425675	0.0258742	0.0272894	0.0289642	0.00023386	0.000309761	0.000283049
WT	0.329108	0.3085	0.327791	0.294647	0.301621	0.30166	0.234327	0.213376	0.215741	0.0607805	0.0782695	0.0655375	0.0080442	0.00986746	0.00902785	0.00555064	0.00693214	0.00597904	0.00191444	0.00182865	0.00214344	0.047714	0.0565335	0.0520923	0.0113632	0.0140623	0.0124653	3.97414e-05	4.59434e-05	3.71652e-05
Normalized steady-state metabolomics data: Condition 2 (differentiation in 25 mM Gal)
	UDP-Glucose			UDP-Galactose			UDP-N-acetyl-Hexosamines			UDP-Glucuronic acid			UDP-Xylose			GDP-Fucose			GDP-Mannose			CMP-Neuraminic acid			CDP-Ribitol			ADP-Ribose
	Rep1	Rep 2	Rep 3	Rep1	Rep 2	Rep 3	Rep1	Rep 2	Rep 3	Rep1	Rep 2	Rep 3	Rep1	Rep 2	Rep 3	Rep1	Rep 2	Rep 3	Rep1	Rep 2	Rep 3	Rep1	Rep 2	Rep 3	Rep1	Rep 2	Rep 3	Rep1	Rep 2	Rep 3
KO-1	0.385765	0.375731	0.36829	0.322025	0.328982	0.337929	0.0924572	0.0953236	0.0897305	0.0310431	0.0310901	0.0336511	0.0109748	0.0105538	0.0105251	0.00286911	0.00273621	0.00267271	1.12514e-05	1.09544e-05	1.85456e-05	0.0650008	0.0675536	0.0662867	0.00668052	0.00732155	0.00719975	0.000682819	0.000211705	0.000159302
WT	0.365523	0.385513	0.379877	0.500886	0.479288	0.498297	0.0452617	0.0451845	0.0378318	0.0233379	0.0228217	0.0232356	0.0144836	0.0155822	0.0142646	0.00166311	0.00161724	0.00153141	1.34602e-05	6.92608e-06	9.65309e-06	0.0299722	0.031213	0.0273553	0.00300058	0.00297492	0.00286623	2.50221e-05	2.13695e-05	1.27617e-05
Normalized steady-state metabolomics data: Condition 3 (differentiation in 20 mM Glc + 2 mM Gal)
	UDP-Glucose			UDP-Galactose			UDP-N-acetyl-Hexosamines			UDP-Glucuronic acid			UDP-Xylose			GDP-Fucose			GDP-Mannose			CMP-Neuraminic acid			CDP-Ribitol			ADP-Ribose
	Rep1	Rep 2	Rep 3	Rep1	Rep 2	Rep 3	Rep1	Rep 2	Rep 3	Rep1	Rep 2	Rep 3	Rep1	Rep 2	Rep 3	Rep1	Rep 2	Rep 3	Rep1	Rep 2	Rep 3	Rep1	Rep 2	Rep 3	Rep1	Rep 2	Rep 3	Rep1	Rep 2	Rep 3
KO-1	0.346619	0.334283	0.338758	0.315208	0.319208	0.310894	0.127509	0.128057	0.130387	0.0741805	0.0776595	0.0758221	0.00975113	0.0103315	0.0103705	0.0058403	0.00574443	0.00628631	0.0040715	0.00406865	0.00391755	0.0346605	0.0356926	0.0369746	0.0240803	0.0250373	0.0280797	0.000419254	0.000170634	0.000177626
WT	0.26759	0.284005	0.291035	0.458937	0.450863	0.452426	0.129558	0.106247	0.103533	0.0542761	0.0561105	0.0582853	0.0105757	0.0124848	0.0113606	0.00554954	0.00528137	0.00594952	0.00138624	0.000194664	0.000413411	0.0451386	0.0538121	0.0484568	0.0109113	0.0107248	0.0113631	3.15252e-05	4.27834e-05	4.59486e-05
Normalized steady-state metabolomics data: Condition 4 (differentiation in 12.5 mM Glc + 12.5 mM Gal)
	UDP-Glucose			UDP-Galactose			UDP-N-acetyl-Hexosamines			UDP-Glucuronic acid			UDP-Xylose			GDP-Fucose			GDP-Mannose			CMP-Neuraminic acid			CDP-Ribitol			ADP-Ribose
	Rep1	Rep 2	Rep 3	Rep1	Rep 2	Rep 3	Rep1	Rep 2	Rep 3	Rep1	Rep 2	Rep 3	Rep1	Rep 2	Rep 3	Rep1	Rep 2	Rep 3	Rep1	Rep 2	Rep 3	Rep1	Rep 2	Rep 3	Rep1	Rep 2	Rep 3	Rep1	Rep 2	Rep 3
KO-1	0.362897	0.358483	0.359007	0.308898	0.314866	0.305672	0.119211	0.121404	0.126874	0.0716713	0.0720704	0.0708126	0.00988923	0.0098282	0.00951274	0.00520614	0.00549111	0.00531245	0.00424283	0.00423516	0.00433113	0.0338435	0.033077	0.0343208	0.0242181	0.0232738	0.0244647	0.000148069	0.000118768	0.000100599
WT	0.322836	0.30928	0.300757	0.424092	0.440069	0.453675	0.120934	0.101353	0.0997433	0.0524682	0.0571446	0.0579298	0.0108001	0.0125654	0.0120171	0.00510556	0.00568037	0.00561366	0.00249275	0.000326814	0.000730448	0.0360748	0.0439714	0.0407261	0.010128	0.0102298	0.0106146	3.78701e-05	4.94816e-05	2.67074e-05

## Sheet: Norm_data__WTvs.KO2__Cond1-4
Normalized steady-state metabolomics data: Condition 1 (differentiation in 25 mM Glc)
	UDP-Glucose			UDP-Galactose			UDP-N-acetyl-Hexosamines			UDP-Glucuronic acid			UDP-Xylose			GDP-Fucose			GDP-Mannose			CMP-Neuraminic acid			CDP-Ribitol			ADP-Ribose
	Rep1	Rep 2	Rep 3	Rep1	Rep 2	Rep 3	Rep1	Rep 2	Rep 3	Rep1	Rep 2	Rep 3	Rep1	Rep 2	Rep 3	Rep1	Rep 2	Rep 3	Rep1	Rep 2	Rep 3	Rep1	Rep 2	Rep 3	Rep1	Rep 2	Rep 3	Rep1	Rep 2	Rep 3
KO-2	0.277123	0.311751	0.31491	0.220287	0.252693	0.23245	0.384113	0.328968	0.341692	0.0293717	0.0298654	0.0281594	0.00891813	0.00848392	0.00863067	0.00569616	0.00447323	0.00478322	0.00364414	0.00304201	0.00313671	0.0555604	0.046202	0.0513968	0.0132664	0.0129195	0.0129609	0.000551232	0.000428917	0.000625667
WT	0.331398	0.327297	0.325323	0.281655	0.27191	0.282377	0.269552	0.273121	0.274249	0.0379499	0.0427791	0.0391544	0.0100632	0.0111254	0.0104105	0.00420006	0.0051005	0.00340627	0.00240413	0.00291363	0.00234927	0.0388885	0.0423055	0.038386	0.0203621	0.0192103	0.0207718	0.000408418	0.000291106	0.00041919
Normalized steady-state metabolomics data: Condition 2 (differentiation in 25 mM Gal)
	UDP-Glucose			UDP-Galactose			UDP-N-acetyl-Hexosamines			UDP-Glucuronic acid			UDP-Xylose			GDP-Fucose			GDP-Mannose			CMP-Neuraminic acid			CDP-Ribitol			ADP-Ribose
	Rep1	Rep 2	Rep 3	Rep1	Rep 2	Rep 3	Rep1	Rep 2	Rep 3	Rep1	Rep 2	Rep 3	Rep1	Rep 2	Rep 3	Rep1	Rep 2	Rep 3	Rep1	Rep 2	Rep 3	Rep1	Rep 2	Rep 3	Rep1	Rep 2	Rep 3	Rep1	Rep 2	Rep 3
KO-2	0.424764	0.423011	0.426827	0.426548	0.43171	0.419853	0.0824942	0.0803872	0.0833321	0.0136292	0.0151784	0.0160484	0.0121156	0.0122869	0.012458	0.00189384	0.00193842	0.00201417	9.0126e-05	5.64814e-05	7.41104e-05	0.027081	0.0239834	0.0273375	0.00361262	0.0038911	0.0038794	0.000438467	0.000398863	0.000499704
WT	0.396455	0.407796	0.394463	0.437654	0.449993	0.419008	0.0820575	0.0647211	0.0943344	0.0210241	0.0233557	0.0209191	0.0152968	0.0150575	0.0153267	0.00133842	0.00119024	0.00166338	4.33057e-05	2.84861e-05	5.64328e-05	0.0266358	0.0199241	0.0326614	0.00576592	0.00480625	0.00742518	0.000228691	0.000190143	0.000217749
Normalized steady-state metabolomics data: Condition 3 (differentiation in 20 mM Glc + 2 mM Gal)
	UDP-Glucose			UDP-Galactose			UDP-N-acetyl-Hexosamines			UDP-Glucuronic acid			UDP-Xylose			GDP-Fucose			GDP-Mannose			CMP-Neuraminic acid			CDP-Ribitol			ADP-Ribose
	Rep1	Rep 2	Rep 3	Rep1	Rep 2	Rep 3	Rep1	Rep 2	Rep 3	Rep1	Rep 2	Rep 3	Rep1	Rep 2	Rep 3	Rep1	Rep 2	Rep 3	Rep1	Rep 2	Rep 3	Rep1	Rep 2	Rep 3	Rep1	Rep 2	Rep 3	Rep1	Rep 2	Rep 3
KO-2	0.328647	0.330218	0.322406	0.374347	0.371188	0.373982	0.205389	0.208821	0.207932	0.0250241	0.0237777	0.0254262	0.00981662	0.00889434	0.00983397	0.00392212	0.00347665	0.00360139	0.00261358	0.0027137	0.00268607	0.0338333	0.0351155	0.0378757	0.00981514	0.00965954	0.00971198	0.000353873	0.000492089	0.000482546
WT	0.36043	0.325085	0.338034	0.354616	0.332024	0.324339	0.159276	0.196652	0.205341	0.029075	0.041409	0.0367432	0.0165018	0.0135028	0.0123597	0.00419666	0.00504472	0.00457659	0.000430551	0.00097858	0.00215737	0.0458872	0.0521279	0.045132	0.0168411	0.0169943	0.0182409	0.000271882	0.000135874	0.000149188
Normalized steady-state metabolomics data: Condition 4 (differentiation in 12.5 mM Glc + 12.5 mM Gal)
	UDP-Glucose			UDP-Galactose			UDP-N-acetyl-Hexosamines			UDP-Glucuronic acid			UDP-Xylose			GDP-Fucose			GDP-Mannose			CMP-Neuraminic acid			CDP-Ribitol			ADP-Ribose
	Rep1	Rep 2	Rep 3	Rep1	Rep 2	Rep 3	Rep1	Rep 2	Rep 3	Rep1	Rep 2	Rep 3	Rep1	Rep 2	Rep 3	Rep1	Rep 2	Rep 3	Rep1	Rep 2	Rep 3	Rep1	Rep 2	Rep 3	Rep1	Rep 2	Rep 3	Rep1	Rep 2	Rep 3
KO-2	0.328081	0.335103	0.332381	0.379248	0.375731	0.378745	0.211615	0.20647	0.206814	0.023953	0.0236616	0.0240863	0.00788911	0.00845234	0.00820106	0.00279027	0.0029037	0.00282468	0.00213924	0.00228676	0.00214748	0.0304756	0.0310254	0.0307011	0.00878882	0.0087085	0.00916389	0.000697185	0.000621801	0.000790147
WT	0.347467	0.34408	0.340869	0.330693	0.335259	0.336021	0.211381	0.203487	0.208744	0.031785	0.03628	0.0334724	0.0113623	0.012049	0.0113989	0.00379667	0.00441198	0.00401155	0.00234411	0.00264171	0.00255952	0.0379162	0.0370832	0.0369641	0.0155541	0.0153748	0.0173209	0.000263852	6.68814e-05	0.000994695

## Sheet: Mann-Whitney_WTvs.KO1_Over-Diff
Day 0				Day 3				Day 7
UDP-Glucose				UDP-Glucose				UDP-Glucose
Column B	WT			Column B	WT			Column B	WT
vs.				vs.				vs.
Column A	KO-1			Column A	KO-1			Column A	KO-1
Mann Whitney test				Mann Whitney test				Mann Whitney test
P value	0.1			P value	0.1			P value	0.1
Exact or approximate P value?	Exact			Exact or approximate P value?	Exact			Exact or approximate P value?	Exact
P value summary	ns			P value summary	ns			P value summary	ns
Significantly different (P < 0.05)?	No			Significantly different (P < 0.05)?	No			Significantly different (P < 0.05)?	No
One- or two-tailed P value?	Two-tailed			One- or two-tailed P value?	Two-tailed			One- or two-tailed P value?	Two-tailed
Sum of ranks in column A,B	6 , 15			Sum of ranks in column A,B	15 , 6			Sum of ranks in column A,B	6 , 15
Mann-Whitney U	0			Mann-Whitney U	0			Mann-Whitney U	0
Difference between medians				Difference between medians				Difference between medians
Median of column A	0.3977, n=3			Median of column A	0.3560, n=3			Median of column A	0.3277, n=3
Median of column B	0.4343, n=3			Median of column B	0.3495, n=3			Median of column B	0.3352, n=3
Difference: Actual	0.03669			Difference: Actual	-0.006454			Difference: Actual	0.007475
Difference: Hodges-Lehmann	0.03669			Difference: Hodges-Lehmann	-0.007521			Difference: Hodges-Lehmann	0.009946
UDP-Galactose				UDP-Galactose				UDP-Galactose
Column B	WT			Column B	WT			Column B	WT
vs.				vs.				vs.
Column A	KO-1			Column A	KO-1			Column A	KO-1
Mann Whitney test				Mann Whitney test				Mann Whitney test
P value	0.1			P value	0.1			P value	0.1
Exact or approximate P value?	Exact			Exact or approximate P value?	Exact			Exact or approximate P value?	Exact
P value summary	ns			P value summary	ns			P value summary	ns
Significantly different (P < 0.05)?	No			Significantly different (P < 0.05)?	No			Significantly different (P < 0.05)?	No
One- or two-tailed P value?	Two-tailed			One- or two-tailed P value?	Two-tailed			One- or two-tailed P value?	Two-tailed
Sum of ranks in column A,B	6 , 15			Sum of ranks in column A,B	6 , 15			Sum of ranks in column A,B	6 , 15
Mann-Whitney U	0			Mann-Whitney U	0			Mann-Whitney U	0
Difference between medians				Difference between medians				Difference between medians
Median of column A	0.2973, n=3			Median of column A	0.2817, n=3			Median of column A	0.2689, n=3
Median of column B	0.3231, n=3			Median of column B	0.3025, n=3			Median of column B	0.2813, n=3
Difference: Actual	0.02584			Difference: Actual	0.02087			Difference: Actual	0.01243
Difference: Hodges-Lehmann	0.02584			Difference: Hodges-Lehmann	0.02241			Difference: Hodges-Lehmann	0.01243
UDP-HexNAcs				UDP-HexNAcs				UDP-HexNAcs
Column B	WT			Column B	WT			Column B	WT
vs.				vs.				vs.
Column A	KO-1			Column A	KO-1			Column A	KO-1
Mann Whitney test				Mann Whitney test				Mann Whitney test
P value	0.1			P value	0.1			P value	0.1
Exact or approximate P value?	Exact			Exact or approximate P value?	Exact			Exact or approximate P value?	Exact
P value summary	ns			P value summary	ns			P value summary	ns
Significantly different (P < 0.05)?	No			Significantly different (P < 0.05)?	No			Significantly different (P < 0.05)?	No
One- or two-tailed P value?	Two-tailed			One- or two-tailed P value?	Two-tailed			One- or two-tailed P value?	Two-tailed
Sum of ranks in column A,B	15 , 6			Sum of ranks in column A,B	6 , 15			Sum of ranks in column A,B	6 , 15
Mann-Whitney U	0			Mann-Whitney U	0			Mann-Whitney U	0
Difference between medians				Difference between medians				Difference between medians
Median of column A	0.1319, n=3			Median of column A	0.1561, n=3			Median of column A	0.1923, n=3
Median of column B	0.1124, n=3			Median of column B	0.1793, n=3			Median of column B	0.2407, n=3
Difference: Actual	-0.01954			Difference: Actual	0.02322			Difference: Actual	0.04849
Difference: Hodges-Lehmann	-0.01816			Difference: Hodges-Lehmann	0.02481			Difference: Hodges-Lehmann	0.04849
UDP-Glucuronic acid				UDP-Glucuronic acid				UDP-Glucuronic acid
Column B	WT			Column B	WT			Column B	WT
vs.				vs.				vs.
Column A	KO-1			Column A	KO-1			Column A	KO-1
Mann Whitney test				Mann Whitney test				Mann Whitney test
P value	0.1			P value	0.4			P value	0.1
Exact or approximate P value?	Exact			Exact or approximate P value?	Exact			Exact or approximate P value?	Exact
P value summary	ns			P value summary	ns			P value summary	ns
Significantly different (P < 0.05)?	No			Significantly different (P < 0.05)?	No			Significantly different (P < 0.05)?	No
One- or two-tailed P value?	Two-tailed			One- or two-tailed P value?	Two-tailed			One- or two-tailed P value?	Two-tailed
Sum of ranks in column A,B	15 , 6			Sum of ranks in column A,B	8 , 13			Sum of ranks in column A,B	15 , 6
Mann-Whitney U	0			Mann-Whitney U	2			Mann-Whitney U	0
Difference between medians				Difference between medians				Difference between medians
Median of column A	0.06901, n=3			Median of column A	0.09539, n=3			Median of column A	0.07619, n=3
Median of column B	0.06012, n=3			Median of column B	0.1002, n=3			Median of column B	0.06613, n=3
Difference: Actual	-0.008886			Difference: Actual	0.004809			Difference: Actual	-0.01007
Difference: Hodges-Lehmann	-0.01144			Difference: Hodges-Lehmann	0.00342			Difference: Hodges-Lehmann	-0.01007
UDP-Xylose				UDP-Xylose				UDP-Xylose
Column B	WT			Column B	WT			Column B	WT
vs.				vs.				vs.
Column A	KO-1			Column A	KO-1			Column A	KO-1
Mann Whitney test				Mann Whitney test				Mann Whitney test
P value	0.1			P value	0.7			P value	>0.9999
Exact or approximate P value?	Exact			Exact or approximate P value?	Exact			Exact or approximate P value?	Exact
P value summary	ns			P value summary	ns			P value summary	ns
Significantly different (P < 0.05)?	No			Significantly different (P < 0.05)?	No			Significantly different (P < 0.05)?	No
One- or two-tailed P value?	Two-tailed			One- or two-tailed P value?	Two-tailed			One- or two-tailed P value?	Two-tailed
Sum of ranks in column A,B	15 , 6			Sum of ranks in column A,B	12 , 9			Sum of ranks in column A,B	10 , 11
Mann-Whitney U	0			Mann-Whitney U	3			Mann-Whitney U	4
Difference between medians				Difference between medians				Difference between medians
Median of column A	0.01028, n=3			Median of column A	0.008381, n=3			Median of column A	0.007816, n=3
Median of column B	0.009408, n=3			Median of column B	0.008233, n=3			Median of column B	0.007934, n=3
Difference: Actual	-0.00087			Difference: Actual	-0.000148			Difference: Actual	0.000118
Difference: Hodges-Lehmann	-0.000769			Difference: Hodges-Lehmann	-0.000148			Difference: Hodges-Lehmann	0.000118
CMP-Neu5Ac				CMP-Neu5Ac				CMP-Neu5Ac
Column B	WT			Column B	WT			Column B	WT
vs.				vs.				vs.
Column A	KO-1			Column A	KO-1			Column A	KO-1
Mann Whitney test				Mann Whitney test				Mann Whitney test
P value	0.1			P value	0.1			P value	0.1
Exact or approximate P value?	Exact			Exact or approximate P value?	Exact			Exact or approximate P value?	Exact
P value summary	ns			P value summary	ns			P value summary	ns
Significantly different (P < 0.05)?	No			Significantly different (P < 0.05)?	No			Significantly different (P < 0.05)?	No
One- or two-tailed P value?	Two-tailed			One- or two-tailed P value?	Two-tailed			One- or two-tailed P value?	Two-tailed
Sum of ranks in column A,B	15 , 6			Sum of ranks in column A,B	15 , 6			Sum of ranks in column A,B	15 , 6
Mann-Whitney U	0			Mann-Whitney U	0			Mann-Whitney U	0
Difference between medians				Difference between medians				Difference between medians
Median of column A	0.04701, n=3			Median of column A	0.04589, n=3			Median of column A	0.04748, n=3
Median of column B	0.04519, n=3			Median of column B	0.03815, n=3			Median of column B	0.03985, n=3
Difference: Actual	-0.001826			Difference: Actual	-0.007739			Difference: Actual	-0.007628
Difference: Hodges-Lehmann	-0.00251			Difference: Hodges-Lehmann	-0.007236			Difference: Hodges-Lehmann	-0.007628
GDP-Mannose				GDP-Mannose				GDP-Mannose
Column B	WT			Column B	WT			Column B	WT
vs.				vs.				vs.
Column A	KO-1			Column A	KO-1			Column A	KO-1
Mann Whitney test				Mann Whitney test				Mann Whitney test
P value	0.1			P value	0.1			P value	0.1
Exact or approximate P value?	Exact			Exact or approximate P value?	Exact			Exact or approximate P value?	Exact
P value summary	ns			P value summary	ns			P value summary	ns
Significantly different (P < 0.05)?	No			Significantly different (P < 0.05)?	No			Significantly different (P < 0.05)?	No
One- or two-tailed P value?	Two-tailed			One- or two-tailed P value?	Two-tailed			One- or two-tailed P value?	Two-tailed
Sum of ranks in column A,B	15 , 6			Sum of ranks in column A,B	15 , 6			Sum of ranks in column A,B	15 , 6
Mann-Whitney U	0			Mann-Whitney U	0			Mann-Whitney U	0
Difference between medians				Difference between medians				Difference between medians
Median of column A	0.006557, n=3			Median of column A	0.004951, n=3			Median of column A	0.005072, n=3
Median of column B	0.004330, n=3			Median of column B	0.004570, n=3			Median of column B	0.004167, n=3
Difference: Actual	-0.002227			Difference: Actual	-0.000381			Difference: Actual	-0.000905
Difference: Hodges-Lehmann	-0.002227			Difference: Hodges-Lehmann	-0.000391			Difference: Hodges-Lehmann	-0.00086
GDP-Fucose				GDP-Fucose				GDP-Fucose
Column B	WT			Column B	WT			Column B	WT
vs.				vs.				vs.
Column A	KO-1			Column A	KO-1			Column A	KO-1
Mann Whitney test				Mann Whitney test				Mann Whitney test
P value	0.1			P value	0.1			P value	0.1
Exact or approximate P value?	Exact			Exact or approximate P value?	Exact			Exact or approximate P value?	Exact
P value summary	ns			P value summary	ns			P value summary	ns
Significantly different (P < 0.05)?	No			Significantly different (P < 0.05)?	No			Significantly different (P < 0.05)?	No
One- or two-tailed P value?	Two-tailed			One- or two-tailed P value?	Two-tailed			One- or two-tailed P value?	Two-tailed
Sum of ranks in column A,B	15 , 6			Sum of ranks in column A,B	15 , 6			Sum of ranks in column A,B	15 , 6
Mann-Whitney U	0			Mann-Whitney U	0			Mann-Whitney U	0
Difference between medians				Difference between medians				Difference between medians
Median of column A	0.002609, n=3			Median of column A	0.003128, n=3			Median of column A	0.003035, n=3
Median of column B	0.001696, n=3			Median of column B	0.0009460, n=3			Median of column B	0.001235, n=3
Difference: Actual	-0.000913			Difference: Actual	-0.002182			Difference: Actual	-0.0018
Difference: Hodges-Lehmann	-0.000913			Difference: Hodges-Lehmann	-0.001998			Difference: Hodges-Lehmann	-0.001821
CDP-Ribitol				CDP-Ribitol				CDP-Ribitol
Column B	WT			Column B	WT			Column B	WT
vs.				vs.				vs.
Column A	KO-1			Column A	KO-1			Column A	KO-1
Mann Whitney test				Mann Whitney test				Mann Whitney test
P value	0.1			P value	0.1			P value	0.1
Exact or approximate P value?	Exact			Exact or approximate P value?	Exact			Exact or approximate P value?	Exact
P value summary	ns			P value summary	ns			P value summary	ns
Significantly different (P < 0.05)?	No			Significantly different (P < 0.05)?	No			Significantly different (P < 0.05)?	No
One- or two-tailed P value?	Two-tailed			One- or two-tailed P value?	Two-tailed			One- or two-tailed P value?	Two-tailed
Sum of ranks in column A,B	15 , 6			Sum of ranks in column A,B	15 , 6			Sum of ranks in column A,B	15 , 6
Mann-Whitney U	0			Mann-Whitney U	0			Mann-Whitney U	0
Difference between medians				Difference between medians				Difference between medians
Median of column A	0.01148, n=3			Median of column A	0.02640, n=3			Median of column A	0.03179, n=3
Median of column B	0.004978, n=3			Median of column B	0.01294, n=3			Median of column B	0.01319, n=3
Difference: Actual	-0.006499			Difference: Actual	-0.01346			Difference: Actual	-0.01859
Difference: Hodges-Lehmann	-0.006499			Difference: Hodges-Lehmann	-0.01346			Difference: Hodges-Lehmann	-0.01871
ADP-Ribose				ADP-Ribose				ADP-Ribose
Column B	WT			Column B	WT			Column B	WT
vs.				vs.				vs.
Column A	KO-1			Column A	KO-1			Column A	KO-1
Mann Whitney test				Mann Whitney test				Mann Whitney test
P value	0.1			P value	0.1			P value	0.1
Exact or approximate P value?	Exact			Exact or approximate P value?	Exact			Exact or approximate P value?	Exact
P value summary	ns			P value summary	ns			P value summary	ns
Significantly different (P < 0.05)?	No			Significantly different (P < 0.05)?	No			Significantly different (P < 0.05)?	No
One- or two-tailed P value?	Two-tailed			One- or two-tailed P value?	Two-tailed			One- or two-tailed P value?	Two-tailed
Sum of ranks in column A,B	15 , 6			Sum of ranks in column A,B	15 , 6			Sum of ranks in column A,B	15 , 6
Mann-Whitney U	0			Mann-Whitney U	0			Mann-Whitney U	0
Difference between medians				Difference between medians				Difference between medians
Median of column A	0.002482, n=3			Median of column A	0.001180, n=3			Median of column A	0.001799, n=3
Median of column B	0.001244, n=3			Median of column B	0.0002020, n=3			Median of column B	0.0003700, n=3
Difference: Actual	-0.001238			Difference: Actual	-0.000978			Difference: Actual	-0.001429
Difference: Hodges-Lehmann	-0.001135			Difference: Hodges-Lehmann	-0.000956			Difference: Hodges-Lehmann	-0.001429

## Sheet: Mann-Whitney_WTvs.KO2_Over-Diff
Day 0				Day 3				Day 7
UDP-Glucose				UDP-Glucose				UDP-Glucose
Column B	WT			Column B	WT			Column B	WT
vs.				vs.				vs.
Column A	KO-2			Column A	KO-2			Column A	KO-2
Mann Whitney test				Mann Whitney test				Mann Whitney test
P value	0.1			P value	0.2			P value	0.1
Exact or approximate P value?	Exact			Exact or approximate P value?	Exact			Exact or approximate P value?	Exact
P value summary	ns			P value summary	ns			P value summary	ns
Significantly different (P < 0.05)?	No			Significantly different (P < 0.05)?	No			Significantly different (P < 0.05)?	No
One- or two-tailed P value?	Two-tailed			One- or two-tailed P value?	Two-tailed			One- or two-tailed P value?	Two-tailed
Sum of ranks in column A,B	6 , 15			Sum of ranks in column A,B	14 , 7			Sum of ranks in column A,B	15 , 6
Mann-Whitney U	0			Mann-Whitney U	1			Mann-Whitney U	0
Difference between medians				Difference between medians				Difference between medians
Median of column A	0.3740, n=3			Median of column A	0.3913, n=3			Median of column A	0.3330, n=3
Median of column B	0.4447, n=3			Median of column B	0.3809, n=3			Median of column B	0.3141, n=3
Difference: Actual	0.07062			Difference: Actual	-0.01048			Difference: Actual	-0.01891
Difference: Hodges-Lehmann	0.0635			Difference: Hodges-Lehmann	-0.01048			Difference: Hodges-Lehmann	-0.02052
UDP-Galactose				UDP-Galactose				UDP-Galactose
Column B	WT			Column B	WT			Column B	WT
vs.				vs.				vs.
Column A	KO-2			Column A	KO-2			Column A	KO-2
Mann Whitney test				Mann Whitney test				Mann Whitney test
P value	0.1			P value	0.1			P value	0.1
Exact or approximate P value?	Exact			Exact or approximate P value?	Exact			Exact or approximate P value?	Exact
P value summary	ns			P value summary	ns			P value summary	ns
Significantly different (P < 0.05)?	No			Significantly different (P < 0.05)?	No			Significantly different (P < 0.05)?	No
One- or two-tailed P value?	Two-tailed			One- or two-tailed P value?	Two-tailed			One- or two-tailed P value?	Two-tailed
Sum of ranks in column A,B	6 , 15			Sum of ranks in column A,B	6 , 15			Sum of ranks in column A,B	6 , 15
Mann-Whitney U	0			Mann-Whitney U	0			Mann-Whitney U	0
Difference between medians				Difference between medians				Difference between medians
Median of column A	0.2881, n=3			Median of column A	0.3067, n=3			Median of column A	0.2517, n=3
Median of column B	0.3236, n=3			Median of column B	0.3252, n=3			Median of column B	0.2679, n=3
Difference: Actual	0.03557			Difference: Actual	0.01853			Difference: Actual	0.01613
Difference: Hodges-Lehmann	0.03057			Difference: Hodges-Lehmann	0.01779			Difference: Hodges-Lehmann	0.01708
UDP-HexNAcs				UDP-HexNAcs				UDP-HexNAcs
Column B	WT			Column B	WT			Column B	WT
vs.				vs.				vs.
Column A	KO-2			Column A	KO-2			Column A	KO-2
Mann Whitney test				Mann Whitney test				Mann Whitney test
P value	0.1			P value	0.1			P value	0.1
Exact or approximate P value?	Exact			Exact or approximate P value?	Exact			Exact or approximate P value?	Exact
P value summary	ns			P value summary	ns			P value summary	ns
Significantly different (P < 0.05)?	No			Significantly different (P < 0.05)?	No			Significantly different (P < 0.05)?	No
One- or two-tailed P value?	Two-tailed			One- or two-tailed P value?	Two-tailed			One- or two-tailed P value?	Two-tailed
Sum of ranks in column A,B	15 , 6			Sum of ranks in column A,B	15 , 6			Sum of ranks in column A,B	15 , 6
Mann-Whitney U	0			Mann-Whitney U	0			Mann-Whitney U	0
Difference between medians				Difference between medians				Difference between medians
Median of column A	0.1210, n=3			Median of column A	0.1718, n=3			Median of column A	0.2985, n=3
Median of column B	0.09218, n=3			Median of column B	0.1507, n=3			Median of column B	0.2881, n=3
Difference: Actual	-0.02886			Difference: Actual	-0.02114			Difference: Actual	-0.01031
Difference: Hodges-Lehmann	-0.02886			Difference: Hodges-Lehmann	-0.02114			Difference: Hodges-Lehmann	-0.01031
UDP-Glucuronic acid				UDP-Glucuronic acid				UDP-Glucuronic acid
Column B	WT			Column B	WT			Column B	WT
vs.				vs.				vs.
Column A	KO-2			Column A	KO-2			Column A	KO-2
Mann Whitney test				Mann Whitney test				Mann Whitney test
P value	0.1			P value	0.1			P value	0.1
Exact or approximate P value?	Exact			Exact or approximate P value?	Exact			Exact or approximate P value?	Exact
P value summary	ns			P value summary	ns			P value summary	ns
Significantly different (P < 0.05)?	No			Significantly different (P < 0.05)?	No			Significantly different (P < 0.05)?	No
One- or two-tailed P value?	Two-tailed			One- or two-tailed P value?	Two-tailed			One- or two-tailed P value?	Two-tailed
Sum of ranks in column A,B	15 , 6			Sum of ranks in column A,B	6 , 15			Sum of ranks in column A,B	6 , 15
Mann-Whitney U	0			Mann-Whitney U	0			Mann-Whitney U	0
Difference between medians				Difference between medians				Difference between medians
Median of column A	0.1037, n=3			Median of column A	0.05328, n=3			Median of column A	0.03735, n=3
Median of column B	0.07382, n=3			Median of column B	0.07981, n=3			Median of column B	0.04804, n=3
Difference: Actual	-0.02985			Difference: Actual	0.02652			Difference: Actual	0.01068
Difference: Hodges-Lehmann	-0.02985			Difference: Hodges-Lehmann	0.02652			Difference: Hodges-Lehmann	0.01068
UDP-Xylose				UDP-Xylose				UDP-Xylose
Column B	WT			Column B	WT			Column B	WT
vs.				vs.				vs.
Column A	KO-2			Column A	KO-2			Column A	KO-2
Mann Whitney test				Mann Whitney test				Mann Whitney test
P value	0.2			P value	0.1			P value	>0.9999
Exact or approximate P value?	Exact			Exact or approximate P value?	Exact			Exact or approximate P value?	Exact
P value summary	ns			P value summary	ns			P value summary	ns
Significantly different (P < 0.05)?	No			Significantly different (P < 0.05)?	No			Significantly different (P < 0.05)?	No
One- or two-tailed P value?	Two-tailed			One- or two-tailed P value?	Two-tailed			One- or two-tailed P value?	Two-tailed
Sum of ranks in column A,B	14 , 7			Sum of ranks in column A,B	15 , 6			Sum of ranks in column A,B	11 , 10
Mann-Whitney U	1			Mann-Whitney U	0			Mann-Whitney U	4
Difference between medians				Difference between medians				Difference between medians
Median of column A	0.008940, n=3			Median of column A	0.01195, n=3			Median of column A	0.008576, n=3
Median of column B	0.008144, n=3			Median of column B	0.008161, n=3			Median of column B	0.008461, n=3
Difference: Actual	-0.000796			Difference: Actual	-0.00379			Difference: Actual	-0.000115
Difference: Hodges-Lehmann	-0.000796			Difference: Hodges-Lehmann	-0.00379			Difference: Hodges-Lehmann	-0.000115
CMP-Neu5Ac				CMP-Neu5Ac				CMP-Neu5Ac
Column B	WT			Column B	WT			Column B	WT
vs.				vs.				vs.
Column A	KO-2			Column A	KO-2			Column A	KO-2
Mann Whitney test				Mann Whitney test				Mann Whitney test
P value	0.1			P value	0.1			P value	0.4
Exact or approximate P value?	Exact			Exact or approximate P value?	Exact			Exact or approximate P value?	Exact
P value summary	ns			P value summary	ns			P value summary	ns
Significantly different (P < 0.05)?	No			Significantly different (P < 0.05)?	No			Significantly different (P < 0.05)?	No
One- or two-tailed P value?	Two-tailed			One- or two-tailed P value?	Two-tailed			One- or two-tailed P value?	Two-tailed
Sum of ranks in column A,B	15 , 6			Sum of ranks in column A,B	15 , 6			Sum of ranks in column A,B	13 , 8
Mann-Whitney U	0			Mann-Whitney U	0			Mann-Whitney U	2
Difference between medians				Difference between medians				Difference between medians
Median of column A	0.07701, n=3			Median of column A	0.04979, n=3			Median of column A	0.04556, n=3
Median of column B	0.04557, n=3			Median of column B	0.03497, n=3			Median of column B	0.04171, n=3
Difference: Actual	-0.03144			Difference: Actual	-0.01482			Difference: Actual	-0.003853
Difference: Hodges-Lehmann	-0.03077			Difference: Hodges-Lehmann	-0.01427			Difference: Hodges-Lehmann	-0.003853
GDP-Mannose				GDP-Mannose				GDP-Mannose
Column B	WT			Column B	WT			Column B	WT
vs.				vs.				vs.
Column A	KO-2			Column A	KO-2			Column A	KO-2
Mann Whitney test				Mann Whitney test				Mann Whitney test
P value	0.1			P value	0.1			P value	0.4
Exact or approximate P value?	Exact			Exact or approximate P value?	Exact			Exact or approximate P value?	Exact
P value summary	ns			P value summary	ns			P value summary	ns
Significantly different (P < 0.05)?	No			Significantly different (P < 0.05)?	No			Significantly different (P < 0.05)?	No
One- or two-tailed P value?	Two-tailed			One- or two-tailed P value?	Two-tailed			One- or two-tailed P value?	Two-tailed
Sum of ranks in column A,B	15 , 6			Sum of ranks in column A,B	15 , 6			Sum of ranks in column A,B	8 , 13
Mann-Whitney U	0			Mann-Whitney U	0			Mann-Whitney U	2
Difference between medians				Difference between medians				Difference between medians
Median of column A	0.006559, n=3			Median of column A	0.004534, n=3			Median of column A	0.003041, n=3
Median of column B	0.004366, n=3			Median of column B	0.003699, n=3			Median of column B	0.003074, n=3
Difference: Actual	-0.002193			Difference: Actual	-0.000835			Difference: Actual	3.3e-05
Difference: Hodges-Lehmann	-0.002215			Difference: Hodges-Lehmann	-0.000754			Difference: Hodges-Lehmann	3.3e-05
GDP-Fucose				GDP-Fucose				GDP-Fucose
Column B	WT			Column B	WT			Column B	WT
vs.				vs.				vs.
Column A	KO-2			Column A	KO-2			Column A	KO-2
Mann Whitney test				Mann Whitney test				Mann Whitney test
P value	0.1			P value	0.1			P value	0.1
Exact or approximate P value?	Exact			Exact or approximate P value?	Exact			Exact or approximate P value?	Exact
P value summary	ns			P value summary	ns			P value summary	ns
Significantly different (P < 0.05)?	No			Significantly different (P < 0.05)?	No			Significantly different (P < 0.05)?	No
One- or two-tailed P value?	Two-tailed			One- or two-tailed P value?	Two-tailed			One- or two-tailed P value?	Two-tailed
Sum of ranks in column A,B	15 , 6			Sum of ranks in column A,B	15 , 6			Sum of ranks in column A,B	15 , 6
Mann-Whitney U	0			Mann-Whitney U	0			Mann-Whitney U	0
Difference between medians				Difference between medians				Difference between medians
Median of column A	0.002447, n=3			Median of column A	0.002414, n=3			Median of column A	0.002786, n=3
Median of column B	0.001558, n=3			Median of column B	0.002106, n=3			Median of column B	0.002295, n=3
Difference: Actual	-0.000889			Difference: Actual	-0.000308			Difference: Actual	-0.000491
Difference: Hodges-Lehmann	-0.000889			Difference: Hodges-Lehmann	-0.000308			Difference: Hodges-Lehmann	-0.000456
CDP-Ribitol				CDP-Ribitol				CDP-Ribitol
Column B	WT			Column B	WT			Column B	WT
vs.				vs.				vs.
Column A	KO-2			Column A	KO-2			Column A	KO-2
Mann Whitney test				Mann Whitney test				Mann Whitney test
P value	0.1			P value	0.1			P value	0.1
Exact or approximate P value?	Exact			Exact or approximate P value?	Exact			Exact or approximate P value?	Exact
P value summary	ns			P value summary	ns			P value summary	ns
Significantly different (P < 0.05)?	No			Significantly different (P < 0.05)?	No			Significantly different (P < 0.05)?	No
One- or two-tailed P value?	Two-tailed			One- or two-tailed P value?	Two-tailed			One- or two-tailed P value?	Two-tailed
Sum of ranks in column A,B	15 , 6			Sum of ranks in column A,B	6 , 15			Sum of ranks in column A,B	6 , 15
Mann-Whitney U	0			Mann-Whitney U	0			Mann-Whitney U	0
Difference between medians				Difference between medians				Difference between medians
Median of column A	0.004495, n=3			Median of column A	0.006861, n=3			Median of column A	0.01477, n=3
Median of column B	0.002817, n=3			Median of column B	0.01238, n=3			Median of column B	0.02300, n=3
Difference: Actual	-0.001678			Difference: Actual	0.005515			Difference: Actual	0.008222
Difference: Hodges-Lehmann	-0.001737			Difference: Hodges-Lehmann	0.005515			Difference: Hodges-Lehmann	0.008222
ADP-Ribose				ADP-Ribose				ADP-Ribose
Column B	WT			Column B	WT			Column B	WT
vs.				vs.				vs.
Column A	KO-2			Column A	KO-2			Column A	KO-2
Mann Whitney test				Mann Whitney test				Mann Whitney test
P value	0.2			P value	0.1			P value	0.1
Exact or approximate P value?	Exact			Exact or approximate P value?	Exact			Exact or approximate P value?	Exact
P value summary	ns			P value summary	ns			P value summary	ns
Significantly different (P < 0.05)?	No			Significantly different (P < 0.05)?	No			Significantly different (P < 0.05)?	No
One- or two-tailed P value?	Two-tailed			One- or two-tailed P value?	Two-tailed			One- or two-tailed P value?	Two-tailed
Sum of ranks in column A,B	14 , 7			Sum of ranks in column A,B	15 , 6			Sum of ranks in column A,B	15 , 6
Mann-Whitney U	1			Mann-Whitney U	0			Mann-Whitney U	0
Difference between medians				Difference between medians				Difference between medians
Median of column A	0.003911, n=3			Median of column A	0.002762, n=3			Median of column A	0.002109, n=3
Median of column B	0.003270, n=3			Median of column B	0.001472, n=3			Median of column B	0.0005260, n=3
Difference: Actual	-0.000641			Difference: Actual	-0.00129			Difference: Actual	-0.001583
Difference: Hodges-Lehmann	-0.000864			Difference: Hodges-Lehmann	-0.001439			Difference: Hodges-Lehmann	-0.001583

## Sheet: Mann-Whitney_WTvs.KO1_Over-Cond
5 mM Glc				5 mM Gal				20 mM Glc + 2 mM Gal				12.5 mM Glc + 12.5 mM Gal
UDP-Glucose				UDP-Glucose				UDP-Glucose				UDP-Glucose
Column B	WT			Column B	WT			Column B	WT			Column B	WT
vs.				vs.				vs.				vs.
Column A	KO-1			Column A	KO-1			Column A	KO-1			Column A	KO-1
Mann Whitney test				Mann Whitney test				Mann Whitney test				Mann Whitney test
P value	0.7			P value	>0.9999			P value	0.1			P value	0.1
Exact or approximate P value?	Exact			Exact or approximate P value?	Exact			Exact or approximate P value?	Exact			Exact or approximate P value?	Exact
P value summary	ns			P value summary	ns			P value summary	ns			P value summary	ns
Significantly different (P < 0.05)?	No			Significantly different (P < 0.05)?	No			Significantly different (P < 0.05)?	No			Significantly different (P < 0.05)?	No
One- or two-tailed P value?	Two-tailed			One- or two-tailed P value?	Two-tailed			One- or two-tailed P value?	Two-tailed			One- or two-tailed P value?	Two-tailed
Sum of ranks in column A,B	9 , 12			Sum of ranks in column A,B	11 , 10			Sum of ranks in column A,B	15 , 6			Sum of ranks in column A,B	15 , 6
Mann-Whitney U	3			Mann-Whitney U	4			Mann-Whitney U	0			Mann-Whitney U	0
Difference between medians				Difference between medians				Difference between medians				Difference between medians
Median of column A	0.3181, n=3			Median of column A	0.3757, n=3			Median of column A	0.3388, n=3			Median of column A	0.3590, n=3
Median of column B	0.3278, n=3			Median of column B	0.3799, n=3			Median of column B	0.2840, n=3			Median of column B	0.3093, n=3
Difference: Actual	0.009653			Difference: Actual	0.004146			Difference: Actual	-0.05475			Difference: Actual	-0.04973
Difference: Hodges-Lehmann	0.005387			Difference: Hodges-Lehmann	-0.0002518			Difference: Hodges-Lehmann	-0.05558			Difference: Hodges-Lehmann	-0.04973
UDP-Galactose				UDP-Galactose				UDP-Galactose				UDP-Galactose
Column B	WT			Column B	WT			Column B	WT			Column B	WT
vs.				vs.				vs.				vs.
Column A	KO-1			Column A	KO-1			Column A	KO-1			Column A	KO-1
Mann Whitney test				Mann Whitney test				Mann Whitney test				Mann Whitney test
P value	0.1			P value	0.1			P value	0.1			P value	0.1
Exact or approximate P value?	Exact			Exact or approximate P value?	Exact			Exact or approximate P value?	Exact			Exact or approximate P value?	Exact
P value summary	ns			P value summary	ns			P value summary	ns			P value summary	ns
Significantly different (P < 0.05)?	No			Significantly different (P < 0.05)?	No			Significantly different (P < 0.05)?	No			Significantly different (P < 0.05)?	No
One- or two-tailed P value?	Two-tailed			One- or two-tailed P value?	Two-tailed			One- or two-tailed P value?	Two-tailed			One- or two-tailed P value?	Two-tailed
Sum of ranks in column A,B	6 , 15			Sum of ranks in column A,B	6 , 15			Sum of ranks in column A,B	6 , 15			Sum of ranks in column A,B	6 , 15
Mann-Whitney U	0			Mann-Whitney U	0			Mann-Whitney U	0			Mann-Whitney U	0
Difference between medians				Difference between medians				Difference between medians				Difference between medians
Median of column A	0.2731, n=3			Median of column A	0.3290, n=3			Median of column A	0.3152, n=3			Median of column A	0.3089, n=3
Median of column B	0.3016, n=3			Median of column B	0.4983, n=3			Median of column B	0.4524, n=3			Median of column B	0.4401, n=3
Difference: Actual	0.02856			Difference: Actual	0.1693			Difference: Actual	0.1372			Difference: Actual	0.1312
Difference: Hodges-Lehmann	0.02724			Difference: Hodges-Lehmann	0.163			Difference: Hodges-Lehmann	0.1397			Difference: Hodges-Lehmann	0.1312
UDP-HexNAcs				UDP-HexNAcs				UDP-HexNAcs				UDP-HexNAcs
Column B	WT			Column B	WT			Column B	WT			Column B	WT
vs.				vs.				vs.				vs.
Column A	KO-1			Column A	KO-1			Column A	KO-1			Column A	KO-1
Mann Whitney test				Mann Whitney test				Mann Whitney test				Mann Whitney test
P value	0.1			P value	0.1			P value	0.4			P value	0.2
Exact or approximate P value?	Exact			Exact or approximate P value?	Exact			Exact or approximate P value?	Exact			Exact or approximate P value?	Exact
P value summary	ns			P value summary	ns			P value summary	ns			P value summary	ns
Significantly different (P < 0.05)?	No			Significantly different (P < 0.05)?	No			Significantly different (P < 0.05)?	No			Significantly different (P < 0.05)?	No
One- or two-tailed P value?	Two-tailed			One- or two-tailed P value?	Two-tailed			One- or two-tailed P value?	Two-tailed			One- or two-tailed P value?	Two-tailed
Sum of ranks in column A,B	6 , 15			Sum of ranks in column A,B	15 , 6			Sum of ranks in column A,B	13 , 8			Sum of ranks in column A,B	14 , 7
Mann-Whitney U	0			Mann-Whitney U	0			Mann-Whitney U	2			Mann-Whitney U	1
Difference between medians				Difference between medians				Difference between medians				Difference between medians
Median of column A	0.1920, n=3			Median of column A	0.09246, n=3			Median of column A	0.1281, n=3			Median of column A	0.1214, n=3
Median of column B	0.2157, n=3			Median of column B	0.04518, n=3			Median of column B	0.1062, n=3			Median of column B	0.1014, n=3
Difference: Actual	0.02371			Difference: Actual	-0.04727			Difference: Actual	-0.02181			Difference: Actual	-0.02005
Difference: Hodges-Lehmann	0.02541			Difference: Hodges-Lehmann	-0.05006			Difference: Hodges-Lehmann	-0.02181			Difference: Hodges-Lehmann	-0.01947
UDP-Glucuronic acid				UDP-Glucuronic acid				UDP-Glucuronic acid				UDP-Glucuronic acid
Column B	WT			Column B	WT			Column B	WT			Column B	WT
vs.				vs.				vs.				vs.
Column A	KO-1			Column A	KO-1			Column A	KO-1			Column A	KO-1
Mann Whitney test				Mann Whitney test				Mann Whitney test				Mann Whitney test
P value	0.7			P value	0.1			P value	0.1			P value	0.1
Exact or approximate P value?	Exact			Exact or approximate P value?	Exact			Exact or approximate P value?	Exact			Exact or approximate P value?	Exact
P value summary	ns			P value summary	ns			P value summary	ns			P value summary	ns
Significantly different (P < 0.05)?	No			Significantly different (P < 0.05)?	No			Significantly different (P < 0.05)?	No			Significantly different (P < 0.05)?	No
One- or two-tailed P value?	Two-tailed			One- or two-tailed P value?	Two-tailed			One- or two-tailed P value?	Two-tailed			One- or two-tailed P value?	Two-tailed
Sum of ranks in column A,B	12 , 9			Sum of ranks in column A,B	15 , 6			Sum of ranks in column A,B	15 , 6			Sum of ranks in column A,B	15 , 6
Mann-Whitney U	3			Mann-Whitney U	0			Mann-Whitney U	0			Mann-Whitney U	0
Difference between medians				Difference between medians				Difference between medians				Difference between medians
Median of column A	0.07346, n=3			Median of column A	0.03109, n=3			Median of column A	0.07582, n=3			Median of column A	0.07167, n=3
Median of column B	0.06554, n=3			Median of column B	0.02324, n=3			Median of column B	0.05611, n=3			Median of column B	0.05714, n=3
Difference: Actual	-0.007918			Difference: Actual	-0.007855			Difference: Actual	-0.01971			Difference: Actual	-0.01453
Difference: Hodges-Lehmann	-0.007918			Difference: Hodges-Lehmann	-0.008221			Difference: Hodges-Lehmann	-0.01971			Difference: Hodges-Lehmann	-0.01453
UDP-Xylose				UDP-Xylose				UDP-Xylose				UDP-Xylose
Column B	WT			Column B	WT			Column B	WT			Column B	WT
vs.				vs.				vs.				vs.
Column A	KO-1			Column A	KO-1			Column A	KO-1			Column A	KO-1
Mann Whitney test				Mann Whitney test				Mann Whitney test				Mann Whitney test
P value	0.4			P value	0.1			P value	0.1			P value	0.1
Exact or approximate P value?	Exact			Exact or approximate P value?	Exact			Exact or approximate P value?	Exact			Exact or approximate P value?	Exact
P value summary	ns			P value summary	ns			P value summary	ns			P value summary	ns
Significantly different (P < 0.05)?	No			Significantly different (P < 0.05)?	No			Significantly different (P < 0.05)?	No			Significantly different (P < 0.05)?	No
One- or two-tailed P value?	Two-tailed			One- or two-tailed P value?	Two-tailed			One- or two-tailed P value?	Two-tailed			One- or two-tailed P value?	Two-tailed
Sum of ranks in column A,B	13 , 8			Sum of ranks in column A,B	6 , 15			Sum of ranks in column A,B	6 , 15			Sum of ranks in column A,B	6 , 15
Mann-Whitney U	2			Mann-Whitney U	0			Mann-Whitney U	0			Mann-Whitney U	0
Difference between medians				Difference between medians				Difference between medians				Difference between medians
Median of column A	0.009648, n=3			Median of column A	0.01055, n=3			Median of column A	0.01033, n=3			Median of column A	0.009828, n=3
Median of column B	0.009028, n=3			Median of column B	0.01448, n=3			Median of column B	0.01136, n=3			Median of column B	0.01202, n=3
Difference: Actual	-0.0006203			Difference: Actual	0.00393			Difference: Actual	0.001029			Difference: Actual	0.002189
Difference: Hodges-Lehmann	-0.0006203			Difference: Hodges-Lehmann	0.00393			Difference: Hodges-Lehmann	0.001029			Difference: Hodges-Lehmann	0.002189
CMP-Neu5Ac				CMP-Neu5Ac				CMP-Neu5Ac				CMP-Neu5Ac
Column B	WT			Column B	WT			Column B	WT			Column B	WT
vs.				vs.				vs.				vs.
Column A	KO-1			Column A	KO-1			Column A	KO-1			Column A	KO-1
Mann Whitney test				Mann Whitney test				Mann Whitney test				Mann Whitney test
P value	0.1			P value	0.1			P value	0.1			P value	0.1
Exact or approximate P value?	Exact			Exact or approximate P value?	Exact			Exact or approximate P value?	Exact			Exact or approximate P value?	Exact
P value summary	ns			P value summary	ns			P value summary	ns			P value summary	ns
Significantly different (P < 0.05)?	No			Significantly different (P < 0.05)?	No			Significantly different (P < 0.05)?	No			Significantly different (P < 0.05)?	No
One- or two-tailed P value?	Two-tailed			One- or two-tailed P value?	Two-tailed			One- or two-tailed P value?	Two-tailed			One- or two-tailed P value?	Two-tailed
Sum of ranks in column A,B	6 , 15			Sum of ranks in column A,B	15 , 6			Sum of ranks in column A,B	6 , 15			Sum of ranks in column A,B	6 , 15
Mann-Whitney U	0			Mann-Whitney U	0			Mann-Whitney U	0			Mann-Whitney U	0
Difference between medians				Difference between medians				Difference between medians				Difference between medians
Median of column A	0.04422, n=3			Median of column A	0.06629, n=3			Median of column A	0.03569, n=3			Median of column A	0.03384, n=3
Median of column B	0.05209, n=3			Median of column B	0.02997, n=3			Median of column B	0.04846, n=3			Median of column B	0.04073, n=3
Difference: Actual	0.007872			Difference: Actual	-0.03631			Difference: Actual	0.01276			Difference: Actual	0.006883
Difference: Hodges-Lehmann	0.007872			Difference: Hodges-Lehmann	-0.03634			Difference: Hodges-Lehmann	0.01276			Difference: Hodges-Lehmann	0.006883
GDP-Mannose				GDP-Mannose				GDP-Mannose				GDP-Mannose
Column B	WT			Column B	WT			Column B	WT			Column B	WT
vs.				vs.				vs.				vs.
Column A	KO-1			Column A	KO-1			Column A	KO-1			Column A	KO-1
Mann Whitney test				Mann Whitney test				Mann Whitney test				Mann Whitney test
P value	0.1			P value	0.4			P value	0.1			P value	0.1
Exact or approximate P value?	Exact			Exact or approximate P value?	Exact			Exact or approximate P value?	Exact			Exact or approximate P value?	Exact
P value summary	ns			P value summary	ns			P value summary	ns			P value summary	ns
Significantly different (P < 0.05)?	No			Significantly different (P < 0.05)?	No			Significantly different (P < 0.05)?	No			Significantly different (P < 0.05)?	No
One- or two-tailed P value?	Two-tailed			One- or two-tailed P value?	Two-tailed			One- or two-tailed P value?	Two-tailed			One- or two-tailed P value?	Two-tailed
Sum of ranks in column A,B	15 , 6			Sum of ranks in column A,B	13 , 8			Sum of ranks in column A,B	15 , 6			Sum of ranks in column A,B	15 , 6
Mann-Whitney U	0			Mann-Whitney U	2			Mann-Whitney U	0			Mann-Whitney U	0
Difference between medians				Difference between medians				Difference between medians				Difference between medians
Median of column A	0.004794, n=3			Median of column A	1.125e-005, n=3			Median of column A	0.004069, n=3			Median of column A	0.004243, n=3
Median of column B	0.001914, n=3			Median of column B	9.653e-006, n=3			Median of column B	0.0004134, n=3			Median of column B	0.0007304, n=3
Difference: Actual	-0.00288			Difference: Actual	-1.598e-06			Difference: Actual	-0.003655			Difference: Actual	-0.003512
Difference: Hodges-Lehmann	-0.002717			Difference: Hodges-Lehmann	-4.028e-06			Difference: Hodges-Lehmann	-0.003655			Difference: Hodges-Lehmann	-0.003512
GDP-Fucose				GDP-Fucose				GDP-Fucose				GDP-Fucose
Column B	WT			Column B	WT			Column B	WT			Column B	WT
vs.				vs.				vs.				vs.
Column A	KO-1			Column A	KO-1			Column A	KO-1			Column A	KO-1
Mann Whitney test				Mann Whitney test				Mann Whitney test				Mann Whitney test
P value	0.4			P value	0.1			P value	0.4			P value	0.7
Exact or approximate P value?	Exact			Exact or approximate P value?	Exact			Exact or approximate P value?	Exact			Exact or approximate P value?	Exact
P value summary	ns			P value summary	ns			P value summary	ns			P value summary	ns
Significantly different (P < 0.05)?	No			Significantly different (P < 0.05)?	No			Significantly different (P < 0.05)?	No			Significantly different (P < 0.05)?	No
One- or two-tailed P value?	Two-tailed			One- or two-tailed P value?	Two-tailed			One- or two-tailed P value?	Two-tailed			One- or two-tailed P value?	Two-tailed
Sum of ranks in column A,B	13 , 8			Sum of ranks in column A,B	15 , 6			Sum of ranks in column A,B	13 , 8			Sum of ranks in column A,B	9 , 12
Mann-Whitney U	2			Mann-Whitney U	0			Mann-Whitney U	2			Mann-Whitney U	3
Difference between medians				Difference between medians				Difference between medians				Difference between medians
Median of column A	0.006619, n=3			Median of column A	0.002736, n=3			Median of column A	0.005840, n=3			Median of column A	0.005312, n=3
Median of column B	0.005979, n=3			Median of column B	0.001617, n=3			Median of column B	0.005550, n=3			Median of column B	0.005614, n=3
Difference: Actual	-0.0006397			Difference: Actual	-0.001119			Difference: Actual	-0.0002908			Difference: Actual	0.0003012
Difference: Hodges-Lehmann	-0.0005647			Difference: Hodges-Lehmann	-0.001141			Difference: Hodges-Lehmann	-0.0003368			Difference: Hodges-Lehmann	0.0001893
CDP-Ribitol				CDP-Ribitol				CDP-Ribitol				CDP-Ribitol
Column B	WT			Column B	WT			Column B	WT			Column B	WT
vs.				vs.				vs.				vs.
Column A	KO-1			Column A	KO-1			Column A	KO-1			Column A	KO-1
Mann Whitney test				Mann Whitney test				Mann Whitney test				Mann Whitney test
P value	0.1			P value	0.1			P value	0.1			P value	0.1
Exact or approximate P value?	Exact			Exact or approximate P value?	Exact			Exact or approximate P value?	Exact			Exact or approximate P value?	Exact
P value summary	ns			P value summary	ns			P value summary	ns			P value summary	ns
Significantly different (P < 0.05)?	No			Significantly different (P < 0.05)?	No			Significantly different (P < 0.05)?	No			Significantly different (P < 0.05)?	No
One- or two-tailed P value?	Two-tailed			One- or two-tailed P value?	Two-tailed			One- or two-tailed P value?	Two-tailed			One- or two-tailed P value?	Two-tailed
Sum of ranks in column A,B	15 , 6			Sum of ranks in column A,B	15 , 6			Sum of ranks in column A,B	15 , 6			Sum of ranks in column A,B	15 , 6
Mann-Whitney U	0			Mann-Whitney U	0			Mann-Whitney U	0			Mann-Whitney U	0
Difference between medians				Difference between medians				Difference between medians				Difference between medians
Median of column A	0.02729, n=3			Median of column A	0.007200, n=3			Median of column A	0.02504, n=3			Median of column A	0.02422, n=3
Median of column B	0.01247, n=3			Median of column B	0.002975, n=3			Median of column B	0.01091, n=3			Median of column B	0.01023, n=3
Difference: Actual	-0.01482			Difference: Actual	-0.004225			Difference: Actual	-0.01413			Difference: Actual	-0.01399
Difference: Hodges-Lehmann	-0.01482			Difference: Hodges-Lehmann	-0.004225			Difference: Hodges-Lehmann	-0.01413			Difference: Hodges-Lehmann	-0.01385
ADP-Ribose				ADP-Ribose				ADP-Ribose				ADP-Ribose
Column B	WT			Column B	WT			Column B	WT			Column B	WT
vs.				vs.				vs.				vs.
Column A	KO-1			Column A	KO-1			Column A	KO-1			Column A	KO-1
Mann Whitney test				Mann Whitney test				Mann Whitney test				Mann Whitney test
P value	0.1			P value	0.1			P value	0.1			P value	0.1
Exact or approximate P value?	Exact			Exact or approximate P value?	Exact			Exact or approximate P value?	Exact			Exact or approximate P value?	Exact
P value summary	ns			P value summary	ns			P value summary	ns			P value summary	ns
Significantly different (P < 0.05)?	No			Significantly different (P < 0.05)?	No			Significantly different (P < 0.05)?	No			Significantly different (P < 0.05)?	No
One- or two-tailed P value?	Two-tailed			One- or two-tailed P value?	Two-tailed			One- or two-tailed P value?	Two-tailed			One- or two-tailed P value?	Two-tailed
Sum of ranks in column A,B	15 , 6			Sum of ranks in column A,B	15 , 6			Sum of ranks in column A,B	15 , 6			Sum of ranks in column A,B	15 , 6
Mann-Whitney U	0			Mann-Whitney U	0			Mann-Whitney U	0			Mann-Whitney U	0
Difference between medians				Difference between medians				Difference between medians				Difference between medians
Median of column A	0.0002830, n=3			Median of column A	0.0002117, n=3			Median of column A	0.0001776, n=3			Median of column A	0.0001188, n=3
Median of column B	3.974e-005, n=3			Median of column B	2.137e-005, n=3			Median of column B	4.278e-005, n=3			Median of column B	3.787e-005, n=3
Difference: Actual	-0.0002433			Difference: Actual	-0.0001903			Difference: Actual	-0.0001348			Difference: Actual	-8.09e-05
Difference: Hodges-Lehmann	-0.0002433			Difference: Hodges-Lehmann	-0.0001903			Difference: Hodges-Lehmann	-0.0001391			Difference: Hodges-Lehmann	-8.09e-05

## Sheet: Mann-Whitney_WTvs.KO2_Over-Cond
5 mM Glc				5 mM Gal				20 mM Glc + 2 mM Gal				12.5 mM Glc + 12.5 mM Gal
UDP-Glucose				UDP-Glucose				UDP-Glucose				UDP-Glucose
Column B	WT			Column B	WT			Column B	WT			Column B	WT
vs.				vs.				vs.				vs.
Column A	KO-2			Column A	KO-2			Column A	KO-2			Column A	KO-2
Mann Whitney test				Mann Whitney test				Mann Whitney test				Mann Whitney test
P value	0.1			P value	0.1			P value	0.4			P value	0.1
Exact or approximate P value?	Exact			Exact or approximate P value?	Exact			Exact or approximate P value?	Exact			Exact or approximate P value?	Exact
P value summary	ns			P value summary	ns			P value summary	ns			P value summary	ns
Significantly different (P < 0.05)?	No			Significantly different (P < 0.05)?	No			Significantly different (P < 0.05)?	No			Significantly different (P < 0.05)?	No
One- or two-tailed P value?	Two-tailed			One- or two-tailed P value?	Two-tailed			One- or two-tailed P value?	Two-tailed			One- or two-tailed P value?	Two-tailed
Sum of ranks in column A,B	6 , 15			Sum of ranks in column A,B	15 , 6			Sum of ranks in column A,B	8 , 13			Sum of ranks in column A,B	6 , 15
Mann-Whitney U	0			Mann-Whitney U	0			Mann-Whitney U	2			Mann-Whitney U	0
Difference between medians				Difference between medians				Difference between medians				Difference between medians
Median of column A	0.3118, n=3			Median of column A	0.4248, n=3			Median of column A	0.3286, n=3			Median of column A	0.3324, n=3
Median of column B	0.3273, n=3			Median of column B	0.3965, n=3			Median of column B	0.3380, n=3			Median of column B	0.3441, n=3
Difference: Actual	0.01555			Difference: Actual	-0.02831			Difference: Actual	0.009387			Difference: Actual	0.0117
Difference: Hodges-Lehmann	0.01649			Difference: Hodges-Lehmann	-0.02831			Difference: Hodges-Lehmann	0.009387			Difference: Hodges-Lehmann	0.01236
UDP-Galactose				UDP-Galactose				UDP-Galactose				UDP-Galactose
Column B	WT			Column B	WT			Column B	WT			Column B	WT
vs.				vs.				vs.				vs.
Column A	KO-2			Column A	KO-2			Column A	KO-2			Column A	KO-2
Mann Whitney test				Mann Whitney test				Mann Whitney test				Mann Whitney test
P value	0.1			P value	0.7			P value	0.1			P value	0.1
Exact or approximate P value?	Exact			Exact or approximate P value?	Exact			Exact or approximate P value?	Exact			Exact or approximate P value?	Exact
P value summary	ns			P value summary	ns			P value summary	ns			P value summary	ns
Significantly different (P < 0.05)?	No			Significantly different (P < 0.05)?	No			Significantly different (P < 0.05)?	No			Significantly different (P < 0.05)?	No
One- or two-tailed P value?	Two-tailed			One- or two-tailed P value?	Two-tailed			One- or two-tailed P value?	Two-tailed			One- or two-tailed P value?	Two-tailed
Sum of ranks in column A,B	6 , 15			Sum of ranks in column A,B	9 , 12			Sum of ranks in column A,B	15 , 6			Sum of ranks in column A,B	15 , 6
Mann-Whitney U	0			Mann-Whitney U	3			Mann-Whitney U	0			Mann-Whitney U	0
Difference between medians				Difference between medians				Difference between medians				Difference between medians
Median of column A	0.2324, n=3			Median of column A	0.4265, n=3			Median of column A	0.3740, n=3			Median of column A	0.3787, n=3
Median of column B	0.2817, n=3			Median of column B	0.4377, n=3			Median of column B	0.3320, n=3			Median of column B	0.3353, n=3
Difference: Actual	0.04921			Difference: Actual	0.01111			Difference: Actual	-0.04196			Difference: Actual	-0.04349
Difference: Hodges-Lehmann	0.04921			Difference: Hodges-Lehmann	0.01111			Difference: Hodges-Lehmann	-0.04196			Difference: Hodges-Lehmann	-0.04349
UDP-HexNAcs				UDP-HexNAcs				UDP-HexNAcs				UDP-HexNAcs
Column B	WT			Column B	WT			Column B	WT			Column B	WT
vs.				vs.				vs.				vs.
Column A	KO-2			Column A	KO-2			Column A	KO-2			Column A	KO-2
Mann Whitney test				Mann Whitney test				Mann Whitney test				Mann Whitney test
P value	0.1			P value	>0.9999			P value	0.1			P value	>0.9999
Exact or approximate P value?	Exact			Exact or approximate P value?	Exact			Exact or approximate P value?	Exact			Exact or approximate P value?	Exact
P value summary	ns			P value summary	ns			P value summary	ns			P value summary	ns
Significantly different (P < 0.05)?	No			Significantly different (P < 0.05)?	No			Significantly different (P < 0.05)?	No			Significantly different (P < 0.05)?	No
One- or two-tailed P value?	Two-tailed			One- or two-tailed P value?	Two-tailed			One- or two-tailed P value?	Two-tailed			One- or two-tailed P value?	Two-tailed
Sum of ranks in column A,B	15 , 6			Sum of ranks in column A,B	11 , 10			Sum of ranks in column A,B	15 , 6			Sum of ranks in column A,B	11 , 10
Mann-Whitney U	0			Mann-Whitney U	4			Mann-Whitney U	0			Mann-Whitney U	4
Difference between medians				Difference between medians				Difference between medians				Difference between medians
Median of column A	0.3417, n=3			Median of column A	0.08249, n=3			Median of column A	0.2079, n=3			Median of column A	0.2068, n=3
Median of column B	0.2731, n=3			Median of column B	0.08206, n=3			Median of column B	0.1967, n=3			Median of column B	0.2087, n=3
Difference: Actual	-0.06857			Difference: Actual	-0.0004366			Difference: Actual	-0.01128			Difference: Actual	0.001929
Difference: Hodges-Lehmann	-0.06857			Difference: Hodges-Lehmann	-0.0004366			Difference: Hodges-Lehmann	-0.01128			Difference: Hodges-Lehmann	-0.0002338
UDP-Glucuronic acid				UDP-Glucuronic acid				UDP-Glucuronic acid				UDP-Glucuronic acid
Column B	WT			Column B	WT			Column B	WT			Column B	WT
vs.				vs.				vs.				vs.
Column A	KO-2			Column A	KO-2			Column A	KO-2			Column A	KO-2
Mann Whitney test				Mann Whitney test				Mann Whitney test				Mann Whitney test
P value	0.1			P value	0.1			P value	0.1			P value	0.1
Exact or approximate P value?	Exact			Exact or approximate P value?	Exact			Exact or approximate P value?	Exact			Exact or approximate P value?	Exact
P value summary	ns			P value summary	ns			P value summary	ns			P value summary	ns
Significantly different (P < 0.05)?	No			Significantly different (P < 0.05)?	No			Significantly different (P < 0.05)?	No			Significantly different (P < 0.05)?	No
One- or two-tailed P value?	Two-tailed			One- or two-tailed P value?	Two-tailed			One- or two-tailed P value?	Two-tailed			One- or two-tailed P value?	Two-tailed
Sum of ranks in column A,B	6 , 15			Sum of ranks in column A,B	6 , 15			Sum of ranks in column A,B	6 , 15			Sum of ranks in column A,B	6 , 15
Mann-Whitney U	0			Mann-Whitney U	0			Mann-Whitney U	0			Mann-Whitney U	0
Difference between medians				Difference between medians				Difference between medians				Difference between medians
Median of column A	0.02937, n=3			Median of column A	0.01518, n=3			Median of column A	0.02502, n=3			Median of column A	0.02395, n=3
Median of column B	0.03915, n=3			Median of column B	0.02102, n=3			Median of column B	0.03674, n=3			Median of column B	0.03347, n=3
Difference: Actual	0.009783			Difference: Actual	0.005846			Difference: Actual	0.01172			Difference: Actual	0.009519
Difference: Hodges-Lehmann	0.009791			Difference: Hodges-Lehmann	0.00729			Difference: Hodges-Lehmann	0.01172			Difference: Hodges-Lehmann	0.009519
UDP-Xylose				UDP-Xylose				UDP-Xylose				UDP-Xylose
Column B	WT			Column B	WT			Column B	WT			Column B	WT
vs.				vs.				vs.				vs.
Column A	KO-2			Column A	KO-2			Column A	KO-2			Column A	KO-2
Mann Whitney test				Mann Whitney test				Mann Whitney test				Mann Whitney test
P value	0.1			P value	0.1			P value	0.1			P value	0.1
Exact or approximate P value?	Exact			Exact or approximate P value?	Exact			Exact or approximate P value?	Exact			Exact or approximate P value?	Exact
P value summary	ns			P value summary	ns			P value summary	ns			P value summary	ns
Significantly different (P < 0.05)?	No			Significantly different (P < 0.05)?	No			Significantly different (P < 0.05)?	No			Significantly different (P < 0.05)?	No
One- or two-tailed P value?	Two-tailed			One- or two-tailed P value?	Two-tailed			One- or two-tailed P value?	Two-tailed			One- or two-tailed P value?	Two-tailed
Sum of ranks in column A,B	6 , 15			Sum of ranks in column A,B	6 , 15			Sum of ranks in column A,B	6 , 15			Sum of ranks in column A,B	6 , 15
Mann-Whitney U	0			Mann-Whitney U	0			Mann-Whitney U	0			Mann-Whitney U	0
Difference between medians				Difference between medians				Difference between medians				Difference between medians
Median of column A	0.008631, n=3			Median of column A	0.01229, n=3			Median of column A	0.009817, n=3			Median of column A	0.008201, n=3
Median of column B	0.01041, n=3			Median of column B	0.01530, n=3			Median of column B	0.01350, n=3			Median of column B	0.01140, n=3
Difference: Actual	0.00178			Difference: Actual	0.00301			Difference: Actual	0.003686			Difference: Actual	0.003198
Difference: Hodges-Lehmann	0.00178			Difference: Hodges-Lehmann	0.002942			Difference: Hodges-Lehmann	0.003686			Difference: Hodges-Lehmann	0.003473
CMP-Neu5Ac				CMP-Neu5Ac				CMP-Neu5Ac				CMP-Neu5Ac
Column B	WT			Column B	WT			Column B	WT			Column B	WT
vs.				vs.				vs.				vs.
Column A	KO-2			Column A	KO-2			Column A	KO-2			Column A	KO-2
Mann Whitney test				Mann Whitney test				Mann Whitney test				Mann Whitney test
P value	0.1			P value	>0.9999			P value	0.1			P value	0.1
Exact or approximate P value?	Exact			Exact or approximate P value?	Exact			Exact or approximate P value?	Exact			Exact or approximate P value?	Exact
P value summary	ns			P value summary	ns			P value summary	ns			P value summary	ns
Significantly different (P < 0.05)?	No			Significantly different (P < 0.05)?	No			Significantly different (P < 0.05)?	No			Significantly different (P < 0.05)?	No
One- or two-tailed P value?	Two-tailed			One- or two-tailed P value?	Two-tailed			One- or two-tailed P value?	Two-tailed			One- or two-tailed P value?	Two-tailed
Sum of ranks in column A,B	15 , 6			Sum of ranks in column A,B	11 , 10			Sum of ranks in column A,B	6 , 15			Sum of ranks in column A,B	6 , 15
Mann-Whitney U	0			Mann-Whitney U	4			Mann-Whitney U	0			Mann-Whitney U	0
Difference between medians				Difference between medians				Difference between medians				Difference between medians
Median of column A	0.05140, n=3			Median of column A	0.02708, n=3			Median of column A	0.03512, n=3			Median of column A	0.03070, n=3
Median of column B	0.03889, n=3			Median of column B	0.02664, n=3			Median of column B	0.04589, n=3			Median of column B	0.03708, n=3
Difference: Actual	-0.01251			Difference: Actual	-0.0004452			Difference: Actual	0.01077			Difference: Actual	0.006382
Difference: Hodges-Lehmann	-0.01251			Difference: Hodges-Lehmann	-0.0004452			Difference: Hodges-Lehmann	0.0113			Difference: Hodges-Lehmann	0.006488
GDP-Mannose				GDP-Mannose				GDP-Mannose				GDP-Mannose
Column B	WT			Column B	WT			Column B	WT			Column B	WT
vs.				vs.				vs.				vs.
Column A	KO-2			Column A	KO-2			Column A	KO-2			Column A	KO-2
Mann Whitney test				Mann Whitney test				Mann Whitney test				Mann Whitney test
P value	0.1			P value	0.1			P value	0.1			P value	0.1
Exact or approximate P value?	Exact			Exact or approximate P value?	Exact			Exact or approximate P value?	Exact			Exact or approximate P value?	Exact
P value summary	ns			P value summary	ns			P value summary	ns			P value summary	ns
Significantly different (P < 0.05)?	No			Significantly different (P < 0.05)?	No			Significantly different (P < 0.05)?	No			Significantly different (P < 0.05)?	No
One- or two-tailed P value?	Two-tailed			One- or two-tailed P value?	Two-tailed			One- or two-tailed P value?	Two-tailed			One- or two-tailed P value?	Two-tailed
Sum of ranks in column A,B	15 , 6			Sum of ranks in column A,B	15 , 6			Sum of ranks in column A,B	15 , 6			Sum of ranks in column A,B	6 , 15
Mann-Whitney U	0			Mann-Whitney U	0			Mann-Whitney U	0			Mann-Whitney U	0
Difference between medians				Difference between medians				Difference between medians				Difference between medians
Median of column A	0.003137, n=3			Median of column A	7.411e-005, n=3			Median of column A	0.002686, n=3			Median of column A	0.002147, n=3
Median of column B	0.002404, n=3			Median of column B	4.331e-005, n=3			Median of column B	0.0009786, n=3			Median of column B	0.002560, n=3
Difference: Actual	-0.0007326			Difference: Actual	-3.08e-05			Difference: Actual	-0.001707			Difference: Actual	0.000412
Difference: Hodges-Lehmann	-0.0007305			Difference: Hodges-Lehmann	-3.08e-05			Difference: Hodges-Lehmann	-0.001707			Difference: Hodges-Lehmann	0.000355
GDP-Fucose				GDP-Fucose				GDP-Fucose				GDP-Fucose
Column B	WT			Column B	WT			Column B	WT			Column B	WT
vs.				vs.				vs.				vs.
Column A	KO-2			Column A	KO-2			Column A	KO-2			Column A	KO-2
Mann Whitney test				Mann Whitney test				Mann Whitney test				Mann Whitney test
P value	0.4			P value	0.1			P value	0.1			P value	0.1
Exact or approximate P value?	Exact			Exact or approximate P value?	Exact			Exact or approximate P value?	Exact			Exact or approximate P value?	Exact
P value summary	ns			P value summary	ns			P value summary	ns			P value summary	ns
Significantly different (P < 0.05)?	No			Significantly different (P < 0.05)?	No			Significantly different (P < 0.05)?	No			Significantly different (P < 0.05)?	No
One- or two-tailed P value?	Two-tailed			One- or two-tailed P value?	Two-tailed			One- or two-tailed P value?	Two-tailed			One- or two-tailed P value?	Two-tailed
Sum of ranks in column A,B	13 , 8			Sum of ranks in column A,B	15 , 6			Sum of ranks in column A,B	6 , 15			Sum of ranks in column A,B	6 , 15
Mann-Whitney U	2			Mann-Whitney U	0			Mann-Whitney U	0			Mann-Whitney U	0
Difference between medians				Difference between medians				Difference between medians				Difference between medians
Median of column A	0.004783, n=3			Median of column A	0.001938, n=3			Median of column A	0.003601, n=3			Median of column A	0.002825, n=3
Median of column B	0.004200, n=3			Median of column B	0.001338, n=3			Median of column B	0.004577, n=3			Median of column B	0.004012, n=3
Difference: Actual	-0.0005832			Difference: Actual	-0.0006			Difference: Actual	0.0009752			Difference: Actual	0.001187
Difference: Hodges-Lehmann	-0.0005957			Difference: Hodges-Lehmann	-0.0006			Difference: Hodges-Lehmann	0.0009752			Difference: Hodges-Lehmann	0.001187
CDP-Ribitol				CDP-Ribitol				CDP-Ribitol				CDP-Ribitol
Column B	WT			Column B	WT			Column B	WT			Column B	WT
vs.				vs.				vs.				vs.
Column A	KO-2			Column A	KO-2			Column A	KO-2			Column A	KO-2
Mann Whitney test				Mann Whitney test				Mann Whitney test				Mann Whitney test
P value	0.1			P value	0.1			P value	0.1			P value	0.1
Exact or approximate P value?	Exact			Exact or approximate P value?	Exact			Exact or approximate P value?	Exact			Exact or approximate P value?	Exact
P value summary	ns			P value summary	ns			P value summary	ns			P value summary	ns
Significantly different (P < 0.05)?	No			Significantly different (P < 0.05)?	No			Significantly different (P < 0.05)?	No			Significantly different (P < 0.05)?	No
One- or two-tailed P value?	Two-tailed			One- or two-tailed P value?	Two-tailed			One- or two-tailed P value?	Two-tailed			One- or two-tailed P value?	Two-tailed
Sum of ranks in column A,B	6 , 15			Sum of ranks in column A,B	6 , 15			Sum of ranks in column A,B	6 , 15			Sum of ranks in column A,B	6 , 15
Mann-Whitney U	0			Mann-Whitney U	0			Mann-Whitney U	0			Mann-Whitney U	0
Difference between medians				Difference between medians				Difference between medians				Difference between medians
Median of column A	0.01296, n=3			Median of column A	0.003879, n=3			Median of column A	0.009712, n=3			Median of column A	0.008789, n=3
Median of column B	0.02036, n=3			Median of column B	0.005766, n=3			Median of column B	0.01699, n=3			Median of column B	0.01555, n=3
Difference: Actual	0.007401			Difference: Actual	0.001887			Difference: Actual	0.007282			Difference: Actual	0.006765
Difference: Hodges-Lehmann	0.007401			Difference: Hodges-Lehmann	0.001887			Difference: Hodges-Lehmann	0.007282			Difference: Hodges-Lehmann	0.006765
ADP-Ribose				ADP-Ribose				ADP-Ribose				ADP-Ribose
Column B	WT			Column B	WT			Column B	WT			Column B	WT
vs.				vs.				vs.				vs.
Column A	KO-2			Column A	KO-2			Column A	KO-2			Column A	KO-2
Mann Whitney test				Mann Whitney test				Mann Whitney test				Mann Whitney test
P value	0.1			P value	0.1			P value	0.1			P value	0.7
Exact or approximate P value?	Exact			Exact or approximate P value?	Exact			Exact or approximate P value?	Exact			Exact or approximate P value?	Exact
P value summary	ns			P value summary	ns			P value summary	ns			P value summary	ns
Significantly different (P < 0.05)?	No			Significantly different (P < 0.05)?	No			Significantly different (P < 0.05)?	No			Significantly different (P < 0.05)?	No
One- or two-tailed P value?	Two-tailed			One- or two-tailed P value?	Two-tailed			One- or two-tailed P value?	Two-tailed			One- or two-tailed P value?	Two-tailed
Sum of ranks in column A,B	15 , 6			Sum of ranks in column A,B	15 , 6			Sum of ranks in column A,B	15 , 6			Sum of ranks in column A,B	12 , 9
Mann-Whitney U	0			Mann-Whitney U	0			Mann-Whitney U	0			Mann-Whitney U	3
Difference between medians				Difference between medians				Difference between medians				Difference between medians
Median of column A	0.0005512, n=3			Median of column A	0.0004385, n=3			Median of column A	0.0004825, n=3			Median of column A	0.0006972, n=3
Median of column B	0.0004084, n=3			Median of column B	0.0002177, n=3			Median of column B	0.0001492, n=3			Median of column B	0.0002639, n=3
Difference: Actual	-0.0001428			Difference: Actual	-0.0002207			Difference: Actual	-0.0003334			Difference: Actual	-0.0004333
Difference: Hodges-Lehmann	-0.0001428			Difference: Hodges-Lehmann	-0.0002207			Difference: Hodges-Lehmann	-0.0002202			Difference: Hodges-Lehmann	-0.0004333
